# Supplementary material for: Spatial Lipidomic Profiling of Mouse Joint Tissue Demonstrates the Essential Role of PHOSPHO1 in Growth Plate Homeostasis
Source: J Bone Miner Res. 2023 Mar 14;38(5):792–807. doi: 10.1002/jbmr.4796 (PMC10946796; doi:10.1002/jbmr.4796)
Supplement: Supplementary file 2 — Table S1. The lipid signature of bone marrow, articular catilage, cortical bone, and the growth plate in juvenile and adult mice. [file JBMR-38-792-s003.xlsx]

## Sheet: Table S1_TyposFixed
Table S1. The lipid signature of bone marrow, articular cartilage, cortical bone, and the growth plate in juvenile and adult mice.
ROIs were selected in HDI, spanning bone marrow, articular cartilage, cortical bone, and the growth plate. TIC normalised intensity data was exported for each ROI.
The average TIC-normalised intensities for each tissue type in both juvenile (n=3) and adult mice (n = 3) were calculated; the number of ROIs considered is indicated below.
All MALDI-IMS ions detected were matched agains our LC-MS/MS-based dataset of detected lipids across the joint. Ions with putative hits in the Lipid Match database are displayed.
Where multiple hits are present, this is due to limitations in the ability to segregate isobaric lipids during lipid ID. Some possible hits were excluded if they ontained an odd number of C atoms
in any of their fatty acid chanis, sinche such fatty acid chains are unliekly in mammals.
Where multiple adducts of the same lipid are present, this gives a higher reliability of the annotation. High Lipid match scores (1_ or 2_), as indicated in the 'Lipid Match ID' column,
also indicate higher reliability.
NB: TIC-normalised averages are provided, allowing to explore which lipids are most abundant within a tissue, but comparisons between tissues based on these values can not be made!
(e.g. if the TIC-normalised value for a lipid is higher in CB than in GP, this does not mean this lipid is more abundant in the CB than in GP, just that its relative abundance to other lipids in that tissue is higher)
Lipid Class abbreviations:
AcCa - Acyl Carnitine		GlcCer - glucosylceramide		PA - phosphatidic acid		PC - Phosphatidylcholine
CerP - Ceramide Phosphate		MGDG - monogalactosyldiacylglycerol		PE - Phosphatidylethanolamine		LPC - Lysophosphatidylcholine
LPE - Lysophosphatidylethanolamine		OxLPE - oxidised LPE		SM - Sphingomyelin		TG - Triglycerides
MALDI-IMS based data										LC-MS/MS based lipid ID
	Age	adult	adult	adult	adult	juvenile	juvenile	juvenile	juvenile
	Tissue	Articular Cartilage	Cortical Bone	Growth Plate	Marrow	Articular Cartilage	Cortical Bone	Growth Plate	Marrow
	# ROIs	24	27	26	43	19	21	22	40
m/z	Drift time	Adult_AC	Adult_CB	Adult_GP	Adult_Marrow	Juvenile_AC	Juvenile_CB	Juvenile_GP	Juvenile_Marrow	Lipid Match ID	Lipid Match Class	Adduct detected in MALDI IMS
400.344	59.8	65.8668	102.911	81.0029	121.885	59.8805	115.466	23.5366	116.875	1_AcCa(16:0)+H	AcCa	[M+H]+
401.347	58.93	26.8103	38.9743	31.5898	45.2527	17.8781	32.4549	11.8831	32.5554	1_AcCa(16:0)+H	AcCa	[M+H]+ (C13 isotope)
426.36	61.03	27.8313	42.2741	30.3689	49.421	29.8066	49.5799	12.1769	55.61	1_AcCa(18:1)+H	AcCa	[M+H]+
427.362	60.99	10.3986	13.7134	11.016	16.8498	9.39362	14.7437	4.81915	16.4058	1_AcCa(18:1)+H	AcCa	[M+H]+ (C13 isotope)
448.351	64	21.386	25.4968	18.5068	20.3864	13.0055	15.7232	13.8691	14.6715	1_AcCa(18:1)+H	AcCa	[M+Na]+
450.296	61.29	15.6558	18.5516	16.5424	15.8552	14.687	19.522	18.0412	15.4576	1_LPC(14:0)+H	LPC	[M-H2O+H]+
460.262	58.48	33.652	46.8765	44.3123	38.2456	56.8234	77.957	66.117	64.8515	1_LPE(18:2)+H	LPE	[M-H2O+H]+
464.321	62.66	15.3674	17.2617	15.6693	24.8144	13.3323	17.1467	12.0931	17.6023	1_LPE(18:0)+H	LPE	[M-H2O+H]+
464.321	62.66	15.3674	17.2617	15.6693	24.8144	13.3323	17.1467	12.0931	17.6023	1_Plasmanyl-LPC(O-16:0)+H	Plasmanyl-LPC	[M-H2O+H]+
464.349	63.52	15.9247	16.9453	15.3775	29.5861	10.2983	12.5708	9.16818	15.2336	1_LPE(18:0)+H	LPE	[M-H2O+H]+
464.349	63.52	15.9247	16.9453	15.3775	29.5861	10.2983	12.5708	9.16818	15.2336	1_Plasmanyl-LPC(O-16:0)+H	Plasmanyl-LPC	[M-H2O+H]+
468.311	63.19	48.8614	73.2152	73.3217	47.3481	126.831	189.64	157.292	104.077	1_LPC(14:0)+H	LPC	[M+H]+
476.272	60.9	31.7762	47.1172	40.6374	35.1081	42.1167	66.8404	55.1823	40.7145	4_LPC(16:1)+H	LPC	[M-H2O+H]+
478.297	60.28	57.5031	71.4331	58.8587	75.2229	61.7828	84.0646	72.2802	81.4231	1_LPC(16:0)+H	LPC	[M-H2O+H]+
478.297	60.28	57.5031	71.4331	58.8587	75.2229	61.7828	84.0646	72.2802	81.4231	1_LPE(18:2)+H	LPE	[M+H]+
478.322	62.49	70.2733	87.3629	79.8206	110.562	72.5725	98.6568	94.3815	103.254	1_LPC(16:0)+H	LPC	[M-H2O+H]+
478.322	62.49	70.2733	87.3629	79.8206	110.562	72.5725	98.6568	94.3815	103.254	1_LPE(18:2)+H	LPE	[M+H]+
479.296	59.78	25.6407	31.4511	26.8241	31.1077	27.2141	35.4393	28.8918	30.5982	1_LPE(18:2)+H	LPE	[M+H]+ (C13 isotope)
482.335	64.55	163.939	229.896	190.691	301.11	188.78	309.604	113.621	313.726	1_LPE(18:0)+H	LPE	[M+H]+
482.335	64.55	163.939	229.896	190.691	301.11	188.78	309.604	113.621	313.726	1_Plasmanyl-LPC(O-16:0)+H	Plasmanyl-LPC	[M+H]+
482.355	65.65	211.716	340.533	248.737	435.906	180.001	326.141	99.6698	332.132	1_LPE(18:0)+H	LPE	[M+H]+
482.355	65.65	211.716	340.533	248.737	435.906	180.001	326.141	99.6698	332.132	1_Plasmanyl-LPC(O-16:0)+H	Plasmanyl-LPC	[M+H]+
483.337	64.86	63.9982	90.9427	71.3351	115.725	57.3063	94.1154	36.9549	92.9861	1_LPE(18:0)+H	LPE	[M+H]+ (C13 isotope)
483.337	64.86	63.9982	90.9427	71.3351	115.725	57.3063	94.1154	36.9549	92.9861	1_Plasmanyl-LPC(O-16:0)+H	Plasmanyl-LPC	[M+H]+ (C13 isotope)
483.362	66.21	70.9305	110.948	78.8728	139.563	52.4774	90.2481	30.7496	92.7207	1_LPE(18:0)+H	LPE	[M+H]+ (C13 isotope)
483.362	66.21	70.9305	110.948	78.8728	139.563	52.4774	90.2481	30.7496	92.7207	1_Plasmanyl-LPC(O-16:0)+H	Plasmanyl-LPC	[M+H]+ (C13 isotope)
484.254	58.18	23.1856	28.5521	25.2493	25.1294	36.6803	40.5033	30.6497	34.2638	1_LPE(20:4)+H | 1_LPE(18:1)+Na	LPE	[M-H2O+H]+
488.285	62.55	20.8702	25.4393	25.381	23.1407	29.0428	32.8725	27.1519	30.1329	1_LPE(20:2)+H	LPE	[M-H2O+H]+
490.294	64.95	33.8608	46.2879	58.2903	32.536	92.9392	113.054	124.008	71.6668	1_LPC(14:0)+H	LPC	[M+Na]+
490.294	64.95	33.8608	46.2879	58.2903	32.536	92.9392	113.054	124.008	71.6668	1_LPE(20:1)+H	LPE	[M-H2O+H]+
490.37	65.04	10.8949	12.247	11.4568	15.8952	9.79445	9.38392	9.71902	10.4123	1_LPE(20:1)+H	LPE	[M-H2O+H]+
490.37	65.04	10.8949	12.247	11.4568	15.8952	9.79445	9.38392	9.71902	10.4123	1_Plasmenyl-LPC(P-18:0)+H | 1_Plasmanyl-LPC(O-18:1)+H | 1_CerP(d14:0/12:0)+H | 1_CerP(d16:0/10:0)+H	Plasmenyl-LPC| Plasmanyl-LPC| CerP	[M-H2O+H]+
492.315	63.26	19.2139	28.4409	26.2615	20.8893	19.0305	25.3138	28.1624	18.15	1_LPE(20:0)+H	LPE	[M-H2O+H]+
492.382	66.03	12.7593	11.061	9.35908	12.4057	11.1306	7.90269	8.27669	8.88887	1_LPE(20:0)+H	LPE	[M-H2O+H]+
494.283	60.84	38.8533	42.186	58.5601	38.5937	103.5	93.7191	190.059	76.5504	4_LPC(16:1)+H	LPC	[M+H]+
494.327	64.61	87.4549	114.661	167.203	82.5919	165.987	171.644	422.174	139.679	4_LPC(16:1)+H	LPC	[M+H]+
495.33	64.63	30.6557	37.9611	51.3182	28.3703	48.9113	54.0011	121.846	41.8312	4_LPC(16:1)+H	LPC	[M+H]+ (C13 isotope)
496.346	66.4	686.256	1011.39	779.255	859.068	1024.95	1606.1	1186.34	1236.01	1_LPC(16:0)+H	LPC	[M+H]+
497.321	64.57	227.697	307.909	242.853	246.958	394.009	650.024	385.475	458.334	1_LPC(16:0)+H	LPC	[M+H]+ (C13 isotope)
497.348	66.33	278.167	436.334	312.567	315.161	407.584	685.539	401.356	476.742	1_LPC(16:0)+H	LPC	[M+H]+ (C13 isotope)
500.295	63.75	40.533	47.8684	49.0505	48.8405	33.0609	41.537	35.7422	37.8388	1_LPC(18:3)+H | 1_LPC(16:0)+Na	LPC	[M-H2O+H]+
500.295	63.75	40.533	47.8684	49.0505	48.8405	33.0609	41.537	35.7422	37.8388	1_LPE(18:2)+H	LPE	[M+Na]+
500.311	65.73	35.9543	44.3902	45.2332	44.5989	27.5581	33.8012	31.0784	32.5612	1_LPC(18:3)+H | 1_LPC(16:0)+Na	LPC	[M-H2O+H]+
500.311	65.73	35.9543	44.3902	45.2332	44.5989	27.5581	33.8012	31.0784	32.5612	1_LPE(18:2)+H	LPE	[M+Na]+
502.307	61.81	139.226	117.605	109.5	115.076	125.463	153.35	183.947	135.799	1_LPC(18:2)+H	LPC	[M-H2O+H]+
502.307	61.81	139.226	117.605	109.5	115.076	125.463	153.35	183.947	135.799	1_LPE(20:4)+H | 1_LPE(18:1)+Na	LPE	[M+H]+
502.326	63.52	125.883	107.305	98.8674	109.118	84.9519	103.843	119.386	96.8855	1_LPC(18:2)+H	LPC	[M-H2O+H]+
502.326	63.52	125.883	107.305	98.8674	109.118	84.9519	103.843	119.386	96.8855	1_LPE(20:4)+H | 1_LPE(18:1)+Na	LPE	[M+H]+
503.308	61.2	46.8425	42.4626	37.996	40.7402	38.0226	46.4528	49.1983	40.8161	1_LPE(20:4)+H | 1_LPE(18:1)+Na	LPE	[M+H]+ (C13 isotope)
504.316	63.03	103.399	143.788	144.985	161.459	133.441	175.939	163.051	201.89	1_LPE(18:0)+H	LPE	[M+Na]+
504.316	63.03	103.399	143.788	144.985	161.459	133.441	175.939	163.051	201.89	1_LPC(18:1)+H	LPC	[M-H2O+H]+
504.316	63.03	103.399	143.788	144.985	161.459	133.441	175.939	163.051	201.89	1_Plasmanyl-LPC(O-16:0)+H	Plasmanyl-LPC	[M+Na]+
504.337	65.5	113.892	168.94	162.988	202.161	118.518	162.339	138.34	199.223	1_LPE(18:0)+H	LPE	[M+Na]+
504.337	65.5	113.892	168.94	162.988	202.161	118.518	162.339	138.34	199.223	1_LPC(18:1)+H	LPC	[M-H2O+H]+
504.337	65.5	113.892	168.94	162.988	202.161	118.518	162.339	138.34	199.223	1_Plasmanyl-LPC(O-16:0)+H	Plasmanyl-LPC	[M+Na]+
506.36	66.47	33.0876	38.9812	35.4289	58.537	30.0761	34.9847	26.3185	47.8307	1_LPC(14:0)+H	LPC	[M+K]+
506.36	66.47	33.0876	38.9812	35.4289	58.537	30.0761	34.9847	26.3185	47.8307	1_LPE(20:2)+H	LPE	[M+H]+
506.36	66.47	33.0876	38.9812	35.4289	58.537	30.0761	34.9847	26.3185	47.8307	1_LPC(18:0)+H	LPC	[M-H2O+H]+
508.258	60.02	23.3819	28.0775	25.7253	24.1395	35.1556	42.136	32.2304	35.2029	1_LPE(22:6)+H | 1_LPE(20:3)+Na	LPE	[M-H2O+H]+
508.381	67.84	64.686	87.158	75.3402	153.717	79.9906	104.495	46.9379	148.196	1_LPE(20:1)+H	LPE	[M+H]+
508.381	67.84	64.686	87.158	75.3402	153.717	79.9906	104.495	46.9379	148.196	1_Plasmenyl-LPC(P-18:0)+H | 1_Plasmanyl-LPC(O-18:1)+H | 1_CerP(d14:0/12:0)+H | 1_CerP(d16:0/10:0)+H	Plasmenyl-LPC| Plasmanyl-LPC| CerP	[M+H]+
509.384	67.88	23.4404	29.6379	25.2111	47.9376	25.4497	29.6242	17.8269	41.1975	1_Plasmenyl-LPC(P-18:0)+H | 1_Plasmanyl-LPC(O-18:1)+H | 1_CerP(d14:0/12:0)+H | 1_CerP(d16:0/10:0)+H	Plasmenyl-LPC| Plasmanyl-LPC| CerP	[M+H]+ (C13 isotope)
510.266	60.27	22.5401	27.6514	27.2716	25.2416	24.8173	29.2712	23.8488	21.2557	1_LPE(22:5)+H | 1_LPE(20:2)+Na	LPE	[M-H2O+H]+
510.37	68.37	55.7467	67.982	57.3743	98.8316	54.557	70.1612	35.3964	95.1909	1_LPE(20:0)+H	LPE	[M+H]+
510.387	69.07	56.3572	74.0389	58.7447	113.425	44.6084	62.8473	27.734	88.3516	1_LPE(20:0)+H	LPE	[M+H]+
511.368	68.15	19.4979	24.8608	20.7706	30.133	18.2346	23.2649	14.1468	27.3918	1_LPE(20:0)+H	LPE	[M+H]+ (C13 isotope)
511.391	69.14	21.5436	27.6966	21.7832	36.411	14.6415	20.1579	10.6858	25.4367	1_LPE(20:0)+H	LPE	[M+H]+ (C13 isotope)
516.309	65.16	53.1898	70.5944	127.79	48.8828	111.447	101.565	322.711	92.8325	4_LPC(16:1)+H	LPC	[M+Na]+
516.309	65.16	53.1898	70.5944	127.79	48.8828	111.447	101.565	322.711	92.8325	4_LPE(22:2)+H	LPE	[M-H2O+H]+
518.327	67.96	469.783	711.627	640.996	535.512	796.563	1185.34	949.79	962.669	1_LPC(16:0)+H	LPC	[M+Na]+
518.327	67.96	469.783	711.627	640.996	535.512	796.563	1185.34	949.79	962.669	1_LPC(16:0)+Na | 1_LPC(18:3)+H	LPC	[M+H]+
518.327	67.96	469.783	711.627	640.996	535.512	796.563	1185.34	949.79	962.669	1_LPC(18:3)+H | 1_LPC(16:0)+Na	LPC	[M+H]+
518.327	67.96	469.783	711.627	640.996	535.512	796.563	1185.34	949.79	962.669	4_LPE(22:1)+H	LPE	[M-H2O+H]+
519.327	68.01	165.76	257.74	229.912	171.717	286.403	436.97	309.473	342.222	1_LPC(16:0)+Na | 1_LPC(18:3)+H	LPC	[M+H]+ (C13 isotope)
519.327	68.01	165.76	257.74	229.912	171.717	286.403	436.97	309.473	342.222	1_LPC(18:3)+H | 1_LPC(16:0)+Na	LPC	[M+H]+ (C13 isotope)
520.346	65.57	287.47	355.49	261.202	307.792	447.901	684.729	318.828	526.77	1_LPC(18:2)+H	LPC	[M+H]+
520.346	65.57	287.47	355.49	261.202	307.792	447.901	684.729	318.828	526.77	1_LPE(22:0)+H	LPE	[M-H2O+H]+
520.444	69.15	17.7911	14.3565	12.3326	14.6528	35.1904	20.731	28.2157	23.4346	1_LPE(18:0)+H	LPE	[M+K]+
520.444	69.15	17.7911	14.3565	12.3326	14.6528	35.1904	20.731	28.2157	23.4346	1_Plasmanyl-LPC(O-16:0)+H	Plasmanyl-LPC	[M+K]+
520.471	70.16	37.3038	19.3851	24.4791	21.9836	66.6907	29.3739	59.954	37.136	1_Plasmanyl-LPC(O-16:0)+H	Plasmanyl-LPC	[M+K]+
521.346	65.48	97.249	114.021	81.5996	95.8688	146.81	223.256	92.8509	160.935	1_LPC(18:2)+H	LPC	[M+H]+ (C13 isotope)
522.359	67.52	278.254	312.414	387.48	294.174	580.433	605.973	966.499	538.703	1_LPC(18:1)+H	LPC	[M+H]+
523.361	67.59	101.397	114.497	140.892	99.0228	203.968	203.379	336.024	176.118	1_LPC(18:1)+H	LPC	[M+H]+ (C13 isotope)
524.278	62.84	89.7979	79.2701	88.8362	73.2421	98.4648	102.63	121.663	93.8191	1_LPE(20:4)+H | 1_LPE(18:1)+Na	LPE	[M+Na]+
524.375	69.45	313.601	333.768	279.124	326.298	397.294	485.258	254.425	459.097	1_LPC(18:0)+H	LPC	[M+H]+
525.377	69.5	104.984	106.301	86.8532	99.2636	117.052	144.658	60.6703	138.516	1_LPC(18:0)+H	LPC	[M+H]+ (C13 isotope)
526.302	63.9	68.4773	76.4545	62.8692	58.7282	71.2926	101.207	84.8979	82.8225	1_LPC(20:4)+H | 1_LPC(18:1)+Na	LPC	[M-H2O+H]+
526.302	63.9	68.4773	76.4545	62.8692	58.7282	71.2926	101.207	84.8979	82.8225	1_LPE(22:6)+H | 1_LPE(20:3)+Na	LPE	[M+H]+
527.306	63.34	30.879	37.1861	32.5259	29.559	31.9493	42.1986	42.1494	32.6535	1_LPE(22:6)+H | 1_LPE(20:3)+Na	LPE	[M+H]+ (C13 isotope)
528.321	63.83	30.3777	38.2192	31.7096	34.6042	31.1155	47.3319	32.0848	40.8623	1_LPE(20:2)+H	LPE	[M+Na]+
528.321	63.83	30.3777	38.2192	31.7096	34.6042	31.1155	47.3319	32.0848	40.8623	1_LPC(20:3)+H | 1_LPC(18:0)+Na	LPC	[M-H2O+H]+
528.321	63.83	30.3777	38.2192	31.7096	34.6042	31.1155	47.3319	32.0848	40.8623	1_LPE(22:5)+H | 1_LPE(20:2)+Na	LPE	[M+H]+
528.338	65.32	26.8255	35.4862	29.1766	34.1175	23.1243	34.0232	22.7847	32.0373	1_LPE(20:2)+H	LPE	[M+Na]+
528.338	65.32	26.8255	35.4862	29.1766	34.1175	23.1243	34.0232	22.7847	32.0373	1_LPC(20:3)+H | 1_LPC(18:0)+Na	LPC	[M-H2O+H]+
528.338	65.32	26.8255	35.4862	29.1766	34.1175	23.1243	34.0232	22.7847	32.0373	1_LPE(22:5)+H | 1_LPE(20:2)+Na	LPE	[M+H]+
529.31	62.27	17.2804	23.0649	20.5241	20.3213	18.5164	25.862	17.4279	20.5165	1_LPE(22:5)+H | 1_LPE(20:2)+Na	LPE	[M+H]+ (C13 isotope)
530.332	64.51	36.4893	41.2729	42.0418	48.4272	50.5772	59.2233	46.3102	75.2452	1_LPE(20:1)+H	LPE	[M+Na]+
530.332	64.51	36.4893	41.2729	42.0418	48.4272	50.5772	59.2233	46.3102	75.2452	1_LPC(20:2)+H	LPC	[M-H2O+H]+
530.332	64.51	36.4893	41.2729	42.0418	48.4272	50.5772	59.2233	46.3102	75.2452	1_Plasmenyl-LPC(P-18:0)+H | 1_Plasmanyl-LPC(O-18:1)+H | 1_CerP(d14:0/12:0)+H | 1_CerP(d16:0/10:0)+H	Plasmenyl-LPC| Plasmanyl-LPC| CerP	[M+Na]+
530.352	66	39.1882	47.3684	46.0152	63.1055	46.8981	56.3289	41.0142	77.7778	1_LPE(20:1)+H	LPE	[M+Na]+
530.352	66	39.1882	47.3684	46.0152	63.1055	46.8981	56.3289	41.0142	77.7778	1_LPC(20:2)+H	LPC	[M-H2O+H]+
530.352	66	39.1882	47.3684	46.0152	63.1055	46.8981	56.3289	41.0142	77.7778	1_Plasmenyl-LPC(P-18:0)+H | 1_Plasmanyl-LPC(O-18:1)+H | 1_CerP(d14:0/12:0)+H | 1_CerP(d16:0/10:0)+H	Plasmenyl-LPC| Plasmanyl-LPC| CerP	[M+Na]+
532.366	69.53	26.3743	33.2821	34.6968	43.199	24.8699	30.4422	23.4269	41.4365	1_LPC(16:1)+H	LPC	[M+K]+
532.366	69.53	26.3743	33.2821	34.6968	43.199	24.8699	30.4422	23.4269	41.4365	1_LPE(20:0)+H	LPE	[M+Na]+
532.366	69.53	26.3743	33.2821	34.6968	43.199	24.8699	30.4422	23.4269	41.4365	1_LPC(20:1)+H	LPC	[M-H2O+H]+
532.366	69.53	26.3743	33.2821	34.6968	43.199	24.8699	30.4422	23.4269	41.4365	4_LPC(16:1)+H	LPC	[M+K]+
534.401	69.02	10.1744	12.6781	10.9566	17.5776	9.44911	9.59473	7.80621	12.4454	1_LPC(16:0)+H	LPC	[M+K]+
534.401	69.02	10.1744	12.6781	10.9566	17.5776	9.44911	9.59473	7.80621	12.4454	3_PE(22:0)+H | 1_OxLPE(22:1(OH))+H	PE| OxLPE	[M-H2O+H]+
534.401	69.02	10.1744	12.6781	10.9566	17.5776	9.44911	9.59473	7.80621	12.4454	4_LPE(22:2)+H	LPE	[M+H]+
535.303	66.01	28.0119	36.8317	35.359	29.6274	34.8944	48.4663	36.8018	35.3369	4_LPE(22:2)+H	LPE	[M+H]+ (C13 isotope)
535.344	63.62	18.9497	28.1737	26.6153	21.5826	15.5186	23.6661	20.1541	17.4399	4_LPE(22:2)+H	LPE	[M+H]+ (C13 isotope)
536.35	68.13	21.569	29.6243	28.4021	35.2597	19.4753	25.0885	25.198	22.7195	4_LPE(22:1)+H	LPE	[M+H]+
536.371	69.28	18.2461	24.8749	23.6752	32.2961	15.8296	18.5492	21.4471	19.4816	4_CerP(d14:0_14:0)+H | 4_CerP(d16:0_12:0)+H | 4_CerP(d18:0_10:0)+H | 4_Plasmenyl-LPC(P-20:0)+H	CerP| Plasmenyl-LPC	[M+H]+
536.371	69.28	18.2461	24.8749	23.6752	32.2961	15.8296	18.5492	21.4471	19.4816	4_LPE(22:1)+H	LPE	[M+H]+
537.333	67.6	16.8286	21.6348	21.2697	20.7964	15.4072	20.8889	16.5809	15.8644	4_LPE(22:1)+H	LPE	[M+H]+ (C13 isotope)
538.366	69.18	20.6404	29.9723	27.3717	29.6429	15.2992	20.4209	15.7102	18.9476	1_LPE(22:0)+H	LPE	[M+H]+
538.385	70.1	18.5769	25.786	22.7676	26.8426	12.7277	16.7075	12.1145	17.9317	1_LPE(22:0)+H	LPE	[M+H]+
539.358	69.1	14.2538	20.2681	17.7231	16.7693	9.69569	13.8686	10.0943	10.3356	1_LPE(22:0)+H	LPE	[M+H]+ (C13 isotope)
540.27	63.59	25.3172	29.7016	31.3376	25.3325	34.6471	40.5277	36.4338	31.4096	1_LPC(18:3)+H | 1_LPC(16:0)+Na	LPC	[M+Na]+
540.308	65.73	22.5543	32.0051	30.9141	25.6817	28.1901	37.4005	31.1402	30.7309	1_LPC(18:3)+H | 1_LPC(16:0)+Na	LPC	[M+Na]+
542.326	66.51	158.268	186.954	163.494	150.614	298.977	388.665	218.814	333.122	1_LPC(18:2)+H	LPC	[M+Na]+
544.343	67.26	308.939	349.148	402.67	299.663	668.735	782.957	926.084	724.458	1_LPC(18:1)+H	LPC	[M+Na]+
544.343	67.26	308.939	349.148	402.67	299.663	668.735	782.957	926.084	724.458	1_LPC(20:4)+H | 1_LPC(18:1)+Na	LPC	[M+H]+
544.468	67.13	8.17091	7.28161	8.56045	7.29918	9.63865	7.91497	12.4867	10.0764	1_LPE(20:2)+H	LPE	[M+K]+
545.343	67.28	111.285	128.018	146.563	104.394	232.174	267.922	315.703	241.419	1_LPC(20:4)+H | 1_LPC(18:1)+Na	LPC	[M+H]+ (C13 isotope)
546.356	69.41	209.265	223.966	236.799	194.789	313.769	377.573	257.377	378.861	1_LPC(18:0)+H	LPC	[M+Na]+
546.356	69.41	209.265	223.966	236.799	194.789	313.769	377.573	257.377	378.861	1_LPC(18:0)+Na | 1_LPC(20:3)+H	LPC	[M+H]+
546.356	69.41	209.265	223.966	236.799	194.789	313.769	377.573	257.377	378.861	1_LPC(20:3)+H | 1_LPC(18:0)+Na	LPC	[M+H]+
546.462	73.77	13.3109	8.13221	8.47298	8.34221	13.0407	7.94805	10.4049	10.1393	1_LPE(20:1)+H	LPE	[M+K]+
546.462	73.77	13.3109	8.13221	8.47298	8.34221	13.0407	7.94805	10.4049	10.1393	1_Plasmenyl-LPC(P-18:0)+H | 1_Plasmanyl-LPC(O-18:1)+H | 1_CerP(d14:0/12:0)+H | 1_CerP(d16:0/10:0)+H	Plasmenyl-LPC| Plasmanyl-LPC| CerP	[M+K]+
547.358	69.06	66.2429	70.9236	72.9701	61.573	88.4335	106.219	68.4298	108.583	1_LPC(18:0)+Na | 1_LPC(20:3)+H	LPC	[M+H]+ (C13 isotope)
547.358	69.06	66.2429	70.9236	72.9701	61.573	88.4335	106.219	68.4298	108.583	1_LPC(20:3)+H | 1_LPC(18:0)+Na	LPC	[M+H]+ (C13 isotope)
548.259	63.2	41.0609	40.7914	42.6591	38.4317	56.4127	60.2092	52.41	48.1247	1_LPE(22:6)+H | 1_LPE(20:3)+Na	LPE	[M+Na]+
548.288	65.94	50.4246	51.8725	51.7454	47.1662	59.3201	68.1306	54.3623	55.9238	1_LPE(22:6)+H | 1_LPE(20:3)+Na	LPE	[M+Na]+
548.371	68.94	32.6896	39.4273	37.0693	41.4996	43.3502	54.8345	37.6159	57.8353	1_LPC(20:2)+H	LPC	[M+H]+
548.478	74.87	49.9808	16.9589	18.3665	17.1003	44.5927	18.9647	41.5714	26.9589	1_LPE(20:0)+H	LPE	[M+K]+
549.372	68.58	14.2777	17.1977	15.7446	18.4587	15.2956	19.3	15.3817	18.6473	1_LPC(20:2)+H	LPC	[M+H]+ (C13 isotope)
550.288	64.22	29.3953	34.4672	33.8447	34.3572	34.5073	41.7485	31.1806	33.6644	1_LPE(22:5)+H | 1_LPE(20:2)+Na	LPE	[M+Na]+
550.358	69.97	34.1028	42.7178	41.6425	38.8408	29.1555	32.9902	31.5031	30.7206	1_LPC(20:1)+H	LPC	[M+H]+
551.358	65.75	17.6415	23.226	21.1362	20.1896	15.2737	18.0359	15.1581	15.1358	1_LPC(20:1)+H	LPC	[M+H]+ (C13 isotope)
552.323	66.57	32.1894	40.5861	37.4481	42.1756	28.9827	37.3357	26.4892	30.8469	1_LPC(22:5)+H | 1_LPC(20:2)+Na	LPC	[M-H2O+H]+
552.323	66.57	32.1894	40.5861	37.4481	42.1756	28.9827	37.3357	26.4892	30.8469	3_PE(22:0)+H | 1_OxLPE(22:1(OH))+H	PE| OxLPE	[M+H]+
552.371	70.06	19.5656	29.8338	23.2118	27.179	12.7827	17.6292	11.7729	14.4868	1_LPC(22:5)+H | 1_LPC(20:2)+Na	LPC	[M-H2O+H]+
552.371	70.06	19.5656	29.8338	23.2118	27.179	12.7827	17.6292	11.7729	14.4868	3_PE(22:0)+H | 1_OxLPE(22:1(OH))+H	PE| OxLPE	[M+H]+
552.398	71.67	13.2536	18.5053	13.5634	16.8068	7.81925	10.4839	7.35907	9.58546	3_PE(22:0)+H | 1_OxLPE(22:1(OH))+H	PE| OxLPE	[M+H]+
553.312	65.46	19.3548	22.6808	21.5981	22.7907	17.9997	21.7597	15.7224	17.8495	3_PE(22:0)+H | 1_OxLPE(22:1(OH))+H	PE| OxLPE	[M+H]+ (C13 isotope)
554.348	67.75	14.0504	19.7365	20.4733	19.7548	10.7979	14.4929	14.4421	11.5465	1_LPC(22:4)+H | 1_LPC(20:1)+Na	LPC	[M-H2O+H]+
556.321	68.19	17.63	25.2103	23.2135	25.0034	18.8576	24.8795	17.6925	18.3642	4_LPE(22:2)+H	LPE	[M+Na]+
556.372	69.1	11.3301	19.6333	15.4808	18.6723	8.88555	13.4734	8.05412	10.679	1_LPC(18:3)+H | 1_LPC(16:0)+Na	LPC	[M+K]+
556.372	69.1	11.3301	19.6333	15.4808	18.6723	8.88555	13.4734	8.05412	10.679	4_LPE(22:2)+H	LPE	[M+Na]+
558.306	67.87	26.3726	34.9045	34.8095	30.443	38.4709	46.449	32.573	36.9597	4_LPE(22:1)+H	LPE	[M+Na]+
560.326	69.51	32.046	45.1105	55.8099	36.0582	49.088	52.6936	79.2984	42.756	1_LPE(22:0)+H	LPE	[M+Na]+
562.432	71.93	6.88219	7.00047	6.1613	10.8336	5.93564	4.95728	4.66563	6.79432	1_LPC(18:0)+H	LPC	[M+K]+
562.432	71.93	6.88219	7.00047	6.1613	10.8336	5.93564	4.95728	4.66563	6.79432	1_LPC(22:0)+H	LPC	[M-H2O+H]+
564.367	71.16	16.4578	22.3884	21.4168	20.7808	14.1141	16.247	12.9524	13.888	1_LPE(22:6)+H | 1_LPE(20:3)+Na	LPE	[M+K]+
566.296	66.06	77.1789	82.2448	77.9082	69.9272	192.698	248.896	144.076	243.725	1_LPC(20:4)+H | 1_LPC(18:1)+Na	LPC	[M+Na]+
566.296	66.06	77.1789	82.2448	77.9082	69.9272	192.698	248.896	144.076	243.725	1_LPC(20:4)+Na	LPC	[M+H]+
566.334	68.57	110.421	137.347	114.082	101.355	218.285	294.185	157.231	282.634	1_LPC(20:4)+H | 1_LPC(18:1)+Na	LPC	[M+Na]+
566.334	68.57	110.421	137.347	114.082	101.355	218.285	294.185	157.231	282.634	1_LPC(20:4)+Na	LPC	[M+H]+
566.386	72.11	32.3663	53.7862	36.2245	35.5195	17.8152	28.1671	17.5283	21.3127	1_LPE(22:5)+H | 1_LPE(20:2)+Na	LPE	[M+K]+
567.328	68.18	39.5052	49.0949	43.733	39.3023	72.1295	96.0575	52.2466	93.603	1_LPC(20:4)+Na	LPC	[M+H]+ (C13 isotope)
568.345	67.99	61.2432	122.866	65.3932	59.6736	87.1879	185.625	84.1179	114.673	1_LPC(20:3)+H | 1_LPC(18:0)+Na	LPC	[M+Na]+
570.353	68.62	43.0855	73.2906	55.0967	47.7206	66.583	119.573	66.4031	72.1909	1_LPC(20:2)+H	LPC	[M+Na]+
570.353	68.62	43.0855	73.2906	55.0967	47.7206	66.583	119.573	66.4031	72.1909	1_LPC(22:5)+H | 1_LPC(20:2)+Na	LPC	[M+H]+
571.357	68.67	21.386	31.7129	27.672	24.8973	24.8291	40.1057	25.0552	27.1902	1_LPC(22:5)+H | 1_LPC(20:2)+Na	LPC	[M+H]+ (C13 isotope)
572.352	70.29	35.3131	39.8836	41.4683	33.4941	50.5768	59.6731	40.2048	51.6773	1_LPC(20:1)+H	LPC	[M+Na]+
572.352	70.29	35.3131	39.8836	41.4683	33.4941	50.5768	59.6731	40.2048	51.6773	1_LPC(22:4)+H | 1_LPC(20:1)+Na	LPC	[M+H]+
572.364	69.87	35.9133	39.0798	39.6212	32.9426	49.5991	59.7891	38.075	51.4412	1_LPC(20:1)+H	LPC	[M+Na]+
572.364	69.87	35.9133	39.0798	39.6212	32.9426	49.5991	59.7891	38.075	51.4412	1_LPC(22:4)+H | 1_LPC(20:1)+Na	LPC	[M+H]+
572.477	75.2	23.9115	10.1695	10.8894	11.9973	11.9019	5.99352	12.4086	8.67206	4_LPE(22:2)+H	LPE	[M+K]+
573.341	70.56	20.2689	25.4888	24.4659	21.5206	24.3392	29.6984	20.7268	23.3854	1_LPC(22:4)+H | 1_LPC(20:1)+Na	LPC	[M+H]+ (C13 isotope)
573.369	70.17	19.2674	21.7438	20.3724	19.2697	20.9809	25.1958	16.9428	21.1723	1_LPC(22:4)+H | 1_LPC(20:1)+Na	LPC	[M+H]+ (C13 isotope)
574.298	65.85	27.3759	33.5301	33.7058	34.1529	35.6588	37.7109	29.9496	28.6324	3_PE(22:0)+H | 1_OxLPE(22:1(OH))+H	PE| OxLPE	[M+Na]+
574.35	70.21	19.5991	27.4408	26.4089	26.4075	20.7195	24.8751	24.3371	21.8315	3_PE(22:0)+H | 1_OxLPE(22:1(OH))+H	PE| OxLPE	[M+Na]+
574.494	76.41	127.048	43.0061	41.2653	49.7479	60.9854	24.2388	47.148	39.9761	4_CerP(d14:0_14:0)+H | 4_CerP(d16:0_12:0)+H | 4_CerP(d18:0_10:0)+H | 4_Plasmenyl-LPC(P-20:0)+H	CerP| Plasmenyl-LPC	[M+K]+
574.494	76.41	127.048	43.0061	41.2653	49.7479	60.9854	24.2388	47.148	39.9761	4_LPE(22:1)+H	LPE	[M+K]+
576.37	70.53	12.9395	16.9654	18.2446	17.2065	12.1654	13.1789	14.1067	12.3641	1_LPC(22:2)+H	LPC	[M+H]+
576.51	77.74	253.829	83.8919	91.3502	103.561	161.47	66.5924	162.553	101.936	1_LPE(22:0)+H	LPE	[M+K]+
578.362	71.37	19.7509	27.1884	25.1532	22.2582	18.1764	22.2264	16.7061	16.9017	1_LPC(22:1)+H	LPC	[M+H]+
578.38	72	22.0513	29.1075	27.4613	24.462	17.3556	20.1395	16.6089	16.3487	1_LPC(22:1)+H	LPC	[M+H]+
579.399	72.8	12.1858	14.2406	14.1638	13.3127	8.83049	10.3873	9.2035	8.26918	1_LPC(22:1)+H	LPC	[M+H]+ (C13 isotope)
581.383	72.73	13.0885	32.3265	16.7297	16.0353	11.4665	18.6691	11.5122	13.1799	1_LPC(22:0)+H	LPC	[M+H]+ (C13 isotope)
581.426	74.76	10.6253	19.8589	13.092	14.8431	7.41441	10.8718	8.03682	11.4897	1_LPC(22:0)+H	LPC	[M+H]+ (C13 isotope)
582.38	72.09	13.2432	26.9758	17.3782	16.6535	8.95868	13.5397	10.0704	9.59691	1_LPC(20:4)+H | 1_LPC(18:1)+Na	LPC	[M+K]+
588.462	76.34	10.5523	6.98404	5.98526	7.89618	5.58219	4.08624	4.82119	4.6951	1_LPC(20:1)+H	LPC	[M+K]+
590.483	76.63	14.4035	8.52879	7.22284	12.6568	8.97784	4.59898	8.00876	7.14667	3_PE(22:0)+H | 1_OxLPE(22:1(OH))+H	PE| OxLPE	[M+K]+
590.498	77.52	18.0239	9.03688	7.69365	13.2175	9.38086	4.47895	9.083	7.20131	3_PE(22:0)+H | 1_OxLPE(22:1(OH))+H	PE| OxLPE	[M+K]+
592.347	70.84	34.9062	56.2615	48.3482	44.2682	42.059	68.8665	38.2126	41.7834	1_LPC(22:5)+H | 1_LPC(20:2)+Na	LPC	[M+Na]+
594.34	69.76	36.7322	55.5086	41.6999	37.2348	56.5348	75.6812	37.0378	46.1347	1_LPC(22:4)+H | 1_LPC(20:1)+Na	LPC	[M+Na]+
594.376	72.21	58.8132	114.282	70.659	54.422	56.4343	90.416	36.0235	46.5186	1_LPC(22:4)+H | 1_LPC(20:1)+Na	LPC	[M+Na]+
598.37	72.04	14.2048	20.4986	19.1211	17.7012	12.8528	17.7216	15.3908	14.9158	1_LPC(22:2)+H	LPC	[M+Na]+
600.367	74.19	20.4691	27.5945	28.6514	23.0227	18.7474	21.5775	19.1858	19.2052	1_LPC(22:1)+H	LPC	[M+Na]+
608.396	74.22	23.7017	50.0568	44.8987	28.466	19.6272	42.0259	34.0293	17.3104	1_LPC(22:5)+H | 1_LPC(20:2)+Na	LPC	[M+K]+
608.476	80.09	11.4016	17.471	13.7411	15.2199	6.47549	6.82025	5.51368	6.90642	1_LPC(22:5)+H | 1_LPC(20:2)+Na	LPC	[M+K]+
614.495	77.74	16.7111	9.21635	7.72462	11.3816	7.27752	4.47326	5.83219	6.34511	1_LPC(22:2)+H	LPC	[M+K]+
616.474	75.3	13.8439	11.4063	9.40307	14.9081	8.69877	6.38081	8.80563	8.95542	1_LPC(22:1)+H	LPC	[M+K]+
616.502	78.36	21.4146	11.2622	9.46471	13.109	10.2853	5.1701	9.85508	8.22282	1_LPC(22:1)+H	LPC	[M+K]+
618.515	79.13	11.715	7.16314	6.39984	8.33894	6.38572	4.23706	7.07719	5.70955	1_LPC(22:0)+H	LPC	[M+K]+
679.421	78.92	19.3105	24.1136	22.2673	23.1478	22.0775	24.6196	19.7782	20.8853	4_MGDG(10:0_20:3)+H | 4_MGDG(12:0_18:3)+H | 4_MGDG(18:3_12:0)+H | 4_MGDG(20:3_10:0)+H | 4_MGDG(8:0_20:0)+Na | 4_MGDG(10:0_18:0)+Na | 4_MGDG(12:0_16:0)+Na | 4_MGDG(14:0_14:0)+Na | 4_PA(14:0_22:4)+H | 4_PA(14:1_22:3)+H | 4_PA(16:0_...	MGDG| PA	[M-H2O+H]+
679.475	80.53	28.3337	34.9879	30.8051	25.7558	21.7	21.1556	21.6561	15.6402	4_MGDG(10:0_20:3)+H | 4_MGDG(12:0_18:3)+H | 4_MGDG(18:3_12:0)+H | 4_MGDG(20:3_10:0)+H | 4_MGDG(8:0_20:0)+Na | 4_MGDG(10:0_18:0)+Na | 4_MGDG(12:0_16:0)+Na | 4_MGDG(14:0_14:0)+Na | 4_PA(14:0_22:4)+H | 4_PA(14:1_22:3)+H | 4_PA(16:0_...	MGDG| PA	[M-H2O+H]+
685.537	86.34	32.7972	20.3154	21.6633	32.6483	28.2747	18.4604	19.5408	28.6134	1_SM(d16:1/18:0)+H | 1_SM(d18:1/16:0)+H | 1_SM(d16:0/18:1)+H | 1_SM(d14:0/20:1)+H | 1_SM(d14:1/20:0)+H	SM	[M-H2O+H]+
685.565	88.33	39.5515	25.4593	25.8527	38.822	26.9028	18.057	19.4072	27.9411	1_SM(d16:1/18:0)+H | 1_SM(d18:1/16:0)+H | 1_SM(d16:0/18:1)+H | 1_SM(d14:0/20:1)+H | 1_SM(d14:1/20:0)+H	SM	[M-H2O+H]+
686.445	81.48	20.7548	29.2676	29.8766	24.6335	18.4331	21.487	17.573	15.7012	1_PC(14:0_16:1)+H | 1_PC(14:1_16:0)+H | 1_PC(12:0_18:1)+H | 1_PC(8:0_22:1)+H	PC	[M-H2O+H]+
697.482	84.58	72.4171	64.4609	93.5626	108.3	90.2834	72.3393	93.463	153.935	4_MGDG(10:0_20:3)+H | 4_MGDG(12:0_18:3)+H | 4_MGDG(18:3_12:0)+H | 4_MGDG(20:3_10:0)+H | 4_MGDG(8:0_20:0)+Na | 4_MGDG(10:0_18:0)+Na | 4_MGDG(12:0_16:0)+Na | 4_MGDG(14:0_14:0)+Na | 4_PA(14:0_22:4)+H | 4_PA(14:1_22:3)+H | 4_PA(16:0_...	MGDG| PA	[M+H]+
698.446	82.37	33.1393	37.3846	52.5639	38.6228	42.4129	37.718	57.2141	55.6293	1_PE(16:0_18:2)+H | 1_PE(12:0_22:2)+H | 1_PE(16:1_18:1)+H | 1_PE(14:1_20:1)+H | 3_PE(34:2)+H	PE	[M-H2O+H]+
698.446	82.37	33.1393	37.3846	52.5639	38.6228	42.4129	37.718	57.2141	55.6293	4_MGDG(10:0_20:3)+H | 4_MGDG(12:0_18:3)+H | 4_MGDG(18:3_12:0)+H | 4_MGDG(20:3_10:0)+H | 4_MGDG(8:0_20:0)+Na | 4_MGDG(10:0_18:0)+Na | 4_MGDG(12:0_16:0)+Na | 4_MGDG(14:0_14:0)+Na | 4_PA(14:0_22:4)+H | 4_PA(14:1_22:3)+H | 4_PA(16:0_...	MGDG| PA	[M+H]+ (C13 isotope)
698.484	84.59	42.8788	43.3289	61.1722	60.3012	42.6545	37.9402	50.3073	68.4287	1_PE(16:0_18:2)+H | 1_PE(12:0_22:2)+H | 1_PE(16:1_18:1)+H | 1_PE(14:1_20:1)+H | 3_PE(34:2)+H	PE	[M-H2O+H]+
698.484	84.59	42.8788	43.3289	61.1722	60.3012	42.6545	37.9402	50.3073	68.4287	4_MGDG(10:0_20:3)+H | 4_MGDG(12:0_18:3)+H | 4_MGDG(18:3_12:0)+H | 4_MGDG(20:3_10:0)+H | 4_MGDG(8:0_20:0)+Na | 4_MGDG(10:0_18:0)+Na | 4_MGDG(12:0_16:0)+Na | 4_MGDG(14:0_14:0)+Na | 4_PA(14:0_22:4)+H | 4_PA(14:1_22:3)+H | 4_PA(16:0_...	MGDG| PA	[M+H]+ (C13 isotope)
699.484	84.05	24.3191	24.1104	29.7711	28.0742	21.5942	18.6995	23.7428	26.49	4_MGDG(5:0_26:0)+H | 4_MGDG(7:0_24:0)+H | 4_MGDG(9:0_22:0)+H	MGDG	[M-H2O+H]+
702.564	87.85	18.0809	11.2355	13.3776	16.0034	13.7544	8.94418	13.512	11.4779	1_PE(12:0_22:0)+H | 1_PE(16:0_18:0)+H | 1_PE(8:0_26:0)+H | 1_PE(10:0_24:0)+H | 3_PE(34:0)+H	PE	[M-H2O+H]+
702.564	87.85	18.0809	11.2355	13.3776	16.0034	13.7544	8.94418	13.512	11.4779	1_Plasmanyl-PC(O-16:0/16:0)+H | 1_Plasmanyl-PC(O-18:0/14:0)+H | 1_Plasmanyl-PC(O-20:0/12:0)+H	Plasmanyl-PC	[M-H2O+H]+
703.541	86.22	220.031	146.186	163.319	228.621	266.006	211.985	204.604	317.411	1_SM(d16:1/18:0)+H | 1_SM(d18:1/16:0)+H | 1_SM(d16:0/18:1)+H | 1_SM(d14:0/20:1)+H | 1_SM(d14:1/20:0)+H	SM	[M+H]+
703.577	88.43	498.432	376.512	368.933	537.497	318.963	251.766	248.886	388.973	1_SM(d16:1/18:0)+H | 1_SM(d18:1/16:0)+H | 1_SM(d16:0/18:1)+H | 1_SM(d14:0/20:1)+H | 1_SM(d14:1/20:0)+H	SM	[M+H]+
704.481	82.82	21.8217	27.6702	34.9325	24.9161	26.3128	22.6989	59.7811	21.1014	1_PC(14:0_16:1)+H | 1_PC(14:1_16:0)+H | 1_PC(12:0_18:1)+H | 1_PC(8:0_22:1)+H	PC	[M+H]+
704.542	86.46	118.645	75.238	112.744	119.243	134.137	99.7582	142.434	155.921	1_PC(14:0_16:1)+H | 1_PC(14:1_16:0)+H | 1_PC(12:0_18:1)+H | 1_PC(8:0_22:1)+H	PC	[M+H]+
704.542	86.46	118.645	75.238	112.744	119.243	134.137	99.7582	142.434	155.921	1_SM(d16:1/18:0)+H | 1_SM(d18:1/16:0)+H | 1_SM(d16:0/18:1)+H | 1_SM(d14:0/20:1)+H | 1_SM(d14:1/20:0)+H	SM	[M+H]+ (C13 isotope)
704.578	88.45	239.539	165.024	176.564	242.26	147.971	114.713	124.81	182.334	1_PC(14:0_16:1)+H | 1_PC(14:1_16:0)+H | 1_PC(12:0_18:1)+H | 1_PC(8:0_22:1)+H	PC	[M+H]+
704.578	88.45	239.539	165.024	176.564	242.26	147.971	114.713	124.81	182.334	1_SM(d16:1/18:0)+H | 1_SM(d18:1/16:0)+H | 1_SM(d16:0/18:1)+H | 1_SM(d14:0/20:1)+H | 1_SM(d14:1/20:0)+H	SM	[M+H]+ (C13 isotope)
705.448	81.32	12.9886	17.2139	17.1256	17.1361	13.9947	16.0417	17.0415	14.3195	1_PC(14:0_16:1)+H | 1_PC(14:1_16:0)+H | 1_PC(12:0_18:1)+H | 1_PC(8:0_22:1)+H	PC	[M+H]+ (C13 isotope)
705.5	84	17.7484	16.9943	24.7933	20.9468	16.8323	14.0555	34.6064	15.6419	1_PC(14:0_16:1)+H | 1_PC(14:1_16:0)+H | 1_PC(12:0_18:1)+H | 1_PC(8:0_22:1)+H	PC	[M+H]+ (C13 isotope)
705.541	86.52	52.4358	34.0947	49.975	59.3091	56.486	40.0144	59.3027	65.3688	1_PC(14:0_16:1)+H | 1_PC(14:1_16:0)+H | 1_PC(12:0_18:1)+H | 1_PC(8:0_22:1)+H	PC	[M+H]+ (C13 isotope)
707.464	82.42	17.2602	19.1622	18.7627	25.1262	20.8507	19.8916	20.4674	31.8369	4_MGDG(12:0_20:3)+H | 4_MGDG(14:0_18:3)+H | 4_MGDG(14:1_18:2)+H | 4_MGDG(18:2_14:1)+H | 4_MGDG(18:3_14:0)+H | 4_MGDG(20:3_12:0)+H | 4_MGDG(8:0_22:0)+Na | 4_MGDG(10:0_20:0)+Na | 4_MGDG(12:0_18:0)+Na | 4_MGDG(1...	MGDG	[M-H2O+H]+
707.508	84.86	37.8588	31.645	39.8804	58.4123	47.446	35.7685	56.4201	66.152	4_MGDG(12:0_20:3)+H | 4_MGDG(14:0_18:3)+H | 4_MGDG(14:1_18:2)+H | 4_MGDG(18:2_14:1)+H | 4_MGDG(18:3_14:0)+H | 4_MGDG(20:3_12:0)+H | 4_MGDG(8:0_22:0)+Na | 4_MGDG(10:0_20:0)+Na | 4_MGDG(12:0_18:0)+Na | 4_MGDG(1...	MGDG	[M-H2O+H]+
707.547	87.16	51.9213	41.5354	55.5593	72.6504	54.9687	41.0711	69.3962	71.555	4_MGDG(12:0_20:3)+H | 4_MGDG(14:0_18:3)+H | 4_MGDG(14:1_18:2)+H | 4_MGDG(18:2_14:1)+H | 4_MGDG(18:3_14:0)+H | 4_MGDG(20:3_12:0)+H | 4_MGDG(8:0_22:0)+Na | 4_MGDG(10:0_20:0)+Na | 4_MGDG(12:0_18:0)+Na | 4_MGDG(1...	MGDG	[M-H2O+H]+
710.519	85.97	19.636	15.6247	18.3071	25.6799	13.762	9.82278	12.0728	18.1737	1_PC(14:0_18:3)+H | 1_PC(14:1_18:2)+H | 1_PC(12:0_20:3)+H	PC	[M-H2O+H]+
713.551	86.96	22.206	13.8966	14.32	15.5826	20.9384	11.4289	13.4834	13.7281	1_SM(d18:1/18:0)+H | 1_SM(d14:1/22:0)+H	SM	[M-H2O+H]+
714.55	87.88	24.0398	20.8995	22.5817	32.1592	18.9976	13.8124	13.2782	24.1536	1_PC(16:0_16:1)+H | 1_PC(14:0_18:1)+H | 1_PC(8:0_24:1)+H | 1_PC(14:1_18:0)+H | 1_PC(12:0_20:1)+H	PC	[M-H2O+H]+
716.46	83.14	31.7139	43.4994	42.1299	30.2693	25.6518	31.3833	31.5585	21.6212	1_PE(16:0_18:2)+H | 1_PE(12:0_22:2)+H | 1_PE(16:1_18:1)+H | 1_PE(14:1_20:1)+H | 3_PE(34:2)+H	PE	[M+H]+
716.567	87.28	10.7299	9.40178	11.9459	14.9469	11.5826	7.19454	17.5605	10.6086	1_PE(16:0_18:2)+H | 1_PE(12:0_22:2)+H | 1_PE(16:1_18:1)+H | 1_PE(14:1_20:1)+H | 3_PE(34:2)+H	PE	[M+H]+
717.45	82.88	18.8673	24.6454	24.5966	20.6006	16.4403	18.9765	18.4411	15.1402	1_PE(16:0_18:2)+H | 1_PE(12:0_22:2)+H | 1_PE(16:1_18:1)+H | 1_PE(14:1_20:1)+H | 3_PE(34:2)+H	PE	[M+H]+ (C13 isotope)
717.591	89.43	23.8849	13.2875	17.1669	18.6219	28.0625	16.5267	21.9614	19.5644	4_MGDG(5:0_26:0)+H | 4_MGDG(7:0_24:0)+H | 4_MGDG(9:0_22:0)+H	MGDG	[M+H]+
718.499	84.04	24.77	27.6994	31.7887	24.6839	24.1338	26.3824	42.1985	18.9943	4_MGDG(5:0_26:0)+H | 4_MGDG(7:0_24:0)+H | 4_MGDG(9:0_22:0)+H	MGDG	[M+H]+ (C13 isotope)
718.582	88.95	41.2997	32.8488	46.1536	90.9554	30.9147	21.7996	35.1268	38.4372	4_MGDG(5:0_26:0)+H | 4_MGDG(7:0_24:0)+H | 4_MGDG(9:0_22:0)+H	MGDG	[M+H]+ (C13 isotope)
719.447	84.39	19.253	22.0795	23.2346	21.4734	20.0426	22.1756	27.4152	22.9275	4_MGDG(10:0_20:3)+H | 4_MGDG(12:0_18:3)+H | 4_MGDG(18:3_12:0)+H | 4_MGDG(20:3_10:0)+H | 4_MGDG(8:0_20:0)+Na | 4_MGDG(10:0_18:0)+Na | 4_MGDG(12:0_16:0)+Na | 4_MGDG(14:0_14:0)+Na | 4_PA(14:0_22:4)+H | 4_PA(14:1_22:3)+H | 4_PA(16:0_...	MGDG| PA	[M+Na]+
719.476	83.85	20.3374	20.7228	24.0047	22.0952	23.3792	22.9384	35.0445	24.5494	4_MGDG(10:0_20:3)+H | 4_MGDG(12:0_18:3)+H | 4_MGDG(18:3_12:0)+H | 4_MGDG(20:3_10:0)+H | 4_MGDG(8:0_20:0)+Na | 4_MGDG(10:0_18:0)+Na | 4_MGDG(12:0_16:0)+Na | 4_MGDG(14:0_14:0)+Na | 4_PA(14:0_22:4)+H | 4_PA(14:1_22:3)+H | 4_PA(16:0_...	MGDG| PA	[M+Na]+
720.446	83.01	17.3018	24.1063	22.9868	23.5822	15.3745	18.7702	18.581	17.2427	4_PC(5:0_28:5)+H | 4_PC(5:1_28:4)+H | 4_PC(5:2_28:3)+H | 4_PC(7:0_26:5)+H | 4_PC(7:1_26:4)+H | 4_PC(7:2_26:3)+H | 4_P...	PC	[M-H2O+H]+
720.472	83.34	17.0825	22.3157	22.3399	23.8327	19.3699	18.9104	22.1247	20.7162	4_PC(5:0_28:5)+H | 4_PC(5:1_28:4)+H | 4_PC(5:2_28:3)+H | 4_PC(7:0_26:5)+H | 4_PC(7:1_26:4)+H | 4_PC(7:2_26:3)+H | 4_P...	PC	[M-H2O+H]+
720.594	90.2	307.792	301.11	294.923	695.291	125.711	109.457	55.4003	275.291	1_PE(12:0_22:0)+H | 1_PE(16:0_18:0)+H | 1_PE(8:0_26:0)+H | 1_PE(10:0_24:0)+H | 3_PE(34:0)+H	PE	[M+H]+
720.594	90.2	307.792	301.11	294.923	695.291	125.711	109.457	55.4003	275.291	1_Plasmanyl-PC(O-16:0/16:0)+H | 1_Plasmanyl-PC(O-18:0/14:0)+H | 1_Plasmanyl-PC(O-20:0/12:0)+H	Plasmanyl-PC	[M+H]+
721.482	84.72	43.4331	32.3183	52.6062	63.6955	50.3035	35.589	108.671	82.4193	1_PE(12:0_22:0)+H | 1_PE(16:0_18:0)+H | 1_PE(8:0_26:0)+H | 1_PE(10:0_24:0)+H | 3_PE(34:0)+H	PE	[M+H]+ (C13 isotope)
721.596	90.22	150.459	144.894	141.063	360.129	51.0179	44.3532	21.6492	111.956	1_PE(12:0_22:0)+H | 1_PE(16:0_18:0)+H | 1_PE(8:0_26:0)+H | 1_PE(10:0_24:0)+H | 3_PE(34:0)+H	PE	[M+H]+ (C13 isotope)
721.596	90.22	150.459	144.894	141.063	360.129	51.0179	44.3532	21.6492	111.956	1_Plasmanyl-PC(O-16:0/16:0)+H | 1_Plasmanyl-PC(O-18:0/14:0)+H | 1_Plasmanyl-PC(O-20:0/12:0)+H	Plasmanyl-PC	[M+H]+ (C13 isotope)
725.52	86.89	211.543	145.237	192.222	205.243	338.516	241.422	326.093	441.344	1_SM(d16:1/18:0)+H | 1_SM(d18:1/16:0)+H | 1_SM(d16:0/18:1)+H | 1_SM(d14:0/20:1)+H | 1_SM(d14:1/20:0)+H	SM	[M+Na]+
725.52	86.89	211.543	145.237	192.222	205.243	338.516	241.422	326.093	441.344	4_MGDG(12:0_20:3)+H | 4_MGDG(14:0_18:3)+H | 4_MGDG(14:1_18:2)+H | 4_MGDG(18:2_14:1)+H | 4_MGDG(18:3_14:0)+H | 4_MGDG(20:3_12:0)+H | 4_MGDG(8:0_22:0)+Na | 4_MGDG(10:0_20:0)+Na | 4_MGDG(12:0_18:0)+Na | 4_MGDG(1...	MGDG	[M+H]+
725.558	88.84	504.182	382.089	471.965	540.017	418.566	307.031	416.184	552.984	1_SM(d16:1/18:0)+H | 1_SM(d18:1/16:0)+H | 1_SM(d16:0/18:1)+H | 1_SM(d14:0/20:1)+H | 1_SM(d14:1/20:0)+H	SM	[M+Na]+
725.558	88.84	504.182	382.089	471.965	540.017	418.566	307.031	416.184	552.984	4_MGDG(12:0_20:3)+H | 4_MGDG(14:0_18:3)+H | 4_MGDG(14:1_18:2)+H | 4_MGDG(18:2_14:1)+H | 4_MGDG(18:3_14:0)+H | 4_MGDG(20:3_12:0)+H | 4_MGDG(8:0_22:0)+Na | 4_MGDG(10:0_20:0)+Na | 4_MGDG(12:0_18:0)+Na | 4_MGDG(1...	MGDG	[M+H]+
726.522	86.95	105.643	70.3272	117.917	98.9972	157.401	108.642	193.387	210.068	1_PC(14:0_16:1)+H | 1_PC(14:1_16:0)+H | 1_PC(12:0_18:1)+H | 1_PC(8:0_22:1)+H	PC	[M+Na]+
726.522	86.95	105.643	70.3272	117.917	98.9972	157.401	108.642	193.387	210.068	4_MGDG(12:0_20:3)+H | 4_MGDG(14:0_18:3)+H | 4_MGDG(14:1_18:2)+H | 4_MGDG(18:2_14:1)+H | 4_MGDG(18:3_14:0)+H | 4_MGDG(20:3_12:0)+H | 4_MGDG(8:0_22:0)+Na | 4_MGDG(10:0_20:0)+Na | 4_MGDG(12:0_18:0)+Na | 4_MGDG(1...	MGDG	[M+H]+ (C13 isotope)
726.564	89.32	258.611	187.425	245.754	268.06	191.618	133.408	190.389	255.409	1_PC(14:0_16:1)+H | 1_PC(14:1_16:0)+H | 1_PC(12:0_18:1)+H | 1_PC(8:0_22:1)+H	PC	[M+Na]+
726.564	89.32	258.611	187.425	245.754	268.06	191.618	133.408	190.389	255.409	4_MGDG(12:0_20:3)+H | 4_MGDG(14:0_18:3)+H | 4_MGDG(14:1_18:2)+H | 4_MGDG(18:2_14:1)+H | 4_MGDG(18:3_14:0)+H | 4_MGDG(20:3_12:0)+H | 4_MGDG(8:0_22:0)+Na | 4_MGDG(10:0_20:0)+Na | 4_MGDG(12:0_18:0)+Na | 4_MGDG(1...	MGDG	[M+H]+ (C13 isotope)
728.452	83.54	20.255	28.4938	27.8922	24.9415	33.0934	31.3913	48.6444	34.6781	1_PC(14:0_18:3)+H | 1_PC(14:1_18:2)+H | 1_PC(12:0_20:3)+H	PC	[M+H]+
728.532	88.23	74.0928	59.0159	106.91	80.4977	91.6921	64.5361	151.992	120.756	1_PC(14:0_18:3)+H | 1_PC(14:1_18:2)+H | 1_PC(12:0_20:3)+H	PC	[M+H]+
728.532	88.23	74.0928	59.0159	106.91	80.4977	91.6921	64.5361	151.992	120.756	1_Plasmenyl-PC(P-18:0/16:0)+H | 1_Plasmanyl-PC(O-18:1/16:0)+H | 1_Plasmanyl-PC(O-16:1/18:0)+H | 1_Plasmanyl-PC(O-16:0/18:1)+H | 1_Plasmanyl-PC(O-18:0/16:1)+H | 1_Plasmanyl-PC(O-20:1/14:0)+H | 1_Plasmanyl-PC(O-24:1/10:0)+H | 1_Plasmenyl-PC(P-20:0/14:0)+...	Plasmanyl-PC| Plasmenyl-PC	[M-H2O+H]+
728.572	89.47	71.806	60.5271	88.9831	93.3143	50.6628	37.9013	70.5332	68.3978	1_PC(14:0_18:3)+H | 1_PC(14:1_18:2)+H | 1_PC(12:0_20:3)+H	PC	[M+H]+
728.572	89.47	71.806	60.5271	88.9831	93.3143	50.6628	37.9013	70.5332	68.3978	1_Plasmenyl-PC(P-18:0/16:0)+H | 1_Plasmanyl-PC(O-18:1/16:0)+H | 1_Plasmanyl-PC(O-16:1/18:0)+H | 1_Plasmanyl-PC(O-16:0/18:1)+H | 1_Plasmanyl-PC(O-18:0/16:1)+H | 1_Plasmanyl-PC(O-20:1/14:0)+H | 1_Plasmanyl-PC(O-24:1/10:0)+H | 1_Plasmenyl-PC(P-20:0/14:0)+...	Plasmanyl-PC| Plasmenyl-PC	[M-H2O+H]+
729.461	83.53	15.958	19.1535	19.6289	19.1104	20.0659	19.1644	25.5793	22.0612	1_PC(14:0_18:3)+H | 1_PC(14:1_18:2)+H | 1_PC(12:0_20:3)+H	PC	[M+H]+ (C13 isotope)
729.54	88.53	43.1491	31.216	49.9684	40.4719	49.0088	34.4838	69.5278	54.9894	1_PC(14:0_18:3)+H | 1_PC(14:1_18:2)+H | 1_PC(12:0_20:3)+H	PC	[M+H]+ (C13 isotope)
729.582	89.85	37.2314	27.311	36.3997	38.3827	21.7397	15.7865	22.8312	22.4002	1_PC(14:0_18:3)+H | 1_PC(14:1_18:2)+H | 1_PC(12:0_20:3)+H	PC	[M+H]+ (C13 isotope)
731.61	91.47	77.3718	72.8719	49.9098	49.907	37.9599	38.3846	26.3436	37.5757	1_SM(d18:1/18:0)+H | 1_SM(d14:1/22:0)+H	SM	[M+H]+
732.571	89.33	123.386	91.1007	248.994	147.351	126.093	78.5635	427.19	142.054	1_PC(16:0_16:1)+H | 1_PC(14:0_18:1)+H | 1_PC(8:0_24:1)+H | 1_PC(14:1_18:0)+H | 1_PC(12:0_20:1)+H	PC	[M+H]+
732.571	89.33	123.386	91.1007	248.994	147.351	126.093	78.5635	427.19	142.054	1_SM(d18:1/18:0)+H | 1_SM(d14:1/22:0)+H	SM	[M+H]+ (C13 isotope)
732.613	91.62	77.3333	73.5823	118.605	85.7182	34.8604	31.3611	63.3349	40.0054	1_PC(16:0_16:1)+H | 1_PC(14:0_18:1)+H | 1_PC(8:0_24:1)+H | 1_PC(14:1_18:0)+H | 1_PC(12:0_20:1)+H	PC	[M+H]+
732.613	91.62	77.3333	73.5823	118.605	85.7182	34.8604	31.3611	63.3349	40.0054	1_SM(d18:1/18:0)+H | 1_SM(d14:1/22:0)+H	SM	[M+H]+ (C13 isotope)
733.534	86.84	39.3824	25.5428	66.6475	52.3411	66.2091	39.2591	193.755	72.4086	1_PC(16:0_16:1)+H | 1_PC(14:0_18:1)+H | 1_PC(8:0_24:1)+H | 1_PC(14:1_18:0)+H | 1_PC(12:0_20:1)+H	PC	[M+H]+ (C13 isotope)
733.574	89.45	64.1314	45.1812	122.575	77.1303	54.7543	31.3287	175.022	60.8004	1_PC(16:0_16:1)+H | 1_PC(14:0_18:1)+H | 1_PC(8:0_24:1)+H | 1_PC(14:1_18:0)+H | 1_PC(12:0_20:1)+H	PC	[M+H]+ (C13 isotope)
733.619	91.89	36.1558	29.6037	51.2567	40.0898	17.6043	12.669	27.7434	19.1885	1_PC(16:0_16:1)+H | 1_PC(14:0_18:1)+H | 1_PC(8:0_24:1)+H | 1_PC(14:1_18:0)+H | 1_PC(12:0_20:1)+H	PC	[M+H]+ (C13 isotope)
735.538	87.5	131.18	95.7455	114.472	178.63	196.204	181.948	131.699	330.373	4_MGDG(10:0_20:3)+H | 4_MGDG(12:0_18:3)+H | 4_MGDG(18:3_12:0)+H | 4_MGDG(20:3_10:0)+H | 4_MGDG(8:0_20:0)+Na | 4_MGDG(10:0_18:0)+Na | 4_MGDG(12:0_16:0)+Na | 4_MGDG(14:0_14:0)+Na | 4_PA(14:0_22:4)+H | 4_PA(14:1_22:3)+H | 4_PA(16:0_...	MGDG| PA	[M+K]+
735.577	89.59	282.103	249.134	264.322	421.312	256.864	237.371	161.143	430.877	4_MGDG(10:0_20:3)+H | 4_MGDG(12:0_18:3)+H | 4_MGDG(18:3_12:0)+H | 4_MGDG(20:3_10:0)+H | 4_MGDG(8:0_20:0)+Na | 4_MGDG(10:0_18:0)+Na | 4_MGDG(12:0_16:0)+Na | 4_MGDG(14:0_14:0)+Na | 4_PA(14:0_22:4)+H | 4_PA(14:1_22:3)+H | 4_PA(16:0_...	MGDG| PA	[M+K]+
736.459	84.75	16.4809	23.4206	22.2173	21.7139	15.4236	19.151	15.4328	16.8499	1_PC(14:0_20:4)+H | 1_PC(16:1_18:3)+H | 1_PC(16:0_18:4)+H | 1_PC(14:1_20:3)+H | 1_PC(12:0_22:4)+H | 1_PC(14:0_18:1)+Na | 1_PC(16:0_16:1)+Na | 1_PC(14:1_18:0)+Na | 1_PC(12:0_20:1)+Na | 1_PC(8:0_24:1)+Na | 1_PC(15...	PC	[M-H2O+H]+
736.579	89.57	85.2227	74.1683	78.5784	125.858	67.641	60.9183	41.104	115.314	1_PC(14:0_20:4)+H | 1_PC(16:1_18:3)+H | 1_PC(16:0_18:4)+H | 1_PC(14:1_20:3)+H | 1_PC(12:0_22:4)+H | 1_PC(14:0_18:1)+Na | 1_PC(16:0_16:1)+Na | 1_PC(14:1_18:0)+Na | 1_PC(12:0_20:1)+Na | 1_PC(8:0_24:1)+Na | 1_PC(15...	PC	[M-H2O+H]+
738.45	83.55	16.6638	24.7628	22.7058	20.2321	18.9829	23.6245	32.6678	19.5053	1_PE(16:0_18:2)+H | 1_PE(12:0_22:2)+H | 1_PE(16:1_18:1)+H | 1_PE(14:1_20:1)+H | 3_PE(34:2)+H	PE	[M+Na]+
738.45	83.55	16.6638	24.7628	22.7058	20.2321	18.9829	23.6245	32.6678	19.5053	4_PC(5:0_28:5)+H | 4_PC(5:1_28:4)+H | 4_PC(5:2_28:3)+H | 4_PC(7:0_26:5)+H | 4_PC(7:1_26:4)+H | 4_PC(7:2_26:3)+H | 4_P...	PC	[M+H]+
738.509	86.28	19.0823	18.3328	26.5455	20.9869	17.3286	15.6441	53.142	19.4534	1_PC(16:0_18:3)+H | 1_PC(16:1_18:2)+H | 1_PC(14:0_20:3)+H | 1_PC(12:0_22:3)+H | 1_PC(16:0_16:0)+Na | 1_PC(14:0_18:0)+Na | 1_PC(12:0_20:0)+Na | 1_PE(1...	PC| PE	[M-H2O+H]+
738.509	86.28	19.0823	18.3328	26.5455	20.9869	17.3286	15.6441	53.142	19.4534	1_PE(16:0_18:2)+H | 1_PE(12:0_22:2)+H | 1_PE(16:1_18:1)+H | 1_PE(14:1_20:1)+H | 3_PE(34:2)+H	PE	[M+Na]+
738.509	86.28	19.0823	18.3328	26.5455	20.9869	17.3286	15.6441	53.142	19.4534	4_PC(5:0_28:5)+H | 4_PC(5:1_28:4)+H | 4_PC(5:2_28:3)+H | 4_PC(7:0_26:5)+H | 4_PC(7:1_26:4)+H | 4_PC(7:2_26:3)+H | 4_P...	PC	[M+H]+
738.553	87.94	20.6851	14.3676	22.5487	19.9532	14.2219	9.63442	24.3305	13.8427	1_PC(16:0_18:3)+H | 1_PC(16:1_18:2)+H | 1_PC(14:0_20:3)+H | 1_PC(12:0_22:3)+H | 1_PC(16:0_16:0)+Na | 1_PC(14:0_18:0)+Na | 1_PC(12:0_20:0)+Na | 1_PE(1...	PC| PE	[M-H2O+H]+
738.553	87.94	20.6851	14.3676	22.5487	19.9532	14.2219	9.63442	24.3305	13.8427	1_PE(16:0_18:2)+H | 1_PE(12:0_22:2)+H | 1_PE(16:1_18:1)+H | 1_PE(14:1_20:1)+H | 3_PE(34:2)+H	PE	[M+Na]+
738.553	87.94	20.6851	14.3676	22.5487	19.9532	14.2219	9.63442	24.3305	13.8427	4_PC(5:0_28:5)+H | 4_PC(5:1_28:4)+H | 4_PC(5:2_28:3)+H | 4_PC(7:0_26:5)+H | 4_PC(7:1_26:4)+H | 4_PC(7:2_26:3)+H | 4_P...	PC	[M+H]+
739.459	85.07	13.8413	17.2355	19.0578	17.8141	18.0355	17.8969	30.1133	17.9661	4_PC(5:0_28:5)+H | 4_PC(5:1_28:4)+H | 4_PC(5:2_28:3)+H | 4_PC(7:0_26:5)+H | 4_PC(7:1_26:4)+H | 4_PC(7:2_26:3)+H | 4_P...	PC	[M+H]+ (C13 isotope)
739.488	85.95	18.0518	17.8453	23.6752	20.2655	22.8068	16.2828	41.8084	19.5484	4_MGDG(5:0_26:0)+H | 4_MGDG(7:0_24:0)+H | 4_MGDG(9:0_22:0)+H	MGDG	[M+Na]+
739.488	85.95	18.0518	17.8453	23.6752	20.2655	22.8068	16.2828	41.8084	19.5484	4_PC(5:0_28:5)+H | 4_PC(5:1_28:4)+H | 4_PC(5:2_28:3)+H | 4_PC(7:0_26:5)+H | 4_PC(7:1_26:4)+H | 4_PC(7:2_26:3)+H | 4_P...	PC	[M+H]+ (C13 isotope)
739.566	89.28	30.5276	15.4104	22.7337	18.561	23.3672	11.4406	22.6984	14.7818	4_MGDG(5:0_26:0)+H | 4_MGDG(7:0_24:0)+H | 4_MGDG(9:0_22:0)+H	MGDG	[M+Na]+
739.566	89.28	30.5276	15.4104	22.7337	18.561	23.3672	11.4406	22.6984	14.7818	4_PC(5:0_28:5)+H | 4_PC(5:1_28:4)+H | 4_PC(5:2_28:3)+H | 4_PC(7:0_26:5)+H | 4_PC(7:1_26:4)+H | 4_PC(7:2_26:3)+H | 4_P...	PC	[M+H]+ (C13 isotope)
740.521	87.53	33.4885	30.0498	50.0497	43.323	29.7312	23.3024	70.1951	38.6917	1_PC(16:0_18:2)+H | 1_PC(16:1_18:1)+H | 1_PC(14:1_20:1)+H | 1_PC(12:0_22:2)+H | 1_PC(14:0_20:2)+H	PC	[M-H2O+H]+
740.555	88.85	38.3405	29.4056	51.5701	58.4691	23.8055	16.4085	41.2474	32.8489	1_PC(16:0_18:2)+H | 1_PC(16:1_18:1)+H | 1_PC(14:1_20:1)+H | 1_PC(12:0_22:2)+H | 1_PC(14:0_20:2)+H	PC	[M-H2O+H]+
742.468	84.03	21.5812	25.2732	27.1985	27.0438	23.2561	23.8348	25.9797	22.7113	1_PE(12:0_22:0)+H | 1_PE(16:0_18:0)+H | 1_PE(8:0_26:0)+H | 1_PE(10:0_24:0)+H | 3_PE(34:0)+H	PE	[M+Na]+
742.533	88.27	114.919	82.1085	117.972	146.048	120.025	77.549	96.1667	186.856	1_PE(12:0_22:0)+H | 1_PE(16:0_18:0)+H | 1_PE(8:0_26:0)+H | 1_PE(10:0_24:0)+H | 3_PE(34:0)+H	PE	[M+Na]+
742.533	88.27	114.919	82.1085	117.972	146.048	120.025	77.549	96.1667	186.856	1_PC(16:0_18:1)+H | 1_PC(12:0_22:1)+H | 1_PC(16:1_18:0)+H | 1_PC(14:0_20:1)+H	PC	[M-H2O+H]+
742.533	88.27	114.919	82.1085	117.972	146.048	120.025	77.549	96.1667	186.856	1_Plasmanyl-PC(O-16:0/16:0)+H | 1_Plasmanyl-PC(O-18:0/14:0)+H | 1_Plasmanyl-PC(O-20:0/12:0)+H	Plasmanyl-PC	[M+Na]+
742.575	90.88	224.945	204.667	244.032	442.758	122.924	89.241	77.9082	228.715	1_PC(14:0_16:1)+H | 1_PC(14:1_16:0)+H | 1_PC(12:0_18:1)+H | 1_PC(8:0_22:1)+H	PC	[M+K]+
742.575	90.88	224.945	204.667	244.032	442.758	122.924	89.241	77.9082	228.715	1_PE(12:0_22:0)+H | 1_PE(16:0_18:0)+H | 1_PE(8:0_26:0)+H | 1_PE(10:0_24:0)+H | 3_PE(34:0)+H	PE	[M+Na]+
742.575	90.88	224.945	204.667	244.032	442.758	122.924	89.241	77.9082	228.715	1_PC(16:0_18:1)+H | 1_PC(12:0_22:1)+H | 1_PC(16:1_18:0)+H | 1_PC(14:0_20:1)+H	PC	[M-H2O+H]+
742.575	90.88	224.945	204.667	244.032	442.758	122.924	89.241	77.9082	228.715	1_Plasmanyl-PC(O-16:0/16:0)+H | 1_Plasmanyl-PC(O-18:0/14:0)+H | 1_Plasmanyl-PC(O-20:0/12:0)+H	Plasmanyl-PC	[M+Na]+
744.442	84.12	16.718	25.5745	22.8827	21.8516	18.0132	22.954	19.31	19.8274	4_PC(5:1_30:6)+H | 4_PC(5:2_30:5)+H | 4_PC(7:1_28:6)+H | 4_PC(7:2_28:5)+H | 4_PC(7:3_28:4)+H | 4_PC(9:1_26:6)+H | 4_PC(9:2_26:5)+H | 4_PC(...	PC	[M-H2O+H]+
744.465	84.8	18.0317	24.6251	24.0112	23.0157	19.9422	21.8206	23.2126	21.5799	4_PC(5:1_30:6)+H | 4_PC(5:2_30:5)+H | 4_PC(7:1_28:6)+H | 4_PC(7:2_28:5)+H | 4_PC(7:3_28:4)+H | 4_PC(9:1_26:6)+H | 4_PC(9:2_26:5)+H | 4_PC(...	PC	[M-H2O+H]+
746.453	84.05	19.7834	28.9584	26.2376	25.596	25.5454	28.8541	23.2199	40.7001	1_PE(16:0_22:6)+H | 1_PE(18:2_20:4)+H | 1_PE(16:1_22:5)+H | 1_PE(14:1_22:2)+Na | 1_PE(18:3_20:3)+H | 1_PE(18:4_20:2)+H | 1_PE(18:1_20:5)+H | 3_PE(38:6)+H | 1_PE(14:0_22:3)+Na | 1_PE(18:1_18:2)+Na | 1_PE(18:0_18:3)+Na | 1_PE(16:0_20:3)+Na	PE	[M-H2O+H]+
746.489	86.2	22.9394	27.1321	28.0692	35.1177	29.5096	27.1651	27.8882	45.5033	1_PE(16:0_22:6)+H | 1_PE(18:2_20:4)+H | 1_PE(16:1_22:5)+H | 1_PE(14:1_22:2)+Na | 1_PE(18:3_20:3)+H | 1_PE(18:4_20:2)+H | 1_PE(18:1_20:5)+H | 3_PE(38:6)+H | 1_PE(14:0_22:3)+Na | 1_PE(18:1_18:2)+Na | 1_PE(18:0_18:3)+Na | 1_PE(16:0_20:3)+Na	PE	[M-H2O+H]+
746.61	91.41	126.099	112.758	132.81	362.692	100.473	74.7665	56.5028	209.853	1_Plasmenyl-PC(P-18:0/16:0)+H | 1_Plasmanyl-PC(O-18:1/16:0)+H | 1_Plasmanyl-PC(O-16:1/18:0)+H | 1_Plasmanyl-PC(O-16:0/18:1)+H | 1_Plasmanyl-PC(O-18:0/16:1)+H | 1_Plasmanyl-PC(O-20:1/14:0)+H | 1_Plasmanyl-PC(O-24:1/10:0)+H | 1_Plasmenyl-PC(P-20:0/14:0)+...	Plasmanyl-PC| Plasmenyl-PC	[M+H]+
747.462	85.74	23.0078	22.7396	25.4667	28.4724	25.1132	22.2805	26.3124	40.1713	4_MGDG(12:0_20:3)+H | 4_MGDG(14:0_18:3)+H | 4_MGDG(14:1_18:2)+H | 4_MGDG(18:2_14:1)+H | 4_MGDG(18:3_14:0)+H | 4_MGDG(20:3_12:0)+H | 4_MGDG(8:0_22:0)+Na | 4_MGDG(10:0_20:0)+Na | 4_MGDG(12:0_18:0)+Na | 4_MGDG(1...	MGDG	[M+Na]+
747.491	86.89	27.9765	23.5207	29.5708	38.2758	34.2944	25.7498	39.809	55.0288	4_MGDG(12:0_20:3)+H | 4_MGDG(14:0_18:3)+H | 4_MGDG(14:1_18:2)+H | 4_MGDG(18:2_14:1)+H | 4_MGDG(18:3_14:0)+H | 4_MGDG(20:3_12:0)+H | 4_MGDG(8:0_22:0)+Na | 4_MGDG(10:0_20:0)+Na | 4_MGDG(12:0_18:0)+Na | 4_MGDG(1...	MGDG	[M+Na]+
747.613	91.49	64.735	50.3785	58.713	156.862	50.1317	33.8083	29.1467	89.9129	1_Plasmenyl-PC(P-18:0/16:0)+H | 1_Plasmanyl-PC(O-18:1/16:0)+H | 1_Plasmanyl-PC(O-16:1/18:0)+H | 1_Plasmanyl-PC(O-16:0/18:1)+H | 1_Plasmanyl-PC(O-18:0/16:1)+H | 1_Plasmanyl-PC(O-20:1/14:0)+H | 1_Plasmanyl-PC(O-24:1/10:0)+H | 1_Plasmenyl-PC(P-20:0/14:0)+...	Plasmanyl-PC| Plasmenyl-PC	[M+H]+ (C13 isotope)
748.465	85.4	17.482	22.0458	21.0482	22.4214	16.4629	16.1963	15.7599	21.4014	1_PE(18:1_20:4)+H | 1_PE(16:0_22:5)+H | 1_PE(14:0_22:2)+Na | 1_PE(18:2_20:3)+H | 1_PE(18:4_20:1)+H | 1_PE(18:0_20:5)+H | 1_PE(18:3_20:2)+H | 1_PE(16:1_22:4)+H | 3_PE(38:5)+H | 1_PE(16:1_20:1)+Na | 1_PE(16:0_20:2)+Na | 1_PE(14:1_22:1)+Na | 1_PE(18:0_18:...	PE	[M-H2O+H]+
748.499	86.3	18.7184	18.4556	21.0427	25.9852	20.5156	16.9841	22.7047	28.9397	1_PE(18:1_20:4)+H | 1_PE(16:0_22:5)+H | 1_PE(14:0_22:2)+Na | 1_PE(18:2_20:3)+H | 1_PE(18:4_20:1)+H | 1_PE(18:0_20:5)+H | 1_PE(18:3_20:2)+H | 1_PE(16:1_22:4)+H | 3_PE(38:5)+H | 1_PE(16:1_20:1)+Na | 1_PE(16:0_20:2)+Na | 1_PE(14:1_22:1)+Na | 1_PE(18:0_18:...	PE	[M-H2O+H]+
750.491	86.31	20.5507	21.2739	26.0727	25.0501	25.0821	19.2153	46.1008	29.4551	1_PC(14:0_18:3)+H | 1_PC(14:1_18:2)+H | 1_PC(12:0_20:3)+H	PC	[M+Na]+
750.491	86.31	20.5507	21.2739	26.0727	25.0501	25.0821	19.2153	46.1008	29.4551	1_PE(18:0_20:4)+H | 1_PE(18:3_20:1)+H | 1_PE(16:1_22:3)+H | 1_PE(18:4_20:0)+H | 1_PE(18:1_20:3)+H | 1_PE(16:0_22:4)+H | 1_PE(18:0_18:1)+Na | 1_PE(18:2_2...	PE	[M-H2O+H]+
750.526	88.31	26.5455	20.2514	30.8814	30.4908	30.1984	19.4229	52.384	37.8391	1_PC(14:0_18:3)+H | 1_PC(14:1_18:2)+H | 1_PC(12:0_20:3)+H	PC	[M+Na]+
750.526	88.31	26.5455	20.2514	30.8814	30.4908	30.1984	19.4229	52.384	37.8391	1_PE(18:0_20:4)+H | 1_PE(18:3_20:1)+H | 1_PE(16:1_22:3)+H | 1_PE(18:4_20:0)+H | 1_PE(18:1_20:3)+H | 1_PE(16:0_22:4)+H | 1_PE(18:0_18:1)+Na | 1_PE(18:2_2...	PE	[M-H2O+H]+
750.526	88.31	26.5455	20.2514	30.8814	30.4908	30.1984	19.4229	52.384	37.8391	1_Plasmanyl-PC(O-16:0/20:4)+H | 1_Plasmenyl-PC(P-18:1/18:2)+H | 1_Plasmanyl-PC(O-18:1/18:3)+H | 1_Plasmanyl-PC(O-18:0/18:4)+H | 1_Plasmanyl-PC(O-16:1/20:3)+H | 1_Plasmenyl-PC(P-16:0/20:3)+H	Plasmanyl-PC| Plasmenyl-PC	[M-H2O+H]+
750.584	90.83	31.8199	22.0082	31.784	38.4952	22.793	17.2225	24.033	33.1626	1_PE(18:0_20:4)+H | 1_PE(18:3_20:1)+H | 1_PE(16:1_22:3)+H | 1_PE(18:4_20:0)+H | 1_PE(18:1_20:3)+H | 1_PE(16:0_22:4)+H | 1_PE(18:0_18:1)+Na | 1_PE(18:2_2...	PE	[M-H2O+H]+
750.584	90.83	31.8199	22.0082	31.784	38.4952	22.793	17.2225	24.033	33.1626	1_Plasmanyl-PC(O-16:0/20:4)+H | 1_Plasmenyl-PC(P-18:1/18:2)+H | 1_Plasmanyl-PC(O-18:1/18:3)+H | 1_Plasmanyl-PC(O-18:0/18:4)+H | 1_Plasmanyl-PC(O-16:1/20:3)+H | 1_Plasmenyl-PC(P-16:0/20:3)+H	Plasmanyl-PC| Plasmenyl-PC	[M-H2O+H]+
753.545	89.14	57.8971	40.1713	56.9923	37.7161	55.4697	42.9857	92.4214	55.5973	1_SM(d18:1/18:0)+H | 1_SM(d14:1/22:0)+H	SM	[M+Na]+
753.592	91.77	85.6882	72.8513	68.5657	54.7048	55.9133	49.311	47.2086	59.1376	1_SM(d18:1/18:0)+H | 1_SM(d14:1/22:0)+H	SM	[M+Na]+
754.553	89.8	95.4411	68.4498	234.319	101.289	117.629	67.9729	473.814	140.507	1_PC(14:0_20:4)+H | 1_PC(16:1_18:3)+H | 1_PC(16:0_18:4)+H | 1_PC(14:1_20:3)+H | 1_PC(12:0_22:4)+H | 1_PC(14:0_18:1)+Na | 1_PC(16:0_16:1)+Na | 1_PC(14:1_18:0)+Na | 1_PC(12:0_20:1)+Na | 1_PC(8:0_24:1)+Na | 1_PC(15...	PC	[M+H]+
754.553	89.8	95.4411	68.4498	234.319	101.289	117.629	67.9729	473.814	140.507	1_PC(16:0_16:1)+H | 1_PC(14:0_18:1)+H | 1_PC(8:0_24:1)+H | 1_PC(14:1_18:0)+H | 1_PC(12:0_20:1)+H	PC	[M+Na]+
754.553	89.8	95.4411	68.4498	234.319	101.289	117.629	67.9729	473.814	140.507	1_PE(16:0_18:2)+H | 1_PE(12:0_22:2)+H | 1_PE(16:1_18:1)+H | 1_PE(14:1_20:1)+H | 3_PE(34:2)+H	PE	[M+K]+
754.595	91.89	75.4524	63.942	138.281	75.9956	38.1253	29.587	86.7517	44.2358	1_PC(14:0_20:4)+H | 1_PC(16:1_18:3)+H | 1_PC(16:0_18:4)+H | 1_PC(14:1_20:3)+H | 1_PC(12:0_22:4)+H | 1_PC(14:0_18:1)+Na | 1_PC(16:0_16:1)+Na | 1_PC(14:1_18:0)+Na | 1_PC(12:0_20:1)+Na | 1_PC(8:0_24:1)+Na | 1_PC(15...	PC	[M+H]+
754.595	91.89	75.4524	63.942	138.281	75.9956	38.1253	29.587	86.7517	44.2358	1_PC(16:0_16:1)+H | 1_PC(14:0_18:1)+H | 1_PC(8:0_24:1)+H | 1_PC(14:1_18:0)+H | 1_PC(12:0_20:1)+H	PC	[M+Na]+
754.595	91.89	75.4524	63.942	138.281	75.9956	38.1253	29.587	86.7517	44.2358	1_PE(16:0_18:2)+H | 1_PE(12:0_22:2)+H | 1_PE(16:1_18:1)+H | 1_PE(14:1_20:1)+H | 3_PE(34:2)+H	PE	[M+K]+
755.557	89.85	56.674	37.1451	108.323	53.7544	58.0169	31.6727	187.226	60.4504	1_PC(14:0_20:4)+H | 1_PC(16:1_18:3)+H | 1_PC(16:0_18:4)+H | 1_PC(14:1_20:3)+H | 1_PC(12:0_22:4)+H | 1_PC(14:0_18:1)+Na | 1_PC(16:0_16:1)+Na | 1_PC(14:1_18:0)+Na | 1_PC(12:0_20:1)+Na | 1_PC(8:0_24:1)+Na | 1_PC(15...	PC	[M+H]+ (C13 isotope)
755.601	91.97	40.9319	28.6023	55.3935	36.5273	25.469	15.8233	37.0356	25.4877	1_PC(14:0_20:4)+H | 1_PC(16:1_18:3)+H | 1_PC(16:0_18:4)+H | 1_PC(14:1_20:3)+H | 1_PC(12:0_22:4)+H | 1_PC(14:0_18:1)+Na | 1_PC(16:0_16:1)+Na | 1_PC(14:1_18:0)+Na | 1_PC(12:0_20:1)+Na | 1_PC(8:0_24:1)+Na | 1_PC(15...	PC	[M+H]+ (C13 isotope)
755.601	91.97	40.9319	28.6023	55.3935	36.5273	25.469	15.8233	37.0356	25.4877	4_MGDG(5:0_26:0)+H | 4_MGDG(7:0_24:0)+H | 4_MGDG(9:0_22:0)+H	MGDG	[M+K]+
756.557	90.52	407.646	369.747	491.397	575.897	465.427	413.728	455.4	800.412	1_PC(16:0_18:3)+H | 1_PC(16:1_18:2)+H | 1_PC(14:0_20:3)+H | 1_PC(12:0_22:3)+H | 1_PC(16:0_16:0)+Na | 1_PC(14:0_18:0)+Na | 1_PC(12:0_20:0)+Na | 1_PE(1...	PC| PE	[M+H]+
756.557	90.52	407.646	369.747	491.397	575.897	465.427	413.728	455.4	800.412	1_PE(16:0_22:1)+H | 1_PE(18:1_20:0)+H | 1_PE(18:0_20:1)+H | 1_PE(16:1_22:0)+H | 1_PE(14:0_24:1)+H	PE	[M-H2O+H]+
757.56	90.52	212.934	178.915	246.597	292.853	217.167	181.097	179.819	373.814	1_PC(16:0_18:3)+H | 1_PC(16:1_18:2)+H | 1_PC(14:0_20:3)+H | 1_PC(12:0_22:3)+H | 1_PC(16:0_16:0)+Na | 1_PC(14:0_18:0)+Na | 1_PC(12:0_20:0)+Na | 1_PE(1...	PC| PE	[M+H]+ (C13 isotope)
758.573	89.5	402.325	276.585	384.917	542.701	386.972	295.114	528.422	581.29	1_PE(12:0_22:0)+H | 1_PE(16:0_18:0)+H | 1_PE(8:0_26:0)+H | 1_PE(10:0_24:0)+H | 3_PE(34:0)+H	PE	[M+K]+
758.573	89.5	402.325	276.585	384.917	542.701	386.972	295.114	528.422	581.29	1_PC(16:0_18:2)+H | 1_PC(16:1_18:1)+H | 1_PC(14:1_20:1)+H | 1_PC(12:0_22:2)+H | 1_PC(14:0_20:2)+H	PC	[M+H]+
758.703	89.53	7.99365	6.19841	8.39828	10.9916	4.35094	3.44211	4.95381	6.11742	1_PE(12:0_22:0)+H | 1_PE(16:0_18:0)+H | 1_PE(8:0_26:0)+H | 1_PE(10:0_24:0)+H | 3_PE(34:0)+H	PE	[M+K]+
758.703	89.53	7.99365	6.19841	8.39828	10.9916	4.35094	3.44211	4.95381	6.11742	1_Plasmanyl-PC(O-16:0/16:0)+H | 1_Plasmanyl-PC(O-18:0/14:0)+H | 1_Plasmanyl-PC(O-20:0/12:0)+H	Plasmanyl-PC	[M+K]+
759.592	90.94	203.878	130.308	175.115	262.269	124.136	85.9764	167.978	180.605	1_PC(16:0_18:2)+H | 1_PC(16:1_18:1)+H | 1_PC(14:1_20:1)+H | 1_PC(12:0_22:2)+H | 1_PC(14:0_20:2)+H	PC	[M+H]+ (C13 isotope)
760.451	84.72	17.7146	26.533	24.7398	23.2172	18.913	22.4488	29.2247	21.323	1_PC(14:0_22:6)+H | 1_PC(18:2_18:4)+H | 1_PC(16:1_20:5)+H | 1_PC(14:1_22:5)+H | 1_PC(18:3_18:3)+H	PC	[M-H2O+H]+
760.451	84.72	17.7146	26.533	24.7398	23.2172	18.913	22.4488	29.2247	21.323	4_PC(5:0_28:5)+H | 4_PC(5:1_28:4)+H | 4_PC(5:2_28:3)+H | 4_PC(7:0_26:5)+H | 4_PC(7:1_26:4)+H | 4_PC(7:2_26:3)+H | 4_P...	PC	[M+Na]+
760.475	85.33	19.7199	26.3284	26.9057	25.9691	19.8378	22.0696	34.7376	23.88	1_PC(14:0_22:6)+H | 1_PC(18:2_18:4)+H | 1_PC(16:1_20:5)+H | 1_PC(14:1_22:5)+H | 1_PC(18:3_18:3)+H	PC	[M-H2O+H]+
760.475	85.33	19.7199	26.3284	26.9057	25.9691	19.8378	22.0696	34.7376	23.88	4_PC(5:0_28:5)+H | 4_PC(5:1_28:4)+H | 4_PC(5:2_28:3)+H | 4_PC(7:0_26:5)+H | 4_PC(7:1_26:4)+H | 4_PC(7:2_26:3)+H | 4_P...	PC	[M+Na]+
760.597	91.27	458.275	316.61	539.532	608.183	542.084	322.873	786.067	658.3	1_PC(14:0_22:6)+H | 1_PC(18:2_18:4)+H | 1_PC(16:1_20:5)+H | 1_PC(14:1_22:5)+H | 1_PC(18:3_18:3)+H	PC	[M-H2O+H]+
760.597	91.27	458.275	316.61	539.532	608.183	542.084	322.873	786.067	658.3	1_PC(16:0_18:1)+H | 1_PC(12:0_22:1)+H | 1_PC(16:1_18:0)+H | 1_PC(14:0_20:1)+H	PC	[M+H]+
760.652	95.08	133.395	123.331	167.364	205.426	27.3953	21.3588	38.447	35.8268	1_PC(16:0_18:1)+H | 1_PC(12:0_22:1)+H | 1_PC(16:1_18:0)+H | 1_PC(14:0_20:1)+H	PC	[M+H]+
761.592	90.76	219.848	142.249	256.909	279.934	253.332	140.35	362.815	301.631	1_PC(16:0_18:1)+H | 1_PC(12:0_22:1)+H | 1_PC(16:1_18:0)+H | 1_PC(14:0_20:1)+H	PC	[M+H]+ (C13 isotope)
762.476	85.86	16.0739	21.9445	21.3522	21.8484	19.1822	22.8971	32.2045	27.2824	1_PC(16:1_20:4)+H | 1_PC(14:0_22:5)+H | 1_PC(16:0_20:5)+H | 1_PC(18:2_18:3)+H | 1_PC(14:1_22:4)+H | 1_PC(18:1_18:4)+H | 1_PC(16:0_18:2)+Na | 1_PC(16:1_18:1)+Na | 1_PC(14:0_20:2)+Na | 1_PC(12:0_22:2)+Na | 1_PC(14:1_20:1)+Na | 1_PC(1...	PC	[M-H2O+H]+
762.476	85.86	16.0739	21.9445	21.3522	21.8484	19.1822	22.8971	32.2045	27.2824	1_PC(18:2_18:3)+H | 1_PC(16:1_20:4)+H | 1_PC(14:0_22:5)+H | 1_PC(14:1_22:4)+H | 1_PC(18:1_18:4)+H | 1_PC(16:0_20:5)+H | 1_PC(16:0_18:2)+Na | 1_PC(16:1_18:1)+Na | 1_PC(14:0_20:2)+Na | 1_PC(12:0_22:2)+Na | 1_PC(14:1_20:1)+Na | 1_PC(1...	PC	[M-H2O+H]+
762.476	85.86	16.0739	21.9445	21.3522	21.8484	19.1822	22.8971	32.2045	27.2824	4_PC(5:1_30:6)+H | 4_PC(5:2_30:5)+H | 4_PC(7:1_28:6)+H | 4_PC(7:2_28:5)+H | 4_PC(7:3_28:4)+H | 4_PC(9:1_26:6)+H | 4_PC(9:2_26:5)+H | 4_PC(...	PC	[M+H]+
762.505	87.47	17.4265	20.1287	23.2851	25.1854	20.7766	21.8683	37.772	29.7905	1_PC(16:1_20:4)+H | 1_PC(14:0_22:5)+H | 1_PC(16:0_20:5)+H | 1_PC(18:2_18:3)+H | 1_PC(14:1_22:4)+H | 1_PC(18:1_18:4)+H | 1_PC(16:0_18:2)+Na | 1_PC(16:1_18:1)+Na | 1_PC(14:0_20:2)+Na | 1_PC(12:0_22:2)+Na | 1_PC(14:1_20:1)+Na | 1_PC(1...	PC	[M-H2O+H]+
762.505	87.47	17.4265	20.1287	23.2851	25.1854	20.7766	21.8683	37.772	29.7905	1_PC(18:2_18:3)+H | 1_PC(16:1_20:4)+H | 1_PC(14:0_22:5)+H | 1_PC(14:1_22:4)+H | 1_PC(18:1_18:4)+H | 1_PC(16:0_20:5)+H | 1_PC(16:0_18:2)+Na | 1_PC(16:1_18:1)+Na | 1_PC(14:0_20:2)+Na | 1_PC(12:0_22:2)+Na | 1_PC(14:1_20:1)+Na | 1_PC(1...	PC	[M-H2O+H]+
762.505	87.47	17.4265	20.1287	23.2851	25.1854	20.7766	21.8683	37.772	29.7905	4_PC(5:1_30:6)+H | 4_PC(5:2_30:5)+H | 4_PC(7:1_28:6)+H | 4_PC(7:2_28:5)+H | 4_PC(7:3_28:4)+H | 4_PC(9:1_26:6)+H | 4_PC(9:2_26:5)+H | 4_PC(...	PC	[M+H]+
762.6	91.55	138.043	96.1699	139.643	185.47	141.349	95.6987	133.672	201.681	1_PC(16:1_20:4)+H | 1_PC(14:0_22:5)+H | 1_PC(16:0_20:5)+H | 1_PC(18:2_18:3)+H | 1_PC(14:1_22:4)+H | 1_PC(18:1_18:4)+H | 1_PC(16:0_18:2)+Na | 1_PC(16:1_18:1)+Na | 1_PC(14:0_20:2)+Na | 1_PC(12:0_22:2)+Na | 1_PC(14:1_20:1)+Na | 1_PC(1...	PC	[M-H2O+H]+
762.6	91.55	138.043	96.1699	139.643	185.47	141.349	95.6987	133.672	201.681	1_PC(18:2_18:3)+H | 1_PC(16:1_20:4)+H | 1_PC(14:0_22:5)+H | 1_PC(14:1_22:4)+H | 1_PC(18:1_18:4)+H | 1_PC(16:0_20:5)+H | 1_PC(16:0_18:2)+Na | 1_PC(16:1_18:1)+Na | 1_PC(14:0_20:2)+Na | 1_PC(12:0_22:2)+Na | 1_PC(14:1_20:1)+Na | 1_PC(1...	PC	[M-H2O+H]+
763.497	87.22	15.3441	16.2331	17.9583	20.0983	12.1541	13.789	17.878	15.9986	4_PC(5:1_30:6)+H | 4_PC(5:2_30:5)+H | 4_PC(7:1_28:6)+H | 4_PC(7:2_28:5)+H | 4_PC(7:3_28:4)+H | 4_PC(9:1_26:6)+H | 4_PC(9:2_26:5)+H | 4_PC(...	PC	[M+H]+ (C13 isotope)
763.606	92.03	49.2417	38.8625	44.9307	68.2206	36.2716	27.7026	27.0462	54.8636	4_MGDG(12:0_20:3)+H | 4_MGDG(14:0_18:3)+H | 4_MGDG(14:1_18:2)+H | 4_MGDG(18:2_14:1)+H | 4_MGDG(18:3_14:0)+H | 4_MGDG(20:3_12:0)+H | 4_MGDG(8:0_22:0)+Na | 4_MGDG(10:0_20:0)+Na | 4_MGDG(12:0_18:0)+Na | 4_MGDG(1...	MGDG	[M+K]+
764.492	86.44	16.2397	20.5168	20.6853	20.9903	18.0863	22.7332	28.8394	26.1512	1_PC(16:0_20:4)+H | 1_PC(18:2_18:2)+H | 1_PC(18:1_18:3)+H | 1_PC(14:0_22:4)+H | 1_PC(16:1_20:3)+H | 1_PC(18:0_18:4)+H | 1_PC(14:1_22:3)+H | 1_PC(16:0_18:1)+Na | 1_PC(14:0_20:1)+Na | 1_PC(16:1_18:0)+Na | 1_PC(12:0_22:1)+Na | 1_PC(15...	PC	[M-H2O+H]+
764.492	86.44	16.2397	20.5168	20.6853	20.9903	18.0863	22.7332	28.8394	26.1512	1_PC(18:2_18:2)+H | 1_PC(18:1_18:3)+H | 1_PC(14:0_22:4)+H | 1_PC(16:0_20:4)+H | 1_PC(18:0_18:4)+H | 1_PC(16:1_20:3)+H | 1_PC(14:1_22:3)+H | 1_PC(16:0_18:1)+Na | 1_PC(14:0_20:1)+Na | 1_PC(16:1_18:0)+Na | 1_PC(12:0_22:1)+Na | 1_PC(15...	PC	[M-H2O+H]+
764.492	86.44	16.2397	20.5168	20.6853	20.9903	18.0863	22.7332	28.8394	26.1512	1_PE(16:0_22:6)+H | 1_PE(18:2_20:4)+H | 1_PE(16:1_22:5)+H | 1_PE(14:1_22:2)+Na | 1_PE(18:3_20:3)+H | 1_PE(18:4_20:2)+H | 1_PE(18:1_20:5)+H | 3_PE(38:6)+H | 1_PE(14:0_22:3)+Na | 1_PE(18:1_18:2)+Na | 1_PE(18:0_18:3)+Na | 1_PE(16:0_20:3)+Na	PE	[M+H]+
764.513	87.28	18.3734	20.1014	22.9727	25.0439	17.7592	21.2135	31.0853	28.0902	1_PC(16:0_20:4)+H | 1_PC(18:2_18:2)+H | 1_PC(18:1_18:3)+H | 1_PC(14:0_22:4)+H | 1_PC(16:1_20:3)+H | 1_PC(18:0_18:4)+H | 1_PC(14:1_22:3)+H | 1_PC(16:0_18:1)+Na | 1_PC(14:0_20:1)+Na | 1_PC(16:1_18:0)+Na | 1_PC(12:0_22:1)+Na | 1_PC(15...	PC	[M-H2O+H]+
764.513	87.28	18.3734	20.1014	22.9727	25.0439	17.7592	21.2135	31.0853	28.0902	1_PC(18:2_18:2)+H | 1_PC(18:1_18:3)+H | 1_PC(14:0_22:4)+H | 1_PC(16:0_20:4)+H | 1_PC(18:0_18:4)+H | 1_PC(16:1_20:3)+H | 1_PC(14:1_22:3)+H | 1_PC(16:0_18:1)+Na | 1_PC(14:0_20:1)+Na | 1_PC(16:1_18:0)+Na | 1_PC(12:0_22:1)+Na | 1_PC(15...	PC	[M-H2O+H]+
764.513	87.28	18.3734	20.1014	22.9727	25.0439	17.7592	21.2135	31.0853	28.0902	1_PE(16:0_22:6)+H | 1_PE(18:2_20:4)+H | 1_PE(16:1_22:5)+H | 1_PE(14:1_22:2)+Na | 1_PE(18:3_20:3)+H | 1_PE(18:4_20:2)+H | 1_PE(18:1_20:5)+H | 3_PE(38:6)+H | 1_PE(14:0_22:3)+Na | 1_PE(18:1_18:2)+Na | 1_PE(18:0_18:3)+Na | 1_PE(16:0_20:3)+Na	PE	[M+H]+
764.605	92.13	20.9176	16.3196	19.3023	29.1679	14.796	11.2354	10.8537	21.5985	1_PC(16:0_20:4)+H | 1_PC(18:2_18:2)+H | 1_PC(18:1_18:3)+H | 1_PC(14:0_22:4)+H | 1_PC(16:1_20:3)+H | 1_PC(18:0_18:4)+H | 1_PC(14:1_22:3)+H | 1_PC(16:0_18:1)+Na | 1_PC(14:0_20:1)+Na | 1_PC(16:1_18:0)+Na | 1_PC(12:0_22:1)+Na | 1_PC(15...	PC	[M-H2O+H]+
764.605	92.13	20.9176	16.3196	19.3023	29.1679	14.796	11.2354	10.8537	21.5985	1_PC(18:2_18:2)+H | 1_PC(18:1_18:3)+H | 1_PC(14:0_22:4)+H | 1_PC(16:0_20:4)+H | 1_PC(18:0_18:4)+H | 1_PC(16:1_20:3)+H | 1_PC(14:1_22:3)+H | 1_PC(16:0_18:1)+Na | 1_PC(14:0_20:1)+Na | 1_PC(16:1_18:0)+Na | 1_PC(12:0_22:1)+Na | 1_PC(15...	PC	[M-H2O+H]+
765.503	87.19	16.276	15.0621	17.0385	18.5722	14.2324	14.9601	20.0522	17.0966	1_PE(16:0_22:6)+H | 1_PE(18:2_20:4)+H | 1_PE(16:1_22:5)+H | 1_PE(14:1_22:2)+Na | 1_PE(18:3_20:3)+H | 1_PE(18:4_20:2)+H | 1_PE(18:1_20:5)+H | 3_PE(38:6)+H | 1_PE(14:0_22:3)+Na | 1_PE(18:1_18:2)+Na | 1_PE(18:0_18:3)+Na | 1_PE(16:0_20:3)+Na	PE	[M+H]+ (C13 isotope)
765.518	87.31	17.2982	15.1808	17.7859	19.5325	15.6423	15.4705	20.2338	18.7669	1_PE(16:0_22:6)+H | 1_PE(18:2_20:4)+H | 1_PE(16:1_22:5)+H | 1_PE(14:1_22:2)+Na | 1_PE(18:3_20:3)+H | 1_PE(18:4_20:2)+H | 1_PE(18:1_20:5)+H | 3_PE(38:6)+H | 1_PE(14:0_22:3)+Na | 1_PE(18:1_18:2)+Na | 1_PE(18:0_18:3)+Na | 1_PE(16:0_20:3)+Na	PE	[M+H]+ (C13 isotope)
766.537	89.6	39.975	30.0357	50.5455	67.2456	48.4335	45.0032	114.959	110.027	1_PC(16:0_20:3)+H | 1_PC(18:1_18:2)+H | 1_PC(18:0_18:3)+H | 1_PC(16:1_20:2)+H | 1_PC(14:0_22:3)+H | 1_PC(16:0_18:0)+Na | 1_PC(14:0_20:0)+Na | 1_PC(10:0_24:0)+Na | 1_PC(8:0_26:0)+Na | 1_PE(1...	PC| PE	[M-H2O+H]+
766.537	89.6	39.975	30.0357	50.5455	67.2456	48.4335	45.0032	114.959	110.027	1_PE(18:1_20:4)+H | 1_PE(16:0_22:5)+H | 1_PE(14:0_22:2)+Na | 1_PE(18:2_20:3)+H | 1_PE(18:4_20:1)+H | 1_PE(18:0_20:5)+H | 1_PE(18:3_20:2)+H | 1_PE(16:1_22:4)+H | 3_PE(38:5)+H | 1_PE(16:1_20:1)+Na | 1_PE(16:0_20:2)+Na | 1_PE(14:1_22:1)+Na | 1_PE(18:0_18:...	PE	[M+H]+
766.579	91.05	68.1398	57.9028	76.2676	177.457	41.0318	35.0223	48.9292	109.311	1_PC(14:0_18:3)+H | 1_PC(14:1_18:2)+H | 1_PC(12:0_20:3)+H	PC	[M+K]+
766.579	91.05	68.1398	57.9028	76.2676	177.457	41.0318	35.0223	48.9292	109.311	1_PC(16:0_20:3)+H | 1_PC(18:1_18:2)+H | 1_PC(18:0_18:3)+H | 1_PC(16:1_20:2)+H | 1_PC(14:0_22:3)+H | 1_PC(16:0_18:0)+Na | 1_PC(14:0_20:0)+Na | 1_PC(10:0_24:0)+Na | 1_PC(8:0_26:0)+Na | 1_PE(1...	PC| PE	[M-H2O+H]+
766.579	91.05	68.1398	57.9028	76.2676	177.457	41.0318	35.0223	48.9292	109.311	1_PE(18:1_20:4)+H | 1_PE(16:0_22:5)+H | 1_PE(14:0_22:2)+Na | 1_PE(18:2_20:3)+H | 1_PE(18:4_20:1)+H | 1_PE(18:0_20:5)+H | 1_PE(18:3_20:2)+H | 1_PE(16:1_22:4)+H | 3_PE(38:5)+H | 1_PE(16:1_20:1)+Na | 1_PE(16:0_20:2)+Na | 1_PE(14:1_22:1)+Na | 1_PE(18:0_18:...	PE	[M+H]+
767.49	86.66	15.3335	15.7593	16.3339	17.6015	18.2729	18.9243	36.7014	23.0927	1_PE(18:1_20:4)+H | 1_PE(16:0_22:5)+H | 1_PE(14:0_22:2)+Na | 1_PE(18:2_20:3)+H | 1_PE(18:4_20:1)+H | 1_PE(18:0_20:5)+H | 1_PE(18:3_20:2)+H | 1_PE(16:1_22:4)+H | 3_PE(38:5)+H | 1_PE(16:1_20:1)+Na | 1_PE(16:0_20:2)+Na | 1_PE(14:1_22:1)+Na | 1_PE(18:0_18:...	PE	[M+H]+ (C13 isotope)
767.56	90.05	42.7989	31.1874	41.1782	68.7921	36.5263	27.2362	48.1818	61.258	1_PE(18:1_20:4)+H | 1_PE(16:0_22:5)+H | 1_PE(14:0_22:2)+Na | 1_PE(18:2_20:3)+H | 1_PE(18:4_20:1)+H | 1_PE(18:0_20:5)+H | 1_PE(18:3_20:2)+H | 1_PE(16:1_22:4)+H | 3_PE(38:5)+H | 1_PE(16:1_20:1)+Na | 1_PE(16:0_20:2)+Na | 1_PE(14:1_22:1)+Na | 1_PE(18:0_18:...	PE	[M+H]+ (C13 isotope)
767.581	90.76	47.791	36.2509	43.691	85.1765	32.1717	21.5332	30.0844	52.1287	1_PE(18:1_20:4)+H | 1_PE(16:0_22:5)+H | 1_PE(14:0_22:2)+Na | 1_PE(18:2_20:3)+H | 1_PE(18:4_20:1)+H | 1_PE(18:0_20:5)+H | 1_PE(18:3_20:2)+H | 1_PE(16:1_22:4)+H | 3_PE(38:5)+H | 1_PE(16:1_20:1)+Na | 1_PE(16:0_20:2)+Na | 1_PE(14:1_22:1)+Na | 1_PE(18:0_18:...	PE	[M+H]+ (C13 isotope)
768.595	91.69	129.344	111.551	134.535	346.944	93.0691	73.671	52.0804	253.719	1_PE(18:0_20:4)+H | 1_PE(18:3_20:1)+H | 1_PE(16:1_22:3)+H | 1_PE(18:4_20:0)+H | 1_PE(18:1_20:3)+H | 1_PE(16:0_22:4)+H | 1_PE(18:0_18:1)+Na | 1_PE(18:2_2...	PE	[M+H]+
768.595	91.69	129.344	111.551	134.535	346.944	93.0691	73.671	52.0804	253.719	1_PC(18:0_18:2)+H | 1_PC(16:0_20:2)+H | 1_PC(18:1_18:1)+H | 1_PC(16:1_20:1)+H | 1_PC(14:0_22:2)+H | 1_PC(14:1_22:1)+H	PC	[M-H2O+H]+
768.595	91.69	129.344	111.551	134.535	346.944	93.0691	73.671	52.0804	253.719	1_Plasmanyl-PC(O-16:0/20:4)+H | 1_Plasmenyl-PC(P-18:1/18:2)+H | 1_Plasmanyl-PC(O-18:1/18:3)+H | 1_Plasmanyl-PC(O-18:0/18:4)+H | 1_Plasmanyl-PC(O-16:1/20:3)+H | 1_Plasmenyl-PC(P-16:0/20:3)+H	Plasmanyl-PC| Plasmenyl-PC	[M+H]+
768.595	91.69	129.344	111.551	134.535	346.944	93.0691	73.671	52.0804	253.719	1_Plasmenyl-PC(P-18:0/16:0)+H | 1_Plasmanyl-PC(O-18:1/16:0)+H | 1_Plasmanyl-PC(O-16:1/18:0)+H | 1_Plasmanyl-PC(O-16:0/18:1)+H | 1_Plasmanyl-PC(O-18:0/16:1)+H | 1_Plasmanyl-PC(O-20:1/14:0)+H | 1_Plasmanyl-PC(O-24:1/10:0)+H | 1_Plasmenyl-PC(P-20:0/14:0)+...	Plasmanyl-PC| Plasmenyl-PC	[M+Na]+
769.485	87.56	16.8384	19.665	19.2194	23.8667	24.09	23.1663	23.6933	35.2945	1_PE(18:0_20:4)+H | 1_PE(18:3_20:1)+H | 1_PE(16:1_22:3)+H | 1_PE(18:4_20:0)+H | 1_PE(18:1_20:3)+H | 1_PE(16:0_22:4)+H | 1_PE(18:0_18:1)+Na | 1_PE(18:2_2...	PE	[M+H]+ (C13 isotope)
769.606	91.68	95.1329	72.8651	78.6361	174.984	107.498	58.714	55.7835	139.664	1_PE(18:0_20:4)+H | 1_PE(18:3_20:1)+H | 1_PE(16:1_22:3)+H | 1_PE(18:4_20:0)+H | 1_PE(18:1_20:3)+H | 1_PE(16:0_22:4)+H | 1_PE(18:0_18:1)+Na | 1_PE(18:2_2...	PE	[M+H]+ (C13 isotope)
769.606	91.68	95.1329	72.8651	78.6361	174.984	107.498	58.714	55.7835	139.664	1_Plasmanyl-PC(O-16:0/20:4)+H | 1_Plasmenyl-PC(P-18:1/18:2)+H | 1_Plasmanyl-PC(O-18:1/18:3)+H | 1_Plasmanyl-PC(O-18:0/18:4)+H | 1_Plasmanyl-PC(O-16:1/20:3)+H | 1_Plasmenyl-PC(P-16:0/20:3)+H	Plasmanyl-PC| Plasmenyl-PC	[M+H]+ (C13 isotope)
770.545	89.46	33.7939	25.8466	43.2163	45.9118	39.4347	29.7748	48.9408	65.296	1_PC(18:0_18:1)+H | 1_PC(16:0_20:1)+H | 1_PC(16:1_20:0)+H | 1_PC(12:0_24:1)+H | 1_PC(14:0_22:1)+H	PC	[M-H2O+H]+
770.608	92.02	84.9345	72.6509	79.3384	209.862	67.869	42.7092	34.7731	119.242	1_PC(16:0_16:1)+H | 1_PC(14:0_18:1)+H | 1_PC(8:0_24:1)+H | 1_PC(14:1_18:0)+H | 1_PC(12:0_20:1)+H	PC	[M+K]+
770.608	92.02	84.9345	72.6509	79.3384	209.862	67.869	42.7092	34.7731	119.242	1_PC(18:0_18:1)+H | 1_PC(16:0_20:1)+H | 1_PC(16:1_20:0)+H | 1_PC(12:0_24:1)+H | 1_PC(14:0_22:1)+H	PC	[M-H2O+H]+
774.467	86.16	24.7529	30.686	30.0808	25.9401	19.8854	22.8822	27.4478	23.5821	1_PE(18:0_22:6)+H | 1_PE(20:1_20:5)+H | 1_PE(18:1_22:5)+H | 1_PE(18:0_20:3)+Na | 1_PE(20:2_20:4)+H | 1_PE(18:3_20:0)+Na | 1_PE(18:2_20:1)+Na | 3_PE(40:6)+H | 1_PE(18:2_22:4)+H | 1_PE(16:0_22:3)+Na | 1_PE(18:1_20:2)+Na	PE	[M-H2O+H]+
774.54	90.05	34.2963	26.9229	36.1932	52.4113	32.7762	24.1153	28.4082	54.0801	1_PE(16:0_22:1)+H | 1_PE(18:1_20:0)+H | 1_PE(18:0_20:1)+H | 1_PE(16:1_22:0)+H | 1_PE(14:0_24:1)+H	PE	[M+H]+
774.54	90.05	34.2963	26.9229	36.1932	52.4113	32.7762	24.1153	28.4082	54.0801	1_PE(18:0_22:6)+H | 1_PE(20:1_20:5)+H | 1_PE(18:1_22:5)+H | 1_PE(18:0_20:3)+Na | 1_PE(20:2_20:4)+H | 1_PE(18:3_20:0)+Na | 1_PE(18:2_20:1)+Na | 3_PE(40:6)+H | 1_PE(18:2_22:4)+H | 1_PE(16:0_22:3)+Na | 1_PE(18:1_20:2)+Na	PE	[M-H2O+H]+
774.586	91.56	49.1693	30.7869	47.7633	83.2076	45.7829	25.4063	38.7173	68.4258	1_PE(16:0_22:1)+H | 1_PE(18:1_20:0)+H | 1_PE(18:0_20:1)+H | 1_PE(16:1_22:0)+H | 1_PE(14:0_24:1)+H	PE	[M+H]+
774.586	91.56	49.1693	30.7869	47.7633	83.2076	45.7829	25.4063	38.7173	68.4258	1_PE(18:0_22:6)+H | 1_PE(20:1_20:5)+H | 1_PE(18:1_22:5)+H | 1_PE(18:0_20:3)+Na | 1_PE(20:2_20:4)+H | 1_PE(18:3_20:0)+Na | 1_PE(18:2_20:1)+Na | 3_PE(40:6)+H | 1_PE(18:2_22:4)+H | 1_PE(16:0_22:3)+Na | 1_PE(18:1_20:2)+Na	PE	[M-H2O+H]+
774.646	93.81	29.4148	21.4393	28.4526	57.964	27.5267	15.0776	20.6822	30.0249	1_PE(16:0_22:1)+H | 1_PE(18:1_20:0)+H | 1_PE(18:0_20:1)+H | 1_PE(16:1_22:0)+H | 1_PE(14:0_24:1)+H	PE	[M+H]+
775.543	90.08	21.535	15.8781	21.5684	27.5619	22.3493	16.8299	22.6228	33.623	1_PE(16:0_22:1)+H | 1_PE(18:1_20:0)+H | 1_PE(18:0_20:1)+H | 1_PE(16:1_22:0)+H | 1_PE(14:0_24:1)+H	PE	[M+H]+ (C13 isotope)
775.589	91.68	26.8617	18.2319	25.9346	42.318	23.3675	14.0427	22.4809	35.4093	1_PE(16:0_22:1)+H | 1_PE(18:1_20:0)+H | 1_PE(18:0_20:1)+H | 1_PE(16:1_22:0)+H | 1_PE(14:0_24:1)+H	PE	[M+H]+ (C13 isotope)
775.65	93.6	15.9174	11.5321	14.3551	27.5681	11.8553	6.737	10.0781	13.8603	1_PE(16:0_22:1)+H | 1_PE(18:1_20:0)+H | 1_PE(18:0_20:1)+H | 1_PE(16:1_22:0)+H | 1_PE(14:0_24:1)+H	PE	[M+H]+ (C13 isotope)
776.458	84.98	13.0635	19.2672	17.851	17.0268	12.2209	16.3984	15.5954	14.2973	1_PC(14:0_20:4)+H | 1_PC(16:1_18:3)+H | 1_PC(16:0_18:4)+H | 1_PC(14:1_20:3)+H | 1_PC(12:0_22:4)+H | 1_PC(14:0_18:1)+Na | 1_PC(16:0_16:1)+Na | 1_PC(14:1_18:0)+Na | 1_PC(12:0_20:1)+Na | 1_PC(8:0_24:1)+Na | 1_PC(15...	PC	[M+Na]+
776.526	88.59	17.3134	15.9386	20.7031	23.7337	24.5628	19.7373	29.0426	38.9102	1_PC(14:0_20:4)+H | 1_PC(16:1_18:3)+H | 1_PC(16:0_18:4)+H | 1_PC(14:1_20:3)+H | 1_PC(12:0_22:4)+H | 1_PC(14:0_18:1)+Na | 1_PC(16:0_16:1)+Na | 1_PC(14:1_18:0)+Na | 1_PC(12:0_20:1)+Na | 1_PC(8:0_24:1)+Na | 1_PC(15...	PC	[M+Na]+
776.526	88.59	17.3134	15.9386	20.7031	23.7337	24.5628	19.7373	29.0426	38.9102	1_PE(18:0_22:5)+H | 1_PE(18:1_22:4)+H | 1_PE(20:1_20:4)+H | 1_PE(20:0_20:5)+H | 1_PE(18:4_22:1)+H | 1_PE(18:2_22:3)+H | 3_PE(40:5)+H | 1_PE(18:0_20:2)+Na | 1_PE(14:1_24:1)+Na | 1_PE(18:1_20:1)...	PE	[M-H2O+H]+
776.526	88.59	17.3134	15.9386	20.7031	23.7337	24.5628	19.7373	29.0426	38.9102	1_PE(20:1_20:4)+H | 1_PE(18:0_20:2)+Na | 1_PE(18:0_22:5)+H | 1_PE(20:0_20:5)+H | 1_PE(18:1_22:4)+H | 1_PE(18:3_22:2)+H | 1_PE(18:2_22:3)+H | 1_PE(18:4_22:1)+H | 1_PE(20:2_20:3)+H | 3_PE(40:5)+H | 1_PE(16:0_22:2)+Na | 1_PE(16:1_22:1)+Na | 1_PE(18:2_20:0...	PE	[M-H2O+H]+
776.526	88.59	17.3134	15.9386	20.7031	23.7337	24.5628	19.7373	29.0426	38.9102	4_PC(5:0_28:5)+H | 4_PC(5:1_28:4)+H | 4_PC(5:2_28:3)+H | 4_PC(7:0_26:5)+H | 4_PC(7:1_26:4)+H | 4_PC(7:2_26:3)+H | 4_P...	PC	[M+K]+
776.596	92.65	57.1022	35.0372	55.7356	88.8353	43.3209	24.4343	42.4902	71.4081	1_PC(14:0_20:4)+H | 1_PC(16:1_18:3)+H | 1_PC(16:0_18:4)+H | 1_PC(14:1_20:3)+H | 1_PC(12:0_22:4)+H | 1_PC(14:0_18:1)+Na | 1_PC(16:0_16:1)+Na | 1_PC(14:1_18:0)+Na | 1_PC(12:0_20:1)+Na | 1_PC(8:0_24:1)+Na | 1_PC(15...	PC	[M+Na]+
776.596	92.65	57.1022	35.0372	55.7356	88.8353	43.3209	24.4343	42.4902	71.4081	1_PE(18:0_22:5)+H | 1_PE(18:1_22:4)+H | 1_PE(20:1_20:4)+H | 1_PE(20:0_20:5)+H | 1_PE(18:4_22:1)+H | 1_PE(18:2_22:3)+H | 3_PE(40:5)+H | 1_PE(18:0_20:2)+Na | 1_PE(14:1_24:1)+Na | 1_PE(18:1_20:1)...	PE	[M-H2O+H]+
776.596	92.65	57.1022	35.0372	55.7356	88.8353	43.3209	24.4343	42.4902	71.4081	1_PE(20:1_20:4)+H | 1_PE(18:0_20:2)+Na | 1_PE(18:0_22:5)+H | 1_PE(20:0_20:5)+H | 1_PE(18:1_22:4)+H | 1_PE(18:3_22:2)+H | 1_PE(18:2_22:3)+H | 1_PE(18:4_22:1)+H | 1_PE(20:2_20:3)+H | 3_PE(40:5)+H | 1_PE(16:0_22:2)+Na | 1_PE(16:1_22:1)+Na | 1_PE(18:2_20:0...	PE	[M-H2O+H]+
776.596	92.65	57.1022	35.0372	55.7356	88.8353	43.3209	24.4343	42.4902	71.4081	4_PC(5:0_28:5)+H | 4_PC(5:1_28:4)+H | 4_PC(5:2_28:3)+H | 4_PC(7:0_26:5)+H | 4_PC(7:1_26:4)+H | 4_PC(7:2_26:3)+H | 4_P...	PC	[M+K]+
778.476	85.01	14.2306	18.9878	20.8399	19.0599	20.4917	21.3387	30.7006	26.729	1_PC(14:0_22:6)+H | 1_PC(18:2_18:4)+H | 1_PC(16:1_20:5)+H | 1_PC(14:1_22:5)+H | 1_PC(18:3_18:3)+H	PC	[M+H]+
778.476	85.01	14.2306	18.9878	20.8399	19.0599	20.4917	21.3387	30.7006	26.729	1_PC(16:0_18:3)+H | 1_PC(16:1_18:2)+H | 1_PC(14:0_20:3)+H | 1_PC(12:0_22:3)+H | 1_PC(16:0_16:0)+Na | 1_PC(14:0_18:0)+Na | 1_PC(12:0_20:0)+Na | 1_PE(1...	PC| PE	[M+Na]+
778.546	89.84	31.8068	23.2083	41.0648	38.4784	36.9612	27.0103	63.63	57.048	1_PC(14:0_22:6)+H | 1_PC(18:2_18:4)+H | 1_PC(16:1_20:5)+H | 1_PC(14:1_22:5)+H | 1_PC(18:3_18:3)+H	PC	[M+H]+
778.546	89.84	31.8068	23.2083	41.0648	38.4784	36.9612	27.0103	63.63	57.048	1_PC(16:0_18:3)+H | 1_PC(16:1_18:2)+H | 1_PC(14:0_20:3)+H | 1_PC(12:0_22:3)+H | 1_PC(16:0_16:0)+Na | 1_PC(14:0_18:0)+Na | 1_PC(12:0_20:0)+Na | 1_PE(1...	PC| PE	[M+Na]+
778.546	89.84	31.8068	23.2083	41.0648	38.4784	36.9612	27.0103	63.63	57.048	1_PC(1...	PC	[M-H2O+H]+
778.611	93.44	37.8815	22.1491	32.519	44.1349	30.342	18.8793	28.1579	45.967	1_PC(14:0_22:6)+H | 1_PC(18:2_18:4)+H | 1_PC(16:1_20:5)+H | 1_PC(14:1_22:5)+H | 1_PC(18:3_18:3)+H	PC	[M+H]+
778.611	93.44	37.8815	22.1491	32.519	44.1349	30.342	18.8793	28.1579	45.967	1_PC(16:0_18:3)+H | 1_PC(16:1_18:2)+H | 1_PC(14:0_20:3)+H | 1_PC(12:0_22:3)+H | 1_PC(16:0_16:0)+Na | 1_PC(14:0_18:0)+Na | 1_PC(12:0_20:0)+Na | 1_PE(1...	PC| PE	[M+Na]+
778.611	93.44	37.8815	22.1491	32.519	44.1349	30.342	18.8793	28.1579	45.967	1_PC(1...	PC	[M-H2O+H]+
779.556	90.43	24.8162	17.0085	26.4605	26.1184	20.9332	15.8654	32.2291	27.9885	1_PC(14:0_22:6)+H | 1_PC(18:2_18:4)+H | 1_PC(16:1_20:5)+H | 1_PC(14:1_22:5)+H | 1_PC(18:3_18:3)+H	PC	[M+H]+ (C13 isotope)
780.556	90.3	241.082	153.583	283.869	305.039	263.774	186.105	494.659	427.939	1_PC(16:0_18:2)+H | 1_PC(16:1_18:1)+H | 1_PC(14:1_20:1)+H | 1_PC(12:0_22:2)+H | 1_PC(14:0_20:2)+H	PC	[M+Na]+
780.556	90.3	241.082	153.583	283.869	305.039	263.774	186.105	494.659	427.939	1_PC(16:1_20:4)+H | 1_PC(14:0_22:5)+H | 1_PC(16:0_20:5)+H | 1_PC(18:2_18:3)+H | 1_PC(14:1_22:4)+H | 1_PC(18:1_18:4)+H | 1_PC(16:0_18:2)+Na | 1_PC(16:1_18:1)+Na | 1_PC(14:0_20:2)+Na | 1_PC(12:0_22:2)+Na | 1_PC(14:1_20:1)+Na | 1_PC(1...	PC	[M+H]+
780.556	90.3	241.082	153.583	283.869	305.039	263.774	186.105	494.659	427.939	1_PC(18:2_18:3)+H | 1_PC(16:1_20:4)+H | 1_PC(14:0_22:5)+H | 1_PC(14:1_22:4)+H | 1_PC(18:1_18:4)+H | 1_PC(16:0_20:5)+H | 1_PC(16:0_18:2)+Na | 1_PC(16:1_18:1)+Na | 1_PC(14:0_20:2)+Na | 1_PC(12:0_22:2)+Na | 1_PC(14:1_20:1)+Na | 1_PC(1...	PC	[M+H]+
781.575	91.61	127.844	81.0931	140.805	150.592	125.579	84.1613	213.222	193.283	1_PC(16:1_20:4)+H | 1_PC(14:0_22:5)+H | 1_PC(16:0_20:5)+H | 1_PC(18:2_18:3)+H | 1_PC(14:1_22:4)+H | 1_PC(18:1_18:4)+H | 1_PC(16:0_18:2)+Na | 1_PC(16:1_18:1)+Na | 1_PC(14:0_20:2)+Na | 1_PC(12:0_22:2)+Na | 1_PC(14:1_20:1)+Na | 1_PC(1...	PC	[M+H]+ (C13 isotope)
781.575	91.61	127.844	81.0931	140.805	150.592	125.579	84.1613	213.222	193.283	1_PC(18:2_18:3)+H | 1_PC(16:1_20:4)+H | 1_PC(14:0_22:5)+H | 1_PC(14:1_22:4)+H | 1_PC(18:1_18:4)+H | 1_PC(16:0_20:5)+H | 1_PC(16:0_18:2)+Na | 1_PC(16:1_18:1)+Na | 1_PC(14:0_20:2)+Na | 1_PC(12:0_22:2)+Na | 1_PC(14:1_20:1)+Na | 1_PC(1...	PC	[M+H]+ (C13 isotope)
781.624	94.21	59.6803	41.9381	54.0353	60.2833	40.4921	26.3547	44.3552	49.8516	1_PC(16:1_20:4)+H | 1_PC(14:0_22:5)+H | 1_PC(16:0_20:5)+H | 1_PC(18:2_18:3)+H | 1_PC(14:1_22:4)+H | 1_PC(18:1_18:4)+H | 1_PC(16:0_18:2)+Na | 1_PC(16:1_18:1)+Na | 1_PC(14:0_20:2)+Na | 1_PC(12:0_22:2)+Na | 1_PC(14:1_20:1)+Na | 1_PC(1...	PC	[M+H]+ (C13 isotope)
781.624	94.21	59.6803	41.9381	54.0353	60.2833	40.4921	26.3547	44.3552	49.8516	1_PC(18:2_18:3)+H | 1_PC(16:1_20:4)+H | 1_PC(14:0_22:5)+H | 1_PC(14:1_22:4)+H | 1_PC(18:1_18:4)+H | 1_PC(16:0_20:5)+H | 1_PC(16:0_18:2)+Na | 1_PC(16:1_18:1)+Na | 1_PC(14:0_20:2)+Na | 1_PC(12:0_22:2)+Na | 1_PC(14:1_20:1)+Na | 1_PC(1...	PC	[M+H]+ (C13 isotope)
782.573	91.06	439.75	311.714	545.394	605.385	625.553	430.442	861.453	945.809	1_PC(16:0_20:4)+H | 1_PC(18:2_18:2)+H | 1_PC(18:1_18:3)+H | 1_PC(14:0_22:4)+H | 1_PC(16:1_20:3)+H | 1_PC(18:0_18:4)+H | 1_PC(14:1_22:3)+H | 1_PC(16:0_18:1)+Na | 1_PC(14:0_20:1)+Na | 1_PC(16:1_18:0)+Na | 1_PC(12:0_22:1)+Na | 1_PC(15...	PC	[M+H]+
782.573	91.06	439.75	311.714	545.394	605.385	625.553	430.442	861.453	945.809	1_PC(18:2_18:2)+H | 1_PC(18:1_18:3)+H | 1_PC(14:0_22:4)+H | 1_PC(16:0_20:4)+H | 1_PC(18:0_18:4)+H | 1_PC(16:1_20:3)+H | 1_PC(14:1_22:3)+H | 1_PC(16:0_18:1)+Na | 1_PC(14:0_20:1)+Na | 1_PC(16:1_18:0)+Na | 1_PC(12:0_22:1)+Na | 1_PC(15...	PC	[M+H]+
783.571	91.02	223.304	153.953	272.717	297.418	317.467	201.875	396.417	470.818	1_PC(16:0_20:4)+H | 1_PC(18:2_18:2)+H | 1_PC(18:1_18:3)+H | 1_PC(14:0_22:4)+H | 1_PC(16:1_20:3)+H | 1_PC(18:0_18:4)+H | 1_PC(14:1_22:3)+H | 1_PC(16:0_18:1)+Na | 1_PC(14:0_20:1)+Na | 1_PC(16:1_18:0)+Na | 1_PC(12:0_22:1)+Na | 1_PC(15...	PC	[M+H]+ (C13 isotope)
783.571	91.02	223.304	153.953	272.717	297.418	317.467	201.875	396.417	470.818	1_PC(18:2_18:2)+H | 1_PC(18:1_18:3)+H | 1_PC(14:0_22:4)+H | 1_PC(16:0_20:4)+H | 1_PC(18:0_18:4)+H | 1_PC(16:1_20:3)+H | 1_PC(14:1_22:3)+H | 1_PC(16:0_18:1)+Na | 1_PC(14:0_20:1)+Na | 1_PC(16:1_18:0)+Na | 1_PC(12:0_22:1)+Na | 1_PC(15...	PC	[M+H]+ (C13 isotope)
784.452	85.99	16.1148	23.568	21.7062	21.2693	15.6005	18.9903	19.014	17.8597	1_PC(18:3_20:5)+H | 1_PC(18:4_20:4)+H | 1_PC(18:2_18:3)+Na | 1_PC(16:0_20:5)+Na | 1_PC(18:1_18:4)+Na | 1_PC(14:0_22:5)+Na | 1_PC(16:1_20:4)+Na	PC	[M-H2O+H]+
784.452	85.99	16.1148	23.568	21.7062	21.2693	15.6005	18.9903	19.014	17.8597	4_PC(5:1_30:6)+H | 4_PC(5:2_30:5)+H | 4_PC(7:1_28:6)+H | 4_PC(7:2_28:5)+H | 4_PC(7:3_28:4)+H | 4_PC(9:1_26:6)+H | 4_PC(9:2_26:5)+H | 4_PC(...	PC	[M+Na]+
784.479	86.91	17.1701	22.4978	24.5686	22.7352	20.07	21.3006	29.7482	25.5165	1_PC(18:3_20:5)+H | 1_PC(18:4_20:4)+H | 1_PC(18:2_18:3)+Na | 1_PC(16:0_20:5)+Na | 1_PC(18:1_18:4)+Na | 1_PC(14:0_22:5)+Na | 1_PC(16:1_20:4)+Na	PC	[M-H2O+H]+
784.479	86.91	17.1701	22.4978	24.5686	22.7352	20.07	21.3006	29.7482	25.5165	4_PC(5:1_30:6)+H | 4_PC(5:2_30:5)+H | 4_PC(7:1_28:6)+H | 4_PC(7:2_28:5)+H | 4_PC(7:3_28:4)+H | 4_PC(9:1_26:6)+H | 4_PC(9:2_26:5)+H | 4_PC(...	PC	[M+Na]+
784.585	91.26	241.022	154.979	239.022	342.899	248.118	164.301	242.803	406.403	1_PC(16:0_20:3)+H | 1_PC(18:1_18:2)+H | 1_PC(18:0_18:3)+H | 1_PC(16:1_20:2)+H | 1_PC(14:0_22:3)+H | 1_PC(16:0_18:0)+Na | 1_PC(14:0_20:0)+Na | 1_PC(10:0_24:0)+Na | 1_PC(8:0_26:0)+Na | 1_PE(1...	PC| PE	[M+H]+
784.585	91.26	241.022	154.979	239.022	342.899	248.118	164.301	242.803	406.403	1_PC(18:3_20:5)+H | 1_PC(18:4_20:4)+H | 1_PC(18:2_18:3)+Na | 1_PC(16:0_20:5)+Na | 1_PC(18:1_18:4)+Na | 1_PC(14:0_22:5)+Na | 1_PC(16:1_20:4)+Na	PC	[M-H2O+H]+
785.605	92.68	102.221	66.3462	91.3658	137.164	92.8716	56.75	82.3723	133.085	1_PC(16:0_20:3)+H | 1_PC(18:1_18:2)+H | 1_PC(18:0_18:3)+H | 1_PC(16:1_20:2)+H | 1_PC(14:0_22:3)+H | 1_PC(16:0_18:0)+Na | 1_PC(14:0_20:0)+Na | 1_PC(10:0_24:0)+Na | 1_PC(8:0_26:0)+Na | 1_PE(1...	PC| PE	[M+H]+ (C13 isotope)
786.471	87.35	19.2753	25.1101	24.3478	23.941	17.7311	20.8257	21.374	21.1452	1_PC(16:1_22:6)+H | 1_PC(18:3_20:4)+H | 1_PC(18:2_20:5)+H | 1_PC(18:4_20:3)+H | 1_PC(16:0_20:4)+Na | 1_PC(18:1_18:3)+Na | 1_PC(16:1_20:3)+Na | 1_PC(14:1_22:3)+Na | 1_PC(18:2_18:2)+Na | 1_PC(18:0_18:4)+Na | 1_PC(14:0_22:4)+Na | 1_PE...	PC	[M-H2O+H]+
786.471	87.35	19.2753	25.1101	24.3478	23.941	17.7311	20.8257	21.374	21.1452	1_PE(16:0_22:6)+H | 1_PE(18:2_20:4)+H | 1_PE(16:1_22:5)+H | 1_PE(14:1_22:2)+Na | 1_PE(18:3_20:3)+H | 1_PE(18:4_20:2)+H | 1_PE(18:1_20:5)+H | 3_PE(38:6)+H | 1_PE(14:0_22:3)+Na | 1_PE(18:1_18:2)+Na | 1_PE(18:0_18:3)+Na | 1_PE(16:0_20:3)+Na	PE	[M+Na]+
786.471	87.35	19.2753	25.1101	24.3478	23.941	17.7311	20.8257	21.374	21.1452	1_PE(18:4_20:2)+Na | 1_PE(20:4_20:5)+H | 1_PE(18:3_22:6)+H | 1_PE(18:3_20:3)+Na | 1_PE(16:1_22:5)+Na | 1_PE(18:2_20:4)+Na | 1_PE(18:1_20:5)+Na | 1_PE(16:0_22:6)+Na | 3_PE(40:9)+H	PE	[M+H]+
786.499	88.12	20.9199	23.7667	26.0867	26.9929	21.3136	23.3196	29.2229	28.1747	1_PC(16:1_22:6)+H | 1_PC(18:3_20:4)+H | 1_PC(18:2_20:5)+H | 1_PC(18:4_20:3)+H | 1_PC(16:0_20:4)+Na | 1_PC(18:1_18:3)+Na | 1_PC(16:1_20:3)+Na | 1_PC(14:1_22:3)+Na | 1_PC(18:2_18:2)+Na | 1_PC(18:0_18:4)+Na | 1_PC(14:0_22:4)+Na | 1_PE...	PC	[M-H2O+H]+
786.499	88.12	20.9199	23.7667	26.0867	26.9929	21.3136	23.3196	29.2229	28.1747	1_PE(16:0_22:6)+H | 1_PE(18:2_20:4)+H | 1_PE(16:1_22:5)+H | 1_PE(14:1_22:2)+Na | 1_PE(18:3_20:3)+H | 1_PE(18:4_20:2)+H | 1_PE(18:1_20:5)+H | 3_PE(38:6)+H | 1_PE(14:0_22:3)+Na | 1_PE(18:1_18:2)+Na | 1_PE(18:0_18:3)+Na | 1_PE(16:0_20:3)+Na	PE	[M+Na]+
786.499	88.12	20.9199	23.7667	26.0867	26.9929	21.3136	23.3196	29.2229	28.1747	1_PE(18:4_20:2)+Na | 1_PE(20:4_20:5)+H | 1_PE(18:3_22:6)+H | 1_PE(18:3_20:3)+Na | 1_PE(16:1_22:5)+Na | 1_PE(18:2_20:4)+Na | 1_PE(18:1_20:5)+Na | 1_PE(16:0_22:6)+Na | 3_PE(40:9)+H	PE	[M+H]+
786.604	92.05	247.13	126.702	243.136	296.245	264.971	132.789	381.803	310.714	1_PC(16:1_22:6)+H | 1_PC(18:3_20:4)+H | 1_PC(18:2_20:5)+H | 1_PC(18:4_20:3)+H | 1_PC(16:0_20:4)+Na | 1_PC(18:1_18:3)+Na | 1_PC(16:1_20:3)+Na | 1_PC(14:1_22:3)+Na | 1_PC(18:2_18:2)+Na | 1_PC(18:0_18:4)+Na | 1_PC(14:0_22:4)+Na | 1_PE...	PC	[M-H2O+H]+
786.604	92.05	247.13	126.702	243.136	296.245	264.971	132.789	381.803	310.714	1_PC(18:0_18:2)+H | 1_PC(16:0_20:2)+H | 1_PC(18:1_18:1)+H | 1_PC(16:1_20:1)+H | 1_PC(14:0_22:2)+H | 1_PC(14:1_22:1)+H	PC	[M+H]+
787.482	87.76	12.6979	16.0771	15.1495	16.2813	13.8917	16.6234	14.7664	17.1491	1_PE(18:4_20:2)+Na | 1_PE(20:4_20:5)+H | 1_PE(18:3_22:6)+H | 1_PE(18:3_20:3)+Na | 1_PE(16:1_22:5)+Na | 1_PE(18:2_20:4)+Na | 1_PE(18:1_20:5)+Na | 1_PE(16:0_22:6)+Na | 3_PE(40:9)+H	PE	[M+H]+ (C13 isotope)
787.498	87.97	13.1371	15.5333	15.0767	16.5234	11.9059	12.8764	13.4314	15.0511	1_PE(18:4_20:2)+Na | 1_PE(20:4_20:5)+H | 1_PE(18:3_22:6)+H | 1_PE(18:3_20:3)+Na | 1_PE(16:1_22:5)+Na | 1_PE(18:2_20:4)+Na | 1_PE(18:1_20:5)+Na | 1_PE(16:0_22:6)+Na | 3_PE(40:9)+H	PE	[M+H]+ (C13 isotope)
787.623	93.54	150.018	75.9248	130.67	158.932	125.686	64.1345	150.458	134.228	1_PC(18:0_18:2)+H | 1_PC(16:0_20:2)+H | 1_PC(18:1_18:1)+H | 1_PC(16:1_20:1)+H | 1_PC(14:0_22:2)+H | 1_PC(14:1_22:1)+H	PC	[M+H]+ (C13 isotope)
787.673	96.39	140.662	76.2173	98.524	123.174	60.942	38.2152	46.2149	67.6643	1_PC(18:0_18:2)+H | 1_PC(16:0_20:2)+H | 1_PC(18:1_18:1)+H | 1_PC(16:1_20:1)+H | 1_PC(14:0_22:2)+H | 1_PC(14:1_22:1)+H	PC	[M+H]+ (C13 isotope)
788.483	87.29	16.9648	22.0272	23.0447	22.3867	22.7592	27.1044	44.2465	33.5588	1_PC(16:0_22:6)+H | 1_PC(18:2_20:4)+H | 1_PC(16:1_22:5)+H | 1_PC(18:1_20:5)+H | 1_PC(18:3_20:3)+H | 1_PC(18:4_20:2)+H | 1_PC(16:0_20:3)+Na | 1_PC(18:1_18:2)+Na | 1_PC(16:1_20:2)+Na | 1_PC(18:0_18:3)+Na | 1_PC(14:1_22:2)+Na | 1_PC(14:0_22:3)+Na | 1_PE(1...	PC| PE	[M-H2O+H]+
788.483	87.29	16.9648	22.0272	23.0447	22.3867	22.7592	27.1044	44.2465	33.5588	1_PC(18:2_20:4)+H | 1_PC(16:1_22:5)+H | 1_PC(16:0_22:6)+H | 1_PC(18:1_20:5)+H | 1_PC(18:3_20:3)+H | 1_PC(18:4_20:2)+H | 1_PC(16:0_20:3)+Na | 1_PC(18:1_18:2)+Na | 1_PC(16:1_20:2)+Na | 1_PC(14:0_22:3)+Na | 1_PC(18:0_18:3)+Na | 1_PC(14:1_22:2)+Na | 1_PE(1...	PC| PE	[M-H2O+H]+
788.483	87.29	16.9648	22.0272	23.0447	22.3867	22.7592	27.1044	44.2465	33.5588	1_PE(18:1_20:4)+H | 1_PE(16:0_22:5)+H | 1_PE(14:0_22:2)+Na | 1_PE(18:2_20:3)+H | 1_PE(18:4_20:1)+H | 1_PE(18:0_20:5)+H | 1_PE(18:3_20:2)+H | 1_PE(16:1_22:4)+H | 3_PE(38:5)+H | 1_PE(16:1_20:1)+Na | 1_PE(16:0_20:2)+Na | 1_PE(14:1_22:1)+Na | 1_PE(18:0_18:...	PE	[M+Na]+
788.525	89.1	23.5699	22.9028	30.1807	34.0226	28.6525	29.6512	55.1228	41.9653	1_PC(16:0_22:6)+H | 1_PC(18:2_20:4)+H | 1_PC(16:1_22:5)+H | 1_PC(18:1_20:5)+H | 1_PC(18:3_20:3)+H | 1_PC(18:4_20:2)+H | 1_PC(16:0_20:3)+Na | 1_PC(18:1_18:2)+Na | 1_PC(16:1_20:2)+Na | 1_PC(18:0_18:3)+Na | 1_PC(14:1_22:2)+Na | 1_PC(14:0_22:3)+Na | 1_PE(1...	PC| PE	[M-H2O+H]+
788.525	89.1	23.5699	22.9028	30.1807	34.0226	28.6525	29.6512	55.1228	41.9653	1_PC(18:2_20:4)+H | 1_PC(16:1_22:5)+H | 1_PC(16:0_22:6)+H | 1_PC(18:1_20:5)+H | 1_PC(18:3_20:3)+H | 1_PC(18:4_20:2)+H | 1_PC(16:0_20:3)+Na | 1_PC(18:1_18:2)+Na | 1_PC(16:1_20:2)+Na | 1_PC(14:0_22:3)+Na | 1_PC(18:0_18:3)+Na | 1_PC(14:1_22:2)+Na | 1_PE(1...	PC| PE	[M-H2O+H]+
788.525	89.1	23.5699	22.9028	30.1807	34.0226	28.6525	29.6512	55.1228	41.9653	1_PE(18:1_20:4)+H | 1_PE(16:0_22:5)+H | 1_PE(14:0_22:2)+Na | 1_PE(18:2_20:3)+H | 1_PE(18:4_20:1)+H | 1_PE(18:0_20:5)+H | 1_PE(18:3_20:2)+H | 1_PE(16:1_22:4)+H | 3_PE(38:5)+H | 1_PE(16:1_20:1)+Na | 1_PE(16:0_20:2)+Na | 1_PE(14:1_22:1)+Na | 1_PE(18:0_18:...	PE	[M+Na]+
788.635	94.34	138.61	68.4702	114.965	126.16	121.638	58.8773	113.399	120.866	1_PC(18:0_18:1)+H | 1_PC(16:0_20:1)+H | 1_PC(16:1_20:0)+H | 1_PC(12:0_24:1)+H | 1_PC(14:0_22:1)+H	PC	[M+H]+
788.676	96.59	96.6148	54.7544	74.8118	86.9411	36.2616	22.2181	31.0294	43.6827	1_PC(18:0_18:1)+H | 1_PC(16:0_20:1)+H | 1_PC(16:1_20:0)+H | 1_PC(12:0_24:1)+H | 1_PC(14:0_22:1)+H	PC	[M+H]+
789.635	94.48	53.8451	29.3936	45.3947	49.6164	45.7521	22.1282	38.3209	41.6543	1_PC(18:0_18:1)+H | 1_PC(16:0_20:1)+H | 1_PC(16:1_20:0)+H | 1_PC(12:0_24:1)+H | 1_PC(14:0_22:1)+H	PC	[M+H]+ (C13 isotope)
789.681	96.8	36.2769	21.5571	28.1264	34.7331	15.1599	8.80171	11.9847	16.2474	1_PC(18:0_18:1)+H | 1_PC(16:0_20:1)+H | 1_PC(16:1_20:0)+H | 1_PC(12:0_24:1)+H | 1_PC(14:0_22:1)+H	PC	[M+H]+ (C13 isotope)
790.482	85.94	14.9394	18.1619	17.2678	19.7357	17.5206	23.8909	21.8485	27.5093	1_PE(18:0_20:4)+H | 1_PE(18:3_20:1)+H | 1_PE(16:1_22:3)+H | 1_PE(18:4_20:0)+H | 1_PE(18:1_20:3)+H | 1_PE(16:0_22:4)+H | 1_PE(18:0_18:1)+Na | 1_PE(18:2_2...	PE	[M+Na]+
790.535	91.13	40.5755	32.9996	40.3432	64.7094	49.6169	54.8144	49.0078	127.61	1_PC(16:0_22:5)+H | 1_PC(18:1_20:4)+H | 1_PC(18:2_20:3)+H | 1_PC(18:4_20:1)+H | 1_PC(18:3_20:2)+H | 1_PC(18:0_20:5)+H | 1_PC(16:1_22:4)+H | 1_PC(16:0_20:2)+Na | 1_PC(18:0_18:2)+Na | 1_PC(16:1_20:1)+Na | 1_PC(18:1_18:1)+Na | 1_PC(14:0_22:2)+Na | 1_PC(14...	PC	[M-H2O+H]+
790.535	91.13	40.5755	32.9996	40.3432	64.7094	49.6169	54.8144	49.0078	127.61	1_PE(18:0_20:4)+H | 1_PE(18:3_20:1)+H | 1_PE(16:1_22:3)+H | 1_PE(18:4_20:0)+H | 1_PE(18:1_20:3)+H | 1_PE(16:0_22:4)+H | 1_PE(18:0_18:1)+Na | 1_PE(18:2_2...	PE	[M+Na]+
790.535	91.13	40.5755	32.9996	40.3432	64.7094	49.6169	54.8144	49.0078	127.61	1_Plasmanyl-PC(O-16:0/20:4)+H | 1_Plasmenyl-PC(P-18:1/18:2)+H | 1_Plasmanyl-PC(O-18:1/18:3)+H | 1_Plasmanyl-PC(O-18:0/18:4)+H | 1_Plasmanyl-PC(O-16:1/20:3)+H | 1_Plasmenyl-PC(P-16:0/20:3)+H	Plasmanyl-PC| Plasmenyl-PC	[M+Na]+
790.579	91.88	61.5984	50.5724	59.4069	136.037	41.7966	36.1378	31.8604	107.043	1_GlcCer_NS(d18:1/24:2)+H | 1_GlcCer_NS(d20:1/22:2)+H | 1_GlcCer_NS(d16:1/26:2)+H | 1_GlcCer_NS(d22:2/20:1)+H | ...	GlcCer_NS	[M-H2O+H]+
790.579	91.88	61.5984	50.5724	59.4069	136.037	41.7966	36.1378	31.8604	107.043	1_PC(16:0_22:5)+H | 1_PC(18:1_20:4)+H | 1_PC(18:2_20:3)+H | 1_PC(18:4_20:1)+H | 1_PC(18:3_20:2)+H | 1_PC(18:0_20:5)+H | 1_PC(16:1_22:4)+H | 1_PC(16:0_20:2)+Na | 1_PC(18:0_18:2)+Na | 1_PC(16:1_20:1)+Na | 1_PC(18:1_18:1)+Na | 1_PC(14:0_22:2)+Na | 1_PC(14...	PC	[M-H2O+H]+
790.579	91.88	61.5984	50.5724	59.4069	136.037	41.7966	36.1378	31.8604	107.043	1_PE(18:0_20:4)+H | 1_PE(18:3_20:1)+H | 1_PE(16:1_22:3)+H | 1_PE(18:4_20:0)+H | 1_PE(18:1_20:3)+H | 1_PE(16:0_22:4)+H | 1_PE(18:0_18:1)+Na | 1_PE(18:2_2...	PE	[M+Na]+
790.579	91.88	61.5984	50.5724	59.4069	136.037	41.7966	36.1378	31.8604	107.043	1_Plasmanyl-PC(O-16:0/20:4)+H | 1_Plasmenyl-PC(P-18:1/18:2)+H | 1_Plasmanyl-PC(O-18:1/18:3)+H | 1_Plasmanyl-PC(O-18:0/18:4)+H | 1_Plasmanyl-PC(O-16:1/20:3)+H | 1_Plasmenyl-PC(P-16:0/20:3)+H	Plasmanyl-PC| Plasmenyl-PC	[M+Na]+
790.627	93.79	40.3737	30.8263	35.9564	80.7992	22.657	14.4729	17.3024	32.6881	1_GlcCer_NS(d18:1/24:2)+H | 1_GlcCer_NS(d20:1/22:2)+H | 1_GlcCer_NS(d16:1/26:2)+H | 1_GlcCer_NS(d22:2/20:1)+H | ...	GlcCer_NS	[M-H2O+H]+
790.627	93.79	40.3737	30.8263	35.9564	80.7992	22.657	14.4729	17.3024	32.6881	1_PC(16:0_22:5)+H | 1_PC(18:1_20:4)+H | 1_PC(18:2_20:3)+H | 1_PC(18:4_20:1)+H | 1_PC(18:3_20:2)+H | 1_PC(18:0_20:5)+H | 1_PC(16:1_22:4)+H | 1_PC(16:0_20:2)+Na | 1_PC(18:0_18:2)+Na | 1_PC(16:1_20:1)+Na | 1_PC(18:1_18:1)+Na | 1_PC(14:0_22:2)+Na | 1_PC(14...	PC	[M-H2O+H]+
790.627	93.79	40.3737	30.8263	35.9564	80.7992	22.657	14.4729	17.3024	32.6881	1_Plasmanyl-PC(O-16:0/20:4)+H | 1_Plasmenyl-PC(P-18:1/18:2)+H | 1_Plasmanyl-PC(O-18:1/18:3)+H | 1_Plasmanyl-PC(O-18:0/18:4)+H | 1_Plasmanyl-PC(O-16:1/20:3)+H | 1_Plasmenyl-PC(P-16:0/20:3)+H	Plasmanyl-PC| Plasmenyl-PC	[M+Na]+
790.697	97.2	11.0856	7.33288	7.78707	13.6103	4.96047	3.15652	3.55093	5.46505	1_GlcCer_NS(d18:1/24:2)+H | 1_GlcCer_NS(d20:1/22:2)+H | 1_GlcCer_NS(d16:1/26:2)+H | 1_GlcCer_NS(d22:2/20:1)+H | ...	GlcCer_NS	[M-H2O+H]+
792.558	91.59	34.3375	30.7061	37.3197	66.4677	32.7014	34.5591	32.3297	80.2987	1_PC(14:0_20:4)+H | 1_PC(16:1_18:3)+H | 1_PC(16:0_18:4)+H | 1_PC(14:1_20:3)+H | 1_PC(12:0_22:4)+H | 1_PC(14:0_18:1)+Na | 1_PC(16:0_16:1)+Na | 1_PC(14:1_18:0)+Na | 1_PC(12:0_20:1)+Na | 1_PC(8:0_24:1)+Na | 1_PC(15...	PC	[M+K]+
792.558	91.59	34.3375	30.7061	37.3197	66.4677	32.7014	34.5591	32.3297	80.2987	1_PC(16:0_22:4)+H | 1_PC(18:0_20:4)+H | 1_PC(18:1_20:3)+H | 1_PC(18:2_20:2)+H | 1_PC(16:1_22:3)+H | 1_PC(18:4_20:0)+H | 1_PC(18:3_20:1)+H | 1_PC(18:0_18:1)+Na | 1_PC(16:0_20:1)+Na | 1_PC(16:1_20:0)+Na | 1_PC(14:0_22:1)+Na | 1_PC(12:0_24:1)+Na | 1_PC(15...	PC	[M-H2O+H]+
792.558	91.59	34.3375	30.7061	37.3197	66.4677	32.7014	34.5591	32.3297	80.2987	1_PC(18:0_20:4)+H | 1_PC(16:0_22:4)+H | 1_PC(18:1_20:3)+H | 1_PC(18:3_20:1)+H | 1_PC(18:2_20:2)+H | 1_PC(16:1_22:3)+H | 1_PC(18:4_20:0)+H | 1_PC(16:0_20:1)+Na | 1_PC(18:0_18:1)+Na | 1_PC(12:0_24:1)+Na | 1_PC(16:1_20:0)+Na | 1_PC(17...	PC	[M-H2O+H]+
792.558	91.59	34.3375	30.7061	37.3197	66.4677	32.7014	34.5591	32.3297	80.2987	1_PE(18:0_22:6)+H | 1_PE(20:1_20:5)+H | 1_PE(18:1_22:5)+H | 1_PE(18:0_20:3)+Na | 1_PE(20:2_20:4)+H | 1_PE(18:3_20:0)+Na | 1_PE(18:2_20:1)+Na | 3_PE(40:6)+H | 1_PE(18:2_22:4)+H | 1_PE(16:0_22:3)+Na | 1_PE(18:1_20:2)+Na	PE	[M+H]+
792.585	92.21	45.3252	40.2653	45.3003	108.402	33.0038	30.988	25.4898	85.747	1_PC(14:0_20:4)+H | 1_PC(16:1_18:3)+H | 1_PC(16:0_18:4)+H | 1_PC(14:1_20:3)+H | 1_PC(12:0_22:4)+H | 1_PC(14:0_18:1)+Na | 1_PC(16:0_16:1)+Na | 1_PC(14:1_18:0)+Na | 1_PC(12:0_20:1)+Na | 1_PC(8:0_24:1)+Na | 1_PC(15...	PC	[M+K]+
792.585	92.21	45.3252	40.2653	45.3003	108.402	33.0038	30.988	25.4898	85.747	1_PC(16:0_22:4)+H | 1_PC(18:0_20:4)+H | 1_PC(18:1_20:3)+H | 1_PC(18:2_20:2)+H | 1_PC(16:1_22:3)+H | 1_PC(18:4_20:0)+H | 1_PC(18:3_20:1)+H | 1_PC(18:0_18:1)+Na | 1_PC(16:0_20:1)+Na | 1_PC(16:1_20:0)+Na | 1_PC(14:0_22:1)+Na | 1_PC(12:0_24:1)+Na | 1_PC(15...	PC	[M-H2O+H]+
792.585	92.21	45.3252	40.2653	45.3003	108.402	33.0038	30.988	25.4898	85.747	1_PC(18:0_20:4)+H | 1_PC(16:0_22:4)+H | 1_PC(18:1_20:3)+H | 1_PC(18:3_20:1)+H | 1_PC(18:2_20:2)+H | 1_PC(16:1_22:3)+H | 1_PC(18:4_20:0)+H | 1_PC(16:0_20:1)+Na | 1_PC(18:0_18:1)+Na | 1_PC(12:0_24:1)+Na | 1_PC(16:1_20:0)+Na | 1_PC(17...	PC	[M-H2O+H]+
792.585	92.21	45.3252	40.2653	45.3003	108.402	33.0038	30.988	25.4898	85.747	1_PE(18:0_22:6)+H | 1_PE(20:1_20:5)+H | 1_PE(18:1_22:5)+H | 1_PE(18:0_20:3)+Na | 1_PE(20:2_20:4)+H | 1_PE(18:3_20:0)+Na | 1_PE(18:2_20:1)+Na | 3_PE(40:6)+H | 1_PE(18:2_22:4)+H | 1_PE(16:0_22:3)+Na | 1_PE(18:1_20:2)+Na	PE	[M+H]+
793.495	87.96	12.1056	14.7854	14.2847	16.1198	14.0001	16.8719	14.1103	17.0814	1_PE(18:0_22:6)+H | 1_PE(20:1_20:5)+H | 1_PE(18:1_22:5)+H | 1_PE(18:0_20:3)+Na | 1_PE(20:2_20:4)+H | 1_PE(18:3_20:0)+Na | 1_PE(18:2_20:1)+Na | 3_PE(40:6)+H | 1_PE(18:2_22:4)+H | 1_PE(16:0_22:3)+Na | 1_PE(18:1_20:2)+Na	PE	[M+H]+ (C13 isotope)
793.599	92.29	31.5397	24.6325	24.8926	54.2047	24.8534	16.4259	14.0998	36.7212	1_PE(18:0_22:6)+H | 1_PE(20:1_20:5)+H | 1_PE(18:1_22:5)+H | 1_PE(18:0_20:3)+Na | 1_PE(20:2_20:4)+H | 1_PE(18:3_20:0)+Na | 1_PE(18:2_20:1)+Na | 3_PE(40:6)+H | 1_PE(18:2_22:4)+H | 1_PE(16:0_22:3)+Na | 1_PE(18:1_20:2)+Na	PE	[M+H]+ (C13 isotope)
794.606	93.01	62.7275	57.093	60.8428	154.101	56.8085	42.1552	33.1342	136.026	1_PE(18:0_22:5)+H | 1_PE(18:1_22:4)+H | 1_PE(20:1_20:4)+H | 1_PE(20:0_20:5)+H | 1_PE(18:4_22:1)+H | 1_PE(18:2_22:3)+H | 3_PE(40:5)+H | 1_PE(18:0_20:2)+Na | 1_PE(14:1_24:1)+Na | 1_PE(18:1_20:1)...	PE	[M+H]+
794.606	93.01	62.7275	57.093	60.8428	154.101	56.8085	42.1552	33.1342	136.026	1_PC(16:0_18:3)+H | 1_PC(16:1_18:2)+H | 1_PC(14:0_20:3)+H | 1_PC(12:0_22:3)+H | 1_PC(16:0_16:0)+Na | 1_PC(14:0_18:0)+Na | 1_PC(12:0_20:0)+Na | 1_PE(1...	PC| PE	[M+K]+
794.606	93.01	62.7275	57.093	60.8428	154.101	56.8085	42.1552	33.1342	136.026	1_PC(18:0_20:3)+H | 1_PC(18:2_20:1)+H | 1_PC(18:1_20:2)+H | 1_PC(16:0_22:3)+H | 1_PC(16:1_22:2)+H | 1_PC(18:3_20:0)+H | 1_PC(18:0_18:0)+Na | 1_PC(14:0_22:0)+Na | 1_PC(12:0_24:0)+Na | 1_PC(1...	PC	[M-H2O+H]+
794.606	93.01	62.7275	57.093	60.8428	154.101	56.8085	42.1552	33.1342	136.026	1_PE(20:1_20:4)+H | 1_PE(18:0_20:2)+Na | 1_PE(18:0_22:5)+H | 1_PE(20:0_20:5)+H | 1_PE(18:1_22:4)+H | 1_PE(18:3_22:2)+H | 1_PE(18:2_22:3)+H | 1_PE(18:4_22:1)+H | 1_PE(20:2_20:3)+H | 3_PE(40:5)+H | 1_PE(16:0_22:2)+Na | 1_PE(16:1_22:1)+Na | 1_PE(18:2_20:0...	PE	[M+H]+
795.499	88.66	11.6235	14.2419	14.9308	16.957	13.9766	14.7125	13.3366	16.6032	1_PE(18:0_22:5)+H | 1_PE(18:1_22:4)+H | 1_PE(20:1_20:4)+H | 1_PE(20:0_20:5)+H | 1_PE(18:4_22:1)+H | 1_PE(18:2_22:3)+H | 3_PE(40:5)+H | 1_PE(18:0_20:2)+Na | 1_PE(14:1_24:1)+Na | 1_PE(18:1_20:1)...	PE	[M+H]+ (C13 isotope)
795.499	88.66	11.6235	14.2419	14.9308	16.957	13.9766	14.7125	13.3366	16.6032	1_PE(20:1_20:4)+H | 1_PE(18:0_20:2)+Na | 1_PE(18:0_22:5)+H | 1_PE(20:0_20:5)+H | 1_PE(18:1_22:4)+H | 1_PE(18:3_22:2)+H | 1_PE(18:2_22:3)+H | 1_PE(18:4_22:1)+H | 1_PE(20:2_20:3)+H | 3_PE(40:5)+H | 1_PE(16:0_22:2)+Na | 1_PE(16:1_22:1)+Na | 1_PE(18:2_20:0...	PE	[M+H]+ (C13 isotope)
795.619	93.28	55.6538	42.1373	42.2808	83.1105	62.9126	31.3067	31.482	72.161	1_PE(18:0_22:5)+H | 1_PE(18:1_22:4)+H | 1_PE(20:1_20:4)+H | 1_PE(20:0_20:5)+H | 1_PE(18:4_22:1)+H | 1_PE(18:2_22:3)+H | 3_PE(40:5)+H | 1_PE(18:0_20:2)+Na | 1_PE(14:1_24:1)+Na | 1_PE(18:1_20:1)...	PE	[M+H]+ (C13 isotope)
795.619	93.28	55.6538	42.1373	42.2808	83.1105	62.9126	31.3067	31.482	72.161	1_PE(20:1_20:4)+H | 1_PE(18:0_20:2)+Na | 1_PE(18:0_22:5)+H | 1_PE(20:0_20:5)+H | 1_PE(18:1_22:4)+H | 1_PE(18:3_22:2)+H | 1_PE(18:2_22:3)+H | 1_PE(18:4_22:1)+H | 1_PE(20:2_20:3)+H | 3_PE(40:5)+H | 1_PE(16:0_22:2)+Na | 1_PE(16:1_22:1)+Na | 1_PE(18:2_20:0...	PE	[M+H]+ (C13 isotope)
795.619	93.28	55.6538	42.1373	42.2808	83.1105	62.9126	31.3067	31.482	72.161	1_SM(d18:1/24:1)+H | 1_SM(d18:2/24:0)+H | 1_SM(d20:2/22:0)+H | 1_SM(d24:0/18:2)+H | 1_SM(d24:1/18:1)+H | 1_SM(d20:0/22:2)+H | 1_SM(d22:1/20:1)+H | 1_SM(d20:1/22:1)+H	SM	[M-H2O+H]+
795.674	95.77	42.2536	27.6625	27.3355	56.2687	40.1004	19.1111	23.6922	34.6462	1_SM(d18:1/24:1)+H | 1_SM(d18:2/24:0)+H | 1_SM(d20:2/22:0)+H | 1_SM(d24:0/18:2)+H | 1_SM(d24:1/18:1)+H | 1_SM(d20:0/22:2)+H | 1_SM(d22:1/20:1)+H | 1_SM(d20:1/22:1)+H	SM	[M-H2O+H]+
796.443	86.93	19.2571	27.0986	26.0881	21.1655	17.8357	21.7126	22.7187	16.8703	1_PE(20:4_22:5)+H | 1_PE(20:2_20:4)+Na | 1_PE(20:1_20:5)+Na | 1_PE(20:5_22:4)+H | 1_PE(18:2_22:4)+Na | 1_PE(18:3_22:3)+Na | 3_PE(42:9)+H | 1_PE(18:4_22:2)+Na | 1_PE(20:3_20:3)+Na | 1_PE(20:3_22:6)+H	PE	[M-H2O+H]+
796.53	90.7	25.6298	22.8738	36.407	36.7716	29.2691	23.8823	40.119	39.1521	1_PC(1...	PC	[M+H]+
796.53	90.7	25.6298	22.8738	36.407	36.7716	29.2691	23.8823	40.119	39.1521	1_PE(20:4_22:5)+H | 1_PE(20:2_20:4)+Na | 1_PE(20:1_20:5)+Na | 1_PE(20:5_22:4)+H | 1_PE(18:2_22:4)+Na | 1_PE(18:3_22:3)+Na | 3_PE(42:9)+H | 1_PE(18:4_22:2)+Na | 1_PE(20:3_20:3)+Na | 1_PE(20:3_22:6)+H	PE	[M-H2O+H]+
796.53	90.7	25.6298	22.8738	36.407	36.7716	29.2691	23.8823	40.119	39.1521	4_PC(7:3_32:6)+H | 4_PC(9:3_30:6)+H | 4_PC(9:4_30:5)+H	PC	[M-H2O+H]+
796.553	90.89	33.4806	26.4083	44.5754	47.665	38.8563	27.469	40.8727	56.803	1_PC(1...	PC	[M+H]+
796.553	90.89	33.4806	26.4083	44.5754	47.665	38.8563	27.469	40.8727	56.803	1_PC(18:0_20:2)+H | 1_PC(16:0_22:2)+H | 1_PC(18:1_20:1)+H | 1_PC(18:2_20:0)+H | 1_PC(14:1_24:1)+H	PC	[M-H2O+H]+
796.553	90.89	33.4806	26.4083	44.5754	47.665	38.8563	27.469	40.8727	56.803	1_PE(20:4_22:5)+H | 1_PE(20:2_20:4)+Na | 1_PE(20:1_20:5)+Na | 1_PE(20:5_22:4)+H | 1_PE(18:2_22:4)+Na | 1_PE(18:3_22:3)+Na | 3_PE(42:9)+H | 1_PE(18:4_22:2)+Na | 1_PE(20:3_20:3)+Na | 1_PE(20:3_22:6)+H	PE	[M-H2O+H]+
796.553	90.89	33.4806	26.4083	44.5754	47.665	38.8563	27.469	40.8727	56.803	4_PC(7:3_32:6)+H | 4_PC(9:3_30:6)+H | 4_PC(9:4_30:5)+H	PC	[M-H2O+H]+
796.623	93.63	57.9859	44.7667	49.9399	114.32	56.8327	33.8972	33.2246	92.9032	1_PC(16:0_18:2)+H | 1_PC(16:1_18:1)+H | 1_PC(14:1_20:1)+H | 1_PC(12:0_22:2)+H | 1_PC(14:0_20:2)+H	PC	[M+K]+
796.623	93.63	57.9859	44.7667	49.9399	114.32	56.8327	33.8972	33.2246	92.9032	1_PC(1...	PC	[M+H]+
796.623	93.63	57.9859	44.7667	49.9399	114.32	56.8327	33.8972	33.2246	92.9032	1_PC(18:0_20:2)+H | 1_PC(16:0_22:2)+H | 1_PC(18:1_20:1)+H | 1_PC(18:2_20:0)+H | 1_PC(14:1_24:1)+H	PC	[M-H2O+H]+
797.514	89.92	16.0956	16.1012	19.2083	21.0109	17.6784	15.5831	19.8913	22.2904	1_PC(1...	PC	[M+H]+ (C13 isotope)
797.543	90.75	20.3866	18.0731	24.9617	27.7301	20.7185	15.8251	21.7894	25.2126	1_PC(1...	PC	[M+H]+ (C13 isotope)
797.64	94.81	46.6031	29.6885	29.5135	54.0304	103.099	46.9233	54.5245	76.8266	1_PC(1...	PC	[M+H]+ (C13 isotope)
797.64	94.81	46.6031	29.6885	29.5135	54.0304	103.099	46.9233	54.5245	76.8266	1_SM(d18:1/24:0)+H | 1_SM(d18:0/24:1)+H | 1_SM(d20:1/22:0)+H | 1_SM(d22:1/20:0)+H | 1_SM(d20:0/22:1)+H | 1_SM(d24:0/18:1)+H | 1_SM(d16:1/26:0)+H	SM	[M-H2O+H]+
797.657	95.36	49.3444	28.4163	28.1567	52.025	122.978	52.3353	66.6252	80.6383	1_PC(1...	PC	[M+H]+ (C13 isotope)
797.657	95.36	49.3444	28.4163	28.1567	52.025	122.978	52.3353	66.6252	80.6383	1_SM(d18:1/24:0)+H | 1_SM(d18:0/24:1)+H | 1_SM(d20:1/22:0)+H | 1_SM(d22:1/20:0)+H | 1_SM(d20:0/22:1)+H | 1_SM(d24:0/18:1)+H | 1_SM(d16:1/26:0)+H	SM	[M-H2O+H]+
798.652	95.13	26.633	17.1553	19.5773	35.4799	57.7104	27.0763	33.3909	41.8752	1_PC(16:0_18:1)+H | 1_PC(12:0_22:1)+H | 1_PC(16:1_18:0)+H | 1_PC(14:0_20:1)+H	PC	[M+K]+
800.481	86.77	12.7302	18.8822	18.969	17.4779	11.7549	14.6054	16.3108	12.832	1_PC(14:0_22:6)+H | 1_PC(18:2_18:4)+H | 1_PC(16:1_20:5)+H | 1_PC(14:1_22:5)+H | 1_PC(18:3_18:3)+H	PC	[M+Na]+
800.481	86.77	12.7302	18.8822	18.969	17.4779	11.7549	14.6054	16.3108	12.832	4_PC(5:1_34:6)+H | 4_PC(5:2_34:5)+H | 4_PC(7:1_32:6)+H | 4_PC(7:2_32:5)+H | 4_PC(7:3_32:4)+H | 4_P...	PC	[M-H2O+H]+
800.57	92.5	20.1436	17.8682	26.4273	34.5219	18.9844	14.1762	22.0961	23.5428	1_PC(14:0_22:6)+H | 1_PC(18:2_18:4)+H | 1_PC(16:1_20:5)+H | 1_PC(14:1_22:5)+H | 1_PC(18:3_18:3)+H	PC	[M+Na]+
800.57	92.5	20.1436	17.8682	26.4273	34.5219	18.9844	14.1762	22.0961	23.5428	4_PC(5:1_30:6)+H | 4_PC(5:2_30:5)+H | 4_PC(7:1_28:6)+H | 4_PC(7:2_28:5)+H | 4_PC(7:3_28:4)+H | 4_PC(9:1_26:6)+H | 4_PC(9:2_26:5)+H | 4_PC(...	PC	[M+K]+
800.639	94.86	20.2964	13.6823	17.6829	31.1085	33.833	17.6005	23.59	26.7284	4_PC(5:1_30:6)+H | 4_PC(5:2_30:5)+H | 4_PC(7:1_28:6)+H | 4_PC(7:2_28:5)+H | 4_PC(7:3_28:4)+H | 4_PC(9:1_26:6)+H | 4_PC(9:2_26:5)+H | 4_PC(...	PC	[M+K]+
800.639	94.86	20.2964	13.6823	17.6829	31.1085	33.833	17.6005	23.59	26.7284	4_Plasmanyl-PE(O-16:0/26:0)+H | 4_Plasmanyl-PE(O-18:0/24:0)+H | 4_Plasmanyl-PE(O-20:0/22:0)+H	Plasmanyl-PE	[M-H2O+H]+
800.678	96.4	19.503	10.6746	13.0241	21.9211	45.2347	21.3237	27.5205	27.7987	4_PC(5:1_30:6)+H | 4_PC(5:2_30:5)+H | 4_PC(7:1_28:6)+H | 4_PC(7:2_28:5)+H | 4_PC(7:3_28:4)+H | 4_PC(9:1_26:6)+H | 4_PC(9:2_26:5)+H | 4_PC(...	PC	[M+K]+
800.678	96.4	19.503	10.6746	13.0241	21.9211	45.2347	21.3237	27.5205	27.7987	4_Plasmanyl-PE(O-16:0/26:0)+H | 4_Plasmanyl-PE(O-18:0/24:0)+H | 4_Plasmanyl-PE(O-20:0/22:0)+H	Plasmanyl-PE	[M-H2O+H]+
802.479	87.04	18.8228	24.993	25.4913	21.4185	20.5643	21.997	27.0121	22.6442	1_PC(16:1_20:4)+H | 1_PC(14:0_22:5)+H | 1_PC(16:0_20:5)+H | 1_PC(18:2_18:3)+H | 1_PC(14:1_22:4)+H | 1_PC(18:1_18:4)+H | 1_PC(16:0_18:2)+Na | 1_PC(16:1_18:1)+Na | 1_PC(14:0_20:2)+Na | 1_PC(12:0_22:2)+Na | 1_PC(14:1_20:1)+Na | 1_PC(1...	PC	[M+Na]+
802.479	87.04	18.8228	24.993	25.4913	21.4185	20.5643	21.997	27.0121	22.6442	1_PC(18:2_18:3)+H | 1_PC(16:1_20:4)+H | 1_PC(14:0_22:5)+H | 1_PC(14:1_22:4)+H | 1_PC(18:1_18:4)+H | 1_PC(16:0_20:5)+H | 1_PC(16:0_18:2)+Na | 1_PC(16:1_18:1)+Na | 1_PC(14:0_20:2)+Na | 1_PC(12:0_22:2)+Na | 1_PC(14:1_20:1)+Na | 1_PC(1...	PC	[M+Na]+
802.479	87.04	18.8228	24.993	25.4913	21.4185	20.5643	21.997	27.0121	22.6442	1_PC(18:3_20:5)+H | 1_PC(18:4_20:4)+H | 1_PC(18:2_18:3)+Na | 1_PC(16:0_20:5)+Na | 1_PC(18:1_18:4)+Na | 1_PC(14:0_22:5)+Na | 1_PC(16:1_20:4)+Na	PC	[M+H]+
802.542	90.96	21.8446	22.4826	29.1364	28.3446	19.2125	17.0452	20.1623	27.7268	1_PC(16:1_20:4)+H | 1_PC(14:0_22:5)+H | 1_PC(16:0_20:5)+H | 1_PC(18:2_18:3)+H | 1_PC(14:1_22:4)+H | 1_PC(18:1_18:4)+H | 1_PC(16:0_18:2)+Na | 1_PC(16:1_18:1)+Na | 1_PC(14:0_20:2)+Na | 1_PC(12:0_22:2)+Na | 1_PC(14:1_20:1)+Na | 1_PC(1...	PC	[M+Na]+
802.542	90.96	21.8446	22.4826	29.1364	28.3446	19.2125	17.0452	20.1623	27.7268	1_PC(18:2_18:3)+H | 1_PC(16:1_20:4)+H | 1_PC(14:0_22:5)+H | 1_PC(14:1_22:4)+H | 1_PC(18:1_18:4)+H | 1_PC(16:0_20:5)+H | 1_PC(16:0_18:2)+Na | 1_PC(16:1_18:1)+Na | 1_PC(14:0_20:2)+Na | 1_PC(12:0_22:2)+Na | 1_PC(14:1_20:1)+Na | 1_PC(1...	PC	[M+Na]+
802.542	90.96	21.8446	22.4826	29.1364	28.3446	19.2125	17.0452	20.1623	27.7268	1_PC(18:3_20:5)+H | 1_PC(18:4_20:4)+H | 1_PC(18:2_18:3)+Na | 1_PC(16:0_20:5)+Na | 1_PC(18:1_18:4)+Na | 1_PC(14:0_22:5)+Na | 1_PC(16:1_20:4)+Na	PC	[M+H]+
802.542	90.96	21.8446	22.4826	29.1364	28.3446	19.2125	17.0452	20.1623	27.7268	1_PE(16:0_22:6)+H | 1_PE(18:2_20:4)+H | 1_PE(16:1_22:5)+H | 1_PE(14:1_22:2)+Na | 1_PE(18:3_20:3)+H | 1_PE(18:4_20:2)+H | 1_PE(18:1_20:5)+H | 3_PE(38:6)+H | 1_PE(14:0_22:3)+Na | 1_PE(18:1_18:2)+Na | 1_PE(18:0_18:3)+Na | 1_PE(16:0_20:3)+Na	PE	[M+K]+
802.614	93.63	14.7759	12.0769	17.1849	24.3029	13.3131	9.22906	12.607	15.5258	1_PC(16:1_20:4)+H | 1_PC(14:0_22:5)+H | 1_PC(16:0_20:5)+H | 1_PC(18:2_18:3)+H | 1_PC(14:1_22:4)+H | 1_PC(18:1_18:4)+H | 1_PC(16:0_18:2)+Na | 1_PC(16:1_18:1)+Na | 1_PC(14:0_20:2)+Na | 1_PC(12:0_22:2)+Na | 1_PC(14:1_20:1)+Na | 1_PC(1...	PC	[M+Na]+
802.614	93.63	14.7759	12.0769	17.1849	24.3029	13.3131	9.22906	12.607	15.5258	1_PC(18:2_18:3)+H | 1_PC(16:1_20:4)+H | 1_PC(14:0_22:5)+H | 1_PC(14:1_22:4)+H | 1_PC(18:1_18:4)+H | 1_PC(16:0_20:5)+H | 1_PC(16:0_18:2)+Na | 1_PC(16:1_18:1)+Na | 1_PC(14:0_20:2)+Na | 1_PC(12:0_22:2)+Na | 1_PC(14:1_20:1)+Na | 1_PC(1...	PC	[M+Na]+
802.614	93.63	14.7759	12.0769	17.1849	24.3029	13.3131	9.22906	12.607	15.5258	1_PC(18:3_20:5)+H | 1_PC(18:4_20:4)+H | 1_PC(18:2_18:3)+Na | 1_PC(16:0_20:5)+Na | 1_PC(18:1_18:4)+Na | 1_PC(14:0_22:5)+Na | 1_PC(16:1_20:4)+Na	PC	[M+H]+
802.614	93.63	14.7759	12.0769	17.1849	24.3029	13.3131	9.22906	12.607	15.5258	1_PE(16:0_22:6)+H | 1_PE(18:2_20:4)+H | 1_PE(16:1_22:5)+H | 1_PE(14:1_22:2)+Na | 1_PE(18:3_20:3)+H | 1_PE(18:4_20:2)+H | 1_PE(18:1_20:5)+H | 3_PE(38:6)+H | 1_PE(14:0_22:3)+Na | 1_PE(18:1_18:2)+Na | 1_PE(18:0_18:3)+Na | 1_PE(16:0_20:3)+Na	PE	[M+K]+
802.694	97.45	20.0511	12.2452	12.0837	18.6378	18.9529	11.3073	10.4343	16.0501	1_PE(16:0_22:6)+H | 1_PE(18:2_20:4)+H | 1_PE(16:1_22:5)+H | 1_PE(14:1_22:2)+Na | 1_PE(18:3_20:3)+H | 1_PE(18:4_20:2)+H | 1_PE(18:1_20:5)+H | 3_PE(38:6)+H | 1_PE(14:0_22:3)+Na | 1_PE(18:1_18:2)+Na | 1_PE(18:0_18:3)+Na | 1_PE(16:0_20:3)+Na	PE	[M+K]+
803.509	89.54	12.564	14.6099	16.5678	14.4429	14.0999	14.5359	15.4917	17.5555	1_PC(18:3_20:5)+H | 1_PC(18:4_20:4)+H | 1_PC(18:2_18:3)+Na | 1_PC(16:0_20:5)+Na | 1_PC(18:1_18:4)+Na | 1_PC(14:0_22:5)+Na | 1_PC(16:1_20:4)+Na	PC	[M+H]+ (C13 isotope)
803.547	91.11	14.2876	14.5838	18.0371	17.4539	12.8446	11.5433	12.2556	17.1708	1_PC(18:3_20:5)+H | 1_PC(18:4_20:4)+H | 1_PC(18:2_18:3)+Na | 1_PC(16:0_20:5)+Na | 1_PC(18:1_18:4)+Na | 1_PC(14:0_22:5)+Na | 1_PC(16:1_20:4)+Na	PC	[M+H]+ (C13 isotope)
804.485	86.77	17.6326	20.7029	20.062	20.7488	38.6464	39.0134	28.6368	66.2971	1_PC(16:0_20:4)+H | 1_PC(18:2_18:2)+H | 1_PC(18:1_18:3)+H | 1_PC(14:0_22:4)+H | 1_PC(16:1_20:3)+H | 1_PC(18:0_18:4)+H | 1_PC(14:1_22:3)+H | 1_PC(16:0_18:1)+Na | 1_PC(14:0_20:1)+Na | 1_PC(16:1_18:0)+Na | 1_PC(12:0_22:1)+Na | 1_PC(15...	PC	[M+Na]+
804.485	86.77	17.6326	20.7029	20.062	20.7488	38.6464	39.0134	28.6368	66.2971	1_PC(16:1_22:6)+H | 1_PC(18:3_20:4)+H | 1_PC(18:2_20:5)+H | 1_PC(18:4_20:3)+H | 1_PC(16:0_20:4)+Na | 1_PC(18:1_18:3)+Na | 1_PC(16:1_20:3)+Na | 1_PC(14:1_22:3)+Na | 1_PC(18:2_18:2)+Na | 1_PC(18:0_18:4)+Na | 1_PC(14:0_22:4)+Na | 1_PE...	PC	[M+H]+
804.485	86.77	17.6326	20.7029	20.062	20.7488	38.6464	39.0134	28.6368	66.2971	1_PC(18:2_18:2)+H | 1_PC(18:1_18:3)+H | 1_PC(14:0_22:4)+H | 1_PC(16:0_20:4)+H | 1_PC(18:0_18:4)+H | 1_PC(16:1_20:3)+H | 1_PC(14:1_22:3)+H | 1_PC(16:0_18:1)+Na | 1_PC(14:0_20:1)+Na | 1_PC(16:1_18:0)+Na | 1_PC(12:0_22:1)+Na | 1_PC(15...	PC	[M+Na]+
804.556	91.78	108.619	80.4063	92.1896	171.062	165.305	146.038	80.1198	384.744	1_PC(16:0_20:4)+H | 1_PC(18:2_18:2)+H | 1_PC(18:1_18:3)+H | 1_PC(14:0_22:4)+H | 1_PC(16:1_20:3)+H | 1_PC(18:0_18:4)+H | 1_PC(14:1_22:3)+H | 1_PC(16:0_18:1)+Na | 1_PC(14:0_20:1)+Na | 1_PC(16:1_18:0)+Na | 1_PC(12:0_22:1)+Na | 1_PC(15...	PC	[M+Na]+
804.556	91.78	108.619	80.4063	92.1896	171.062	165.305	146.038	80.1198	384.744	1_PC(16:1_22:6)+H | 1_PC(18:3_20:4)+H | 1_PC(18:2_20:5)+H | 1_PC(18:4_20:3)+H | 1_PC(16:0_20:4)+Na | 1_PC(18:1_18:3)+Na | 1_PC(16:1_20:3)+Na | 1_PC(14:1_22:3)+Na | 1_PC(18:2_18:2)+Na | 1_PC(18:0_18:4)+Na | 1_PC(14:0_22:4)+Na | 1_PE...	PC	[M+H]+
804.556	91.78	108.619	80.4063	92.1896	171.062	165.305	146.038	80.1198	384.744	1_PC(18:2_18:2)+H | 1_PC(18:1_18:3)+H | 1_PC(14:0_22:4)+H | 1_PC(16:0_20:4)+H | 1_PC(18:0_18:4)+H | 1_PC(16:1_20:3)+H | 1_PC(14:1_22:3)+H | 1_PC(16:0_18:1)+Na | 1_PC(14:0_20:1)+Na | 1_PC(16:1_18:0)+Na | 1_PC(12:0_22:1)+Na | 1_PC(15...	PC	[M+Na]+
804.556	91.78	108.619	80.4063	92.1896	171.062	165.305	146.038	80.1198	384.744	1_PE(18:1_20:4)+H | 1_PE(16:0_22:5)+H | 1_PE(14:0_22:2)+Na | 1_PE(18:2_20:3)+H | 1_PE(18:4_20:1)+H | 1_PE(18:0_20:5)+H | 1_PE(18:3_20:2)+H | 1_PE(16:1_22:4)+H | 3_PE(38:5)+H | 1_PE(16:1_20:1)+Na | 1_PE(16:0_20:2)+Na | 1_PE(14:1_22:1)+Na | 1_PE(18:0_18:...	PE	[M+K]+
804.556	91.78	108.619	80.4063	92.1896	171.062	165.305	146.038	80.1198	384.744	4_PC(5:0_34:5)+H | 4_PC(5:1_34:4)+H | 4_PC(5:2_34:3)+H | 4_PC(7:0_32:5)+H | 4...	PC	[M-H2O+H]+
805.559	91.8	53.948	41.7774	45.7307	82.7663	83.9668	70.305	42.4536	186.604	1_PC(16:1_22:6)+H | 1_PC(18:3_20:4)+H | 1_PC(18:2_20:5)+H | 1_PC(18:4_20:3)+H | 1_PC(16:0_20:4)+Na | 1_PC(18:1_18:3)+Na | 1_PC(16:1_20:3)+Na | 1_PC(14:1_22:3)+Na | 1_PC(18:2_18:2)+Na | 1_PC(18:0_18:4)+Na | 1_PC(14:0_22:4)+Na | 1_PE...	PC	[M+H]+ (C13 isotope)
806.568	91.9	122.553	97.8259	112.345	171.719	156.811	133.255	128.147	303.523	1_PC(16:0_22:6)+H | 1_PC(18:2_20:4)+H | 1_PC(16:1_22:5)+H | 1_PC(18:1_20:5)+H | 1_PC(18:3_20:3)+H | 1_PC(18:4_20:2)+H | 1_PC(16:0_20:3)+Na | 1_PC(18:1_18:2)+Na | 1_PC(16:1_20:2)+Na | 1_PC(18:0_18:3)+Na | 1_PC(14:1_22:2)+Na | 1_PC(14:0_22:3)+Na | 1_PE(1...	PC| PE	[M+H]+
806.568	91.9	122.553	97.8259	112.345	171.719	156.811	133.255	128.147	303.523	1_PE(18:0_20:4)+H | 1_PE(18:3_20:1)+H | 1_PE(16:1_22:3)+H | 1_PE(18:4_20:0)+H | 1_PE(18:1_20:3)+H | 1_PE(16:0_22:4)+H | 1_PE(18:0_18:1)+Na | 1_PE(18:2_2...	PE	[M+K]+
806.568	91.9	122.553	97.8259	112.345	171.719	156.811	133.255	128.147	303.523	1_PC(18:2_20:4)+H | 1_PC(16:1_22:5)+H | 1_PC(16:0_22:6)+H | 1_PC(18:1_20:5)+H | 1_PC(18:3_20:3)+H | 1_PC(18:4_20:2)+H | 1_PC(16:0_20:3)+Na | 1_PC(18:1_18:2)+Na | 1_PC(16:1_20:2)+Na | 1_PC(14:0_22:3)+Na | 1_PC(18:0_18:3)+Na | 1_PC(14:1_22:2)+Na | 1_PE(1...	PC| PE	[M+H]+
806.669	95.15	13.247	11.628	13.2976	21.3296	8.31885	7.43559	7.9987	14.6788	1_PE(18:0_20:4)+H | 1_PE(18:3_20:1)+H | 1_PE(16:1_22:3)+H | 1_PE(18:4_20:0)+H | 1_PE(18:1_20:3)+H | 1_PE(16:0_22:4)+H | 1_PE(18:0_18:1)+Na | 1_PE(18:2_2...	PE	[M+K]+
806.669	95.15	13.247	11.628	13.2976	21.3296	8.31885	7.43559	7.9987	14.6788	1_Plasmanyl-PC(O-16:0/20:4)+H | 1_Plasmenyl-PC(P-18:1/18:2)+H | 1_Plasmanyl-PC(O-18:1/18:3)+H | 1_Plasmanyl-PC(O-18:0/18:4)+H | 1_Plasmanyl-PC(O-16:1/20:3)+H | 1_Plasmenyl-PC(P-16:0/20:3)+H	Plasmanyl-PC| Plasmenyl-PC	[M+K]+
807.591	92.99	71.6343	57.956	63.6636	95.0548	68.3333	53.6893	69.19	121.425	1_PC(16:0_22:6)+H | 1_PC(18:2_20:4)+H | 1_PC(16:1_22:5)+H | 1_PC(18:1_20:5)+H | 1_PC(18:3_20:3)+H | 1_PC(18:4_20:2)+H | 1_PC(16:0_20:3)+Na | 1_PC(18:1_18:2)+Na | 1_PC(16:1_20:2)+Na | 1_PC(18:0_18:3)+Na | 1_PC(14:1_22:2)+Na | 1_PC(14:0_22:3)+Na | 1_PE(1...	PC| PE	[M+H]+ (C13 isotope)
807.591	92.99	71.6343	57.956	63.6636	95.0548	68.3333	53.6893	69.19	121.425	1_PC(18:2_20:4)+H | 1_PC(16:1_22:5)+H | 1_PC(16:0_22:6)+H | 1_PC(18:1_20:5)+H | 1_PC(18:3_20:3)+H | 1_PC(18:4_20:2)+H | 1_PC(16:0_20:3)+Na | 1_PC(18:1_18:2)+Na | 1_PC(16:1_20:2)+Na | 1_PC(14:0_22:3)+Na | 1_PC(18:0_18:3)+Na | 1_PC(14:1_22:2)+Na | 1_PE(1...	PC| PE	[M+H]+ (C13 isotope)
807.642	95.25	47.9037	36.7599	48.1717	59.6441	27.3255	17.1847	39.48	36.6536	1_PC(16:0_22:6)+H | 1_PC(18:2_20:4)+H | 1_PC(16:1_22:5)+H | 1_PC(18:1_20:5)+H | 1_PC(18:3_20:3)+H | 1_PC(18:4_20:2)+H | 1_PC(16:0_20:3)+Na | 1_PC(18:1_18:2)+Na | 1_PC(16:1_20:2)+Na | 1_PC(18:0_18:3)+Na | 1_PC(14:1_22:2)+Na | 1_PC(14:0_22:3)+Na | 1_PE(1...	PC| PE	[M+H]+ (C13 isotope)
807.642	95.25	47.9037	36.7599	48.1717	59.6441	27.3255	17.1847	39.48	36.6536	1_PC(18:2_20:4)+H | 1_PC(16:1_22:5)+H | 1_PC(16:0_22:6)+H | 1_PC(18:1_20:5)+H | 1_PC(18:3_20:3)+H | 1_PC(18:4_20:2)+H | 1_PC(16:0_20:3)+Na | 1_PC(18:1_18:2)+Na | 1_PC(16:1_20:2)+Na | 1_PC(14:0_22:3)+Na | 1_PC(18:0_18:3)+Na | 1_PC(14:1_22:2)+Na | 1_PE(1...	PC| PE	[M+H]+ (C13 isotope)
808.456	87.99	13.3423	18.852	17.1916	16.8716	15.1599	18.0757	14.5955	16.9096	1_PC(20:5_20:5)+H | 1_PC(18:4_22:6)+H | 1_PC(16:1_22:6)+Na | 1_PC(18:2_20:5)+Na | 1_PC(18:3_20:4)+Na | 1_PC(18:4_20:3)+Na	PC	[M-H2O+H]+
808.483	88.21	15.4803	20.7413	19.7675	21.012	15.2597	17.1496	16.8007	19.3115	1_PC(20:5_20:5)+H | 1_PC(18:4_22:6)+H | 1_PC(16:1_22:6)+Na | 1_PC(18:2_20:5)+Na | 1_PC(18:3_20:4)+Na | 1_PC(18:4_20:3)+Na	PC	[M-H2O+H]+
808.586	92.71	230.528	159.588	277.425	277.485	308.84	185.74	450.414	434.188	1_GlcCer_NS(d18:1/24:2)+H | 1_GlcCer_NS(d20:1/22:2)+H | 1_GlcCer_NS(d16:1/26:2)+H | 1_GlcCer_NS(d22:2/20:1)+H | ...	GlcCer_NS	[M+H]+
808.586	92.71	230.528	159.588	277.425	277.485	308.84	185.74	450.414	434.188	1_PC(16:0_22:5)+H | 1_PC(18:1_20:4)+H | 1_PC(18:2_20:3)+H | 1_PC(18:4_20:1)+H | 1_PC(18:3_20:2)+H | 1_PC(18:0_20:5)+H | 1_PC(16:1_22:4)+H | 1_PC(16:0_20:2)+Na | 1_PC(18:0_18:2)+Na | 1_PC(16:1_20:1)+Na | 1_PC(18:1_18:1)+Na | 1_PC(14:0_22:2)+Na | 1_PC(14...	PC	[M+H]+
808.586	92.71	230.528	159.588	277.425	277.485	308.84	185.74	450.414	434.188	1_PC(18:0_18:2)+H | 1_PC(16:0_20:2)+H | 1_PC(18:1_18:1)+H | 1_PC(16:1_20:1)+H | 1_PC(14:0_22:2)+H | 1_PC(14:1_22:1)+H	PC	[M+Na]+
808.586	92.71	230.528	159.588	277.425	277.485	308.84	185.74	450.414	434.188	1_PC(20:5_20:5)+H | 1_PC(18:4_22:6)+H | 1_PC(16:1_22:6)+Na | 1_PC(18:2_20:5)+Na | 1_PC(18:3_20:4)+Na | 1_PC(18:4_20:3)+Na	PC	[M-H2O+H]+
809.605	93.99	152.982	90.3653	156.926	156.574	180.131	99.8149	216.003	235.021	1_GlcCer_NS(d18:1/24:2)+H | 1_GlcCer_NS(d20:1/22:2)+H | 1_GlcCer_NS(d16:1/26:2)+H | 1_GlcCer_NS(d22:2/20:1)+H | ...	GlcCer_NS	[M+H]+ (C13 isotope)
809.605	93.99	152.982	90.3653	156.926	156.574	180.131	99.8149	216.003	235.021	1_PC(16:0_22:5)+H | 1_PC(18:1_20:4)+H | 1_PC(18:2_20:3)+H | 1_PC(18:4_20:1)+H | 1_PC(18:3_20:2)+H | 1_PC(18:0_20:5)+H | 1_PC(16:1_22:4)+H | 1_PC(16:0_20:2)+Na | 1_PC(18:0_18:2)+Na | 1_PC(16:1_20:1)+Na | 1_PC(18:1_18:1)+Na | 1_PC(14:0_22:2)+Na | 1_PC(14...	PC	[M+H]+ (C13 isotope)
809.658	96.44	137.709	77.9706	113.456	123.253	77.6991	45.817	62.1536	97.1925	1_GlcCer_NS(d18:1/24:2)+H | 1_GlcCer_NS(d20:1/22:2)+H | 1_GlcCer_NS(d16:1/26:2)+H | 1_GlcCer_NS(d22:2/20:1)+H | ...	GlcCer_NS	[M+H]+ (C13 isotope)
809.658	96.44	137.709	77.9706	113.456	123.253	77.6991	45.817	62.1536	97.1925	1_PC(16:0_22:5)+H | 1_PC(18:1_20:4)+H | 1_PC(18:2_20:3)+H | 1_PC(18:4_20:1)+H | 1_PC(18:3_20:2)+H | 1_PC(18:0_20:5)+H | 1_PC(16:1_22:4)+H | 1_PC(16:0_20:2)+Na | 1_PC(18:0_18:2)+Na | 1_PC(16:1_20:1)+Na | 1_PC(18:1_18:1)+Na | 1_PC(14:0_22:2)+Na | 1_PC(14...	PC	[M+H]+ (C13 isotope)
810.499	88.97	20.1961	21.0601	24.1032	27.6907	22.3504	25.3026	25.4254	31.4251	1_PC(18:3_22:6)+H | 1_PC(18:4_22:5)+H | 1_PC(20:4_20:5)+H	PC	[M-H2O+H]+
810.52	89.31	24.9445	24.25	29.6769	35.355	25.8373	25.1365	30.3527	33.8317	1_PC(16:0_22:4)+H | 1_PC(18:0_20:4)+H | 1_PC(18:1_20:3)+H | 1_PC(18:2_20:2)+H | 1_PC(16:1_22:3)+H | 1_PC(18:4_20:0)+H | 1_PC(18:3_20:1)+H | 1_PC(18:0_18:1)+Na | 1_PC(16:0_20:1)+Na | 1_PC(16:1_20:0)+Na | 1_PC(14:0_22:1)+Na | 1_PC(12:0_24:1)+Na | 1_PC(15...	PC	[M+H]+
810.52	89.31	24.9445	24.25	29.6769	35.355	25.8373	25.1365	30.3527	33.8317	1_PC(18:0_18:1)+H | 1_PC(16:0_20:1)+H | 1_PC(16:1_20:0)+H | 1_PC(12:0_24:1)+H | 1_PC(14:0_22:1)+H	PC	[M+Na]+
810.52	89.31	24.9445	24.25	29.6769	35.355	25.8373	25.1365	30.3527	33.8317	1_PC(18:3_22:6)+H | 1_PC(18:4_22:5)+H | 1_PC(20:4_20:5)+H	PC	[M-H2O+H]+
810.616	94.78	214.674	126.099	181.332	252.272	223.598	135.121	156.011	336.72	1_PC(16:0_22:4)+H | 1_PC(18:0_20:4)+H | 1_PC(18:1_20:3)+H | 1_PC(18:2_20:2)+H | 1_PC(16:1_22:3)+H | 1_PC(18:4_20:0)+H | 1_PC(18:3_20:1)+H | 1_PC(18:0_18:1)+Na | 1_PC(16:0_20:1)+Na | 1_PC(16:1_20:0)+Na | 1_PC(14:0_22:1)+Na | 1_PC(12:0_24:1)+Na | 1_PC(15...	PC	[M+H]+
810.616	94.78	214.674	126.099	181.332	252.272	223.598	135.121	156.011	336.72	1_PC(18:0_20:4)+H | 1_PC(16:0_22:4)+H | 1_PC(18:1_20:3)+H | 1_PC(18:3_20:1)+H | 1_PC(18:2_20:2)+H | 1_PC(16:1_22:3)+H | 1_PC(18:4_20:0)+H | 1_PC(16:0_20:1)+Na | 1_PC(18:0_18:1)+Na | 1_PC(12:0_24:1)+Na | 1_PC(16:1_20:0)+Na | 1_PC(17...	PC	[M+H]+
810.616	94.78	214.674	126.099	181.332	252.272	223.598	135.121	156.011	336.72	1_PC(18:3_22:6)+H | 1_PC(18:4_22:5)+H | 1_PC(20:4_20:5)+H	PC	[M-H2O+H]+
810.659	96.87	168.423	109.083	146.916	209.412	79.1948	44.1291	63.9994	110.202	1_PC(16:0_22:4)+H | 1_PC(18:0_20:4)+H | 1_PC(18:1_20:3)+H | 1_PC(18:2_20:2)+H | 1_PC(16:1_22:3)+H | 1_PC(18:4_20:0)+H | 1_PC(18:3_20:1)+H | 1_PC(18:0_18:1)+Na | 1_PC(16:0_20:1)+Na | 1_PC(16:1_20:0)+Na | 1_PC(14:0_22:1)+Na | 1_PC(12:0_24:1)+Na | 1_PC(15...	PC	[M+H]+
810.659	96.87	168.423	109.083	146.916	209.412	79.1948	44.1291	63.9994	110.202	1_PC(18:0_20:4)+H | 1_PC(16:0_22:4)+H | 1_PC(18:1_20:3)+H | 1_PC(18:3_20:1)+H | 1_PC(18:2_20:2)+H | 1_PC(16:1_22:3)+H | 1_PC(18:4_20:0)+H | 1_PC(16:0_20:1)+Na | 1_PC(18:0_18:1)+Na | 1_PC(12:0_24:1)+Na | 1_PC(16:1_20:0)+Na | 1_PC(17...	PC	[M+H]+
811.532	89.89	21.6319	18.4602	20.8986	24.3071	34.5041	28.8494	28.6229	43.7089	1_PC(16:0_22:4)+H | 1_PC(18:0_20:4)+H | 1_PC(18:1_20:3)+H | 1_PC(18:2_20:2)+H | 1_PC(16:1_22:3)+H | 1_PC(18:4_20:0)+H | 1_PC(18:3_20:1)+H | 1_PC(18:0_18:1)+Na | 1_PC(16:0_20:1)+Na | 1_PC(16:1_20:0)+Na | 1_PC(14:0_22:1)+Na | 1_PC(12:0_24:1)+Na | 1_PC(15...	PC	[M+H]+ (C13 isotope)
811.532	89.89	21.6319	18.4602	20.8986	24.3071	34.5041	28.8494	28.6229	43.7089	1_PC(18:0_20:4)+H | 1_PC(16:0_22:4)+H | 1_PC(18:1_20:3)+H | 1_PC(18:3_20:1)+H | 1_PC(18:2_20:2)+H | 1_PC(16:1_22:3)+H | 1_PC(18:4_20:0)+H | 1_PC(16:0_20:1)+Na | 1_PC(18:0_18:1)+Na | 1_PC(12:0_24:1)+Na | 1_PC(16:1_20:0)+Na | 1_PC(17...	PC	[M+H]+ (C13 isotope)
811.622	94.54	139.507	73.5829	97.8819	154.808	148.72	92.4286	78.1867	220.23	1_PC(16:0_22:4)+H | 1_PC(18:0_20:4)+H | 1_PC(18:1_20:3)+H | 1_PC(18:2_20:2)+H | 1_PC(16:1_22:3)+H | 1_PC(18:4_20:0)+H | 1_PC(18:3_20:1)+H | 1_PC(18:0_18:1)+Na | 1_PC(16:0_20:1)+Na | 1_PC(16:1_20:0)+Na | 1_PC(14:0_22:1)+Na | 1_PC(12:0_24:1)+Na | 1_PC(15...	PC	[M+H]+ (C13 isotope)
811.622	94.54	139.507	73.5829	97.8819	154.808	148.72	92.4286	78.1867	220.23	1_PC(18:0_20:4)+H | 1_PC(16:0_22:4)+H | 1_PC(18:1_20:3)+H | 1_PC(18:3_20:1)+H | 1_PC(18:2_20:2)+H | 1_PC(16:1_22:3)+H | 1_PC(18:4_20:0)+H | 1_PC(16:0_20:1)+Na | 1_PC(18:0_18:1)+Na | 1_PC(12:0_24:1)+Na | 1_PC(16:1_20:0)+Na | 1_PC(17...	PC	[M+H]+ (C13 isotope)
811.67	96.68	155.886	95.3481	97.8935	203.83	95.3853	64.4883	46.0909	149.61	1_PC(16:0_22:4)+H | 1_PC(18:0_20:4)+H | 1_PC(18:1_20:3)+H | 1_PC(18:2_20:2)+H | 1_PC(16:1_22:3)+H | 1_PC(18:4_20:0)+H | 1_PC(18:3_20:1)+H | 1_PC(18:0_18:1)+Na | 1_PC(16:0_20:1)+Na | 1_PC(16:1_20:0)+Na | 1_PC(14:0_22:1)+Na | 1_PC(12:0_24:1)+Na | 1_PC(15...	PC	[M+H]+ (C13 isotope)
811.67	96.68	155.886	95.3481	97.8935	203.83	95.3853	64.4883	46.0909	149.61	1_PC(18:0_20:4)+H | 1_PC(16:0_22:4)+H | 1_PC(18:1_20:3)+H | 1_PC(18:3_20:1)+H | 1_PC(18:2_20:2)+H | 1_PC(16:1_22:3)+H | 1_PC(18:4_20:0)+H | 1_PC(16:0_20:1)+Na | 1_PC(18:0_18:1)+Na | 1_PC(12:0_24:1)+Na | 1_PC(16:1_20:0)+Na | 1_PC(17...	PC	[M+H]+ (C13 isotope)
812.481	88.88	19.2787	25.8574	23.927	24.2437	21.8588	26.7049	23.5783	30.1668	1_PC(18:2_22:6)+H | 1_PC(20:3_20:5)+H | 1_PC(20:4_20:4)+H | 1_PC(18:3_22:5)+H | 1_PC(18:4_22:4)+H | 1_PC(18:2_20:3)+Na | 1_PC(18:1_20:4)+Na | 1_PC(16:0_22:5)+Na | 1_PC(18:4_20:1)+Na | 1_PC(16:1_22:4)+Na | 1_PC(18:0_20:5)+Na | 1_PC(18:3_20:2)+Na | 1_PE(...	PC| PE	[M-H2O+H]+
812.535	91.11	39.4862	34.3347	41.795	50.1752	32.5452	31.1425	32.6686	43.9265	1_PC(18:2_22:6)+H | 1_PC(20:3_20:5)+H | 1_PC(20:4_20:4)+H | 1_PC(18:3_22:5)+H | 1_PC(18:4_22:4)+H | 1_PC(18:2_20:3)+Na | 1_PC(18:1_20:4)+Na | 1_PC(16:0_22:5)+Na | 1_PC(18:4_20:1)+Na | 1_PC(16:1_22:4)+Na | 1_PC(18:0_20:5)+Na | 1_PC(18:3_20:2)+Na | 1_PE(...	PC| PE	[M-H2O+H]+
812.632	94.86	75.071	41.8903	62.4404	94.2216	72.3972	47.7522	50.1021	109.279	1_PE(16:0_22:1)+H | 1_PE(18:1_20:0)+H | 1_PE(18:0_20:1)+H | 1_PE(16:1_22:0)+H | 1_PE(14:0_24:1)+H	PE	[M+K]+
812.632	94.86	75.071	41.8903	62.4404	94.2216	72.3972	47.7522	50.1021	109.279	1_PC(18:0_20:3)+H | 1_PC(18:2_20:1)+H | 1_PC(18:1_20:2)+H | 1_PC(16:0_22:3)+H | 1_PC(16:1_22:2)+H | 1_PC(18:3_20:0)+H | 1_PC(18:0_18:0)+Na | 1_PC(14:0_22:0)+Na | 1_PC(12:0_24:0)+Na | 1_PC(1...	PC	[M+H]+
812.632	94.86	75.071	41.8903	62.4404	94.2216	72.3972	47.7522	50.1021	109.279	1_PC(18:2_22:6)+H | 1_PC(20:3_20:5)+H | 1_PC(20:4_20:4)+H | 1_PC(18:3_22:5)+H | 1_PC(18:4_22:4)+H | 1_PC(18:2_20:3)+Na | 1_PC(18:1_20:4)+Na | 1_PC(16:0_22:5)+Na | 1_PC(18:4_20:1)+Na | 1_PC(16:1_22:4)+Na | 1_PC(18:0_20:5)+Na | 1_PC(18:3_20:2)+Na | 1_PE(...	PC| PE	[M-H2O+H]+
812.674	96.69	89.643	56.1465	63.8892	124.967	53.9179	36.9111	28.9895	81.9899	1_PE(16:0_22:1)+H | 1_PE(18:1_20:0)+H | 1_PE(18:0_20:1)+H | 1_PE(16:1_22:0)+H | 1_PE(14:0_24:1)+H	PE	[M+K]+
812.674	96.69	89.643	56.1465	63.8892	124.967	53.9179	36.9111	28.9895	81.9899	1_PC(18:0_20:3)+H | 1_PC(18:2_20:1)+H | 1_PC(18:1_20:2)+H | 1_PC(16:0_22:3)+H | 1_PC(16:1_22:2)+H | 1_PC(18:3_20:0)+H | 1_PC(18:0_18:0)+Na | 1_PC(14:0_22:0)+Na | 1_PC(12:0_24:0)+Na | 1_PC(1...	PC	[M+H]+
813.539	91.2	22.5191	18.7657	21.3327	25.6694	18.4632	17.7512	17.6512	23.0458	1_PC(18:0_20:3)+H | 1_PC(18:2_20:1)+H | 1_PC(18:1_20:2)+H | 1_PC(16:0_22:3)+H | 1_PC(16:1_22:2)+H | 1_PC(18:3_20:0)+H | 1_PC(18:0_18:0)+Na | 1_PC(14:0_22:0)+Na | 1_PC(12:0_24:0)+Na | 1_PC(1...	PC	[M+H]+ (C13 isotope)
813.635	94.88	89.8658	41.2121	58.5034	94.0404	126.173	77.6381	79.4113	151.906	1_PC(18:0_20:3)+H | 1_PC(18:2_20:1)+H | 1_PC(18:1_20:2)+H | 1_PC(16:0_22:3)+H | 1_PC(16:1_22:2)+H | 1_PC(18:3_20:0)+H | 1_PC(18:0_18:0)+Na | 1_PC(14:0_22:0)+Na | 1_PC(12:0_24:0)+Na | 1_PC(1...	PC	[M+H]+ (C13 isotope)
813.635	94.88	89.8658	41.2121	58.5034	94.0404	126.173	77.6381	79.4113	151.906	1_SM(d18:1/24:1)+H | 1_SM(d18:2/24:0)+H | 1_SM(d20:2/22:0)+H | 1_SM(d24:0/18:2)+H | 1_SM(d24:1/18:1)+H | 1_SM(d20:0/22:2)+H | 1_SM(d22:1/20:1)+H | 1_SM(d20:1/22:1)+H	SM	[M+H]+
813.692	97.53	231.183	126.877	144.991	259.186	142.253	83.5377	81.7513	179.778	1_SM(d18:1/24:1)+H | 1_SM(d18:2/24:0)+H | 1_SM(d20:2/22:0)+H | 1_SM(d24:0/18:2)+H | 1_SM(d24:1/18:1)+H | 1_SM(d20:0/22:2)+H | 1_SM(d22:1/20:1)+H | 1_SM(d20:1/22:1)+H	SM	[M+H]+
814.493	89.39	17.1698	22.2247	20.4451	21.9296	18.6767	25.1152	20.5066	26.2435	1_PC(18:1_22:6)+H | 1_PC(18:2_22:5)+H | 1_PC(20:3_20:4)+H | 1_PC(20:2_20:5)+H | 1_PC(18:4_22:3)+H | 1_PC(18:3_22:4)+H | 1_PC(18:1_20:3)+Na | 1_PC(18:2_20:2)+Na | 1_PC(16:1_22:3)+Na | 1_PC(18:0_20:4)+Na | 1_PC(18:4_20:0)+Na | 1_PC(18:3_20:1)+Na | 1_PC(1...	PC	[M-H2O+H]+
814.493	89.39	17.1698	22.2247	20.4451	21.9296	18.6767	25.1152	20.5066	26.2435	1_PE(18:0_22:6)+H | 1_PE(20:1_20:5)+H | 1_PE(18:1_22:5)+H | 1_PE(18:0_20:3)+Na | 1_PE(20:2_20:4)+H | 1_PE(18:3_20:0)+Na | 1_PE(18:2_20:1)+Na | 3_PE(40:6)+H | 1_PE(18:2_22:4)+H | 1_PE(16:0_22:3)+Na | 1_PE(18:1_20:2)+Na	PE	[M+Na]+
814.493	89.39	17.1698	22.2247	20.4451	21.9296	18.6767	25.1152	20.5066	26.2435	1_PE(20:4_22:5)+H | 1_PE(20:2_20:4)+Na | 1_PE(20:1_20:5)+Na | 1_PE(20:5_22:4)+H | 1_PE(18:2_22:4)+Na | 1_PE(18:3_22:3)+Na | 3_PE(42:9)+H | 1_PE(18:4_22:2)+Na | 1_PE(20:3_20:3)+Na | 1_PE(20:3_22:6)+H	PE	[M+H]+
814.493	89.39	17.1698	22.2247	20.4451	21.9296	18.6767	25.1152	20.5066	26.2435	4_PC(7:3_32:6)+H | 4_PC(9:3_30:6)+H | 4_PC(9:4_30:5)+H	PC	[M+H]+
814.578	92.87	28.1171	26.8878	30.688	47.5787	21.4016	19.1522	19.4073	33.8125	1_PC(18:0_20:2)+H | 1_PC(16:0_22:2)+H | 1_PC(18:1_20:1)+H | 1_PC(18:2_20:0)+H | 1_PC(14:1_24:1)+H	PC	[M+H]+
814.578	92.87	28.1171	26.8878	30.688	47.5787	21.4016	19.1522	19.4073	33.8125	1_PC(18:1_22:6)+H | 1_PC(18:2_22:5)+H | 1_PC(20:3_20:4)+H | 1_PC(20:2_20:5)+H | 1_PC(18:4_22:3)+H | 1_PC(18:3_22:4)+H | 1_PC(18:1_20:3)+Na | 1_PC(18:2_20:2)+Na | 1_PC(16:1_22:3)+Na | 1_PC(18:0_20:4)+Na | 1_PC(18:4_20:0)+Na | 1_PC(18:3_20:1)+Na | 1_PC(1...	PC	[M-H2O+H]+
814.578	92.87	28.1171	26.8878	30.688	47.5787	21.4016	19.1522	19.4073	33.8125	1_PE(18:0_22:6)+H | 1_PE(20:1_20:5)+H | 1_PE(18:1_22:5)+H | 1_PE(18:0_20:3)+Na | 1_PE(20:2_20:4)+H | 1_PE(18:3_20:0)+Na | 1_PE(18:2_20:1)+Na | 3_PE(40:6)+H | 1_PE(18:2_22:4)+H | 1_PE(16:0_22:3)+Na | 1_PE(18:1_20:2)+Na	PE	[M+Na]+
814.578	92.87	28.1171	26.8878	30.688	47.5787	21.4016	19.1522	19.4073	33.8125	1_PE(20:4_22:5)+H | 1_PE(20:2_20:4)+Na | 1_PE(20:1_20:5)+Na | 1_PE(20:5_22:4)+H | 1_PE(18:2_22:4)+Na | 1_PE(18:3_22:3)+Na | 3_PE(42:9)+H | 1_PE(18:4_22:2)+Na | 1_PE(20:3_20:3)+Na | 1_PE(20:3_22:6)+H	PE	[M+H]+
814.578	92.87	28.1171	26.8878	30.688	47.5787	21.4016	19.1522	19.4073	33.8125	4_PC(7:3_32:6)+H | 4_PC(9:3_30:6)+H | 4_PC(9:4_30:5)+H	PC	[M+H]+
814.624	94.21	31.5162	21.5868	28.6537	45.2951	39.3417	25.3092	31.906	47.5897	1_PC(18:0_20:2)+H | 1_PC(16:0_22:2)+H | 1_PC(18:1_20:1)+H | 1_PC(18:2_20:0)+H | 1_PC(14:1_24:1)+H	PC	[M+H]+
814.624	94.21	31.5162	21.5868	28.6537	45.2951	39.3417	25.3092	31.906	47.5897	1_PC(18:1_22:6)+H | 1_PC(18:2_22:5)+H | 1_PC(20:3_20:4)+H | 1_PC(20:2_20:5)+H | 1_PC(18:4_22:3)+H | 1_PC(18:3_22:4)+H | 1_PC(18:1_20:3)+Na | 1_PC(18:2_20:2)+Na | 1_PC(16:1_22:3)+Na | 1_PC(18:0_20:4)+Na | 1_PC(18:4_20:0)+Na | 1_PC(18:3_20:1)+Na | 1_PC(1...	PC	[M-H2O+H]+
814.624	94.21	31.5162	21.5868	28.6537	45.2951	39.3417	25.3092	31.906	47.5897	1_SM(d18:1/24:1)+H | 1_SM(d18:2/24:0)+H | 1_SM(d20:2/22:0)+H | 1_SM(d24:0/18:2)+H | 1_SM(d24:1/18:1)+H | 1_SM(d20:0/22:2)+H | 1_SM(d22:1/20:1)+H | 1_SM(d20:1/22:1)+H	SM	[M+H]+ (C13 isotope)
814.691	97.61	120.821	64.6422	75.2692	129.931	75.2646	45.399	46.8587	94.0671	1_PC(18:0_20:2)+H | 1_PC(16:0_22:2)+H | 1_PC(18:1_20:1)+H | 1_PC(18:2_20:0)+H | 1_PC(14:1_24:1)+H	PC	[M+H]+
814.691	97.61	120.821	64.6422	75.2692	129.931	75.2646	45.399	46.8587	94.0671	1_SM(d18:1/24:1)+H | 1_SM(d18:2/24:0)+H | 1_SM(d20:2/22:0)+H | 1_SM(d24:0/18:2)+H | 1_SM(d24:1/18:1)+H | 1_SM(d20:0/22:2)+H | 1_SM(d22:1/20:1)+H | 1_SM(d20:1/22:1)+H	SM	[M+H]+ (C13 isotope)
815.47	88.11	11.0026	15.3697	14.3384	14.9912	11.021	14.8835	10.1348	11.9753	1_PE(20:4_22:5)+H | 1_PE(20:2_20:4)+Na | 1_PE(20:1_20:5)+Na | 1_PE(20:5_22:4)+H | 1_PE(18:2_22:4)+Na | 1_PE(18:3_22:3)+Na | 3_PE(42:9)+H | 1_PE(18:4_22:2)+Na | 1_PE(20:3_20:3)+Na | 1_PE(20:3_22:6)+H	PE	[M+H]+ (C13 isotope)
815.47	88.11	11.0026	15.3697	14.3384	14.9912	11.021	14.8835	10.1348	11.9753	4_PC(7:3_32:6)+H | 4_PC(9:3_30:6)+H | 4_PC(9:4_30:5)+H	PC	[M+H]+ (C13 isotope)
815.53	91.34	13.3962	14.6871	15.8347	18.3038	12.9219	15.4631	12.8866	18.9795	1_PE(20:4_22:5)+H | 1_PE(20:2_20:4)+Na | 1_PE(20:1_20:5)+Na | 1_PE(20:5_22:4)+H | 1_PE(18:2_22:4)+Na | 1_PE(18:3_22:3)+Na | 3_PE(42:9)+H | 1_PE(18:4_22:2)+Na | 1_PE(20:3_20:3)+Na | 1_PE(20:3_22:6)+H	PE	[M+H]+ (C13 isotope)
815.53	91.34	13.3962	14.6871	15.8347	18.3038	12.9219	15.4631	12.8866	18.9795	4_PC(7:3_32:6)+H | 4_PC(9:3_30:6)+H | 4_PC(9:4_30:5)+H	PC	[M+H]+ (C13 isotope)
815.569	92.37	15.9188	15.0956	17.3213	24.434	12.7551	11.0493	11.7824	17.8674	1_PC(18:0_20:2)+H | 1_PC(16:0_22:2)+H | 1_PC(18:1_20:1)+H | 1_PC(18:2_20:0)+H | 1_PC(14:1_24:1)+H	PC	[M+H]+ (C13 isotope)
815.569	92.37	15.9188	15.0956	17.3213	24.434	12.7551	11.0493	11.7824	17.8674	1_PE(20:4_22:5)+H | 1_PE(20:2_20:4)+Na | 1_PE(20:1_20:5)+Na | 1_PE(20:5_22:4)+H | 1_PE(18:2_22:4)+Na | 1_PE(18:3_22:3)+Na | 3_PE(42:9)+H | 1_PE(18:4_22:2)+Na | 1_PE(20:3_20:3)+Na | 1_PE(20:3_22:6)+H	PE	[M+H]+ (C13 isotope)
815.569	92.37	15.9188	15.0956	17.3213	24.434	12.7551	11.0493	11.7824	17.8674	4_PC(7:3_32:6)+H | 4_PC(9:3_30:6)+H | 4_PC(9:4_30:5)+H	PC	[M+H]+ (C13 isotope)
815.637	95.3	30.7327	18.7657	23.0785	35.4232	37.7515	24.0772	28.3355	40.1912	1_PC(18:0_20:2)+H | 1_PC(16:0_22:2)+H | 1_PC(18:1_20:1)+H | 1_PC(18:2_20:0)+H | 1_PC(14:1_24:1)+H	PC	[M+H]+ (C13 isotope)
815.637	95.3	30.7327	18.7657	23.0785	35.4232	37.7515	24.0772	28.3355	40.1912	1_SM(d18:1/24:0)+H | 1_SM(d18:0/24:1)+H | 1_SM(d20:1/22:0)+H | 1_SM(d22:1/20:0)+H | 1_SM(d20:0/22:1)+H | 1_SM(d24:0/18:1)+H | 1_SM(d16:1/26:0)+H	SM	[M+H]+
815.702	98.54	174.604	84.5993	92.4679	137.925	96.3526	55.3709	48.1554	103.699	1_PC(18:0_20:2)+H | 1_PC(16:0_22:2)+H | 1_PC(18:1_20:1)+H | 1_PC(18:2_20:0)+H | 1_PC(14:1_24:1)+H	PC	[M+H]+ (C13 isotope)
815.702	98.54	174.604	84.5993	92.4679	137.925	96.3526	55.3709	48.1554	103.699	1_SM(d18:1/24:0)+H | 1_SM(d18:0/24:1)+H | 1_SM(d20:1/22:0)+H | 1_SM(d22:1/20:0)+H | 1_SM(d20:0/22:1)+H | 1_SM(d24:0/18:1)+H | 1_SM(d16:1/26:0)+H	SM	[M+H]+
816.572	93.36	28.4763	28.8903	31.6937	62.9163	24.8526	22.9072	16.2526	66.1925	1_PC(14:0_22:6)+H | 1_PC(18:2_18:4)+H | 1_PC(16:1_20:5)+H | 1_PC(14:1_22:5)+H | 1_PC(18:3_18:3)+H	PC	[M+K]+
816.572	93.36	28.4763	28.8903	31.6937	62.9163	24.8526	22.9072	16.2526	66.1925	1_PE(18:0_22:5)+H | 1_PE(18:1_22:4)+H | 1_PE(20:1_20:4)+H | 1_PE(20:0_20:5)+H | 1_PE(18:4_22:1)+H | 1_PE(18:2_22:3)+H | 3_PE(40:5)+H | 1_PE(18:0_20:2)+Na | 1_PE(14:1_24:1)+Na | 1_PE(18:1_20:1)...	PE	[M+Na]+
816.572	93.36	28.4763	28.8903	31.6937	62.9163	24.8526	22.9072	16.2526	66.1925	1_PC(18:0_22:6)+H | 1_PC(20:1_20:5)+H | 1_PC(18:1_22:5)+H | 1_PC(20:2_20:4)+H | 1_PC(18:2_22:4)+H | 1_PC(18:4_22:2)+H | 1_PC(18:3_22:3)+H | 1_PC(20:3_20:3)+H | 1_PC(18:0_20:3)+Na | 1_PC(18:2_20:1)+Na | 1_PC(16:0_22:3)+Na | 1_PC(18:1_20:2)+Na | 1_PC(18:...	PC	[M-H2O+H]+
816.572	93.36	28.4763	28.8903	31.6937	62.9163	24.8526	22.9072	16.2526	66.1925	1_PE(20:1_20:4)+H | 1_PE(18:0_20:2)+Na | 1_PE(18:0_22:5)+H | 1_PE(20:0_20:5)+H | 1_PE(18:1_22:4)+H | 1_PE(18:3_22:2)+H | 1_PE(18:2_22:3)+H | 1_PE(18:4_22:1)+H | 1_PE(20:2_20:3)+H | 3_PE(40:5)+H | 1_PE(16:0_22:2)+Na | 1_PE(16:1_22:1)+Na | 1_PE(18:2_20:0...	PE	[M+Na]+
816.595	93.58	27.9952	26.5234	29.7812	65.6752	23.2414	19.3506	15.269	60.5487	1_PC(14:0_22:6)+H | 1_PC(18:2_18:4)+H | 1_PC(16:1_20:5)+H | 1_PC(14:1_22:5)+H | 1_PC(18:3_18:3)+H	PC	[M+K]+
816.595	93.58	27.9952	26.5234	29.7812	65.6752	23.2414	19.3506	15.269	60.5487	1_PE(18:0_22:5)+H | 1_PE(18:1_22:4)+H | 1_PE(20:1_20:4)+H | 1_PE(20:0_20:5)+H | 1_PE(18:4_22:1)+H | 1_PE(18:2_22:3)+H | 3_PE(40:5)+H | 1_PE(18:0_20:2)+Na | 1_PE(14:1_24:1)+Na | 1_PE(18:1_20:1)...	PE	[M+Na]+
816.595	93.58	27.9952	26.5234	29.7812	65.6752	23.2414	19.3506	15.269	60.5487	1_PC(18:0_22:6)+H | 1_PC(20:1_20:5)+H | 1_PC(18:1_22:5)+H | 1_PC(20:2_20:4)+H | 1_PC(18:2_22:4)+H | 1_PC(18:4_22:2)+H | 1_PC(18:3_22:3)+H | 1_PC(20:3_20:3)+H | 1_PC(18:0_20:3)+Na | 1_PC(18:2_20:1)+Na | 1_PC(16:0_22:3)+Na | 1_PC(18:1_20:2)+Na | 1_PC(18:...	PC	[M-H2O+H]+
816.595	93.58	27.9952	26.5234	29.7812	65.6752	23.2414	19.3506	15.269	60.5487	1_PE(20:1_20:4)+H | 1_PE(18:0_20:2)+Na | 1_PE(18:0_22:5)+H | 1_PE(20:0_20:5)+H | 1_PE(18:1_22:4)+H | 1_PE(18:3_22:2)+H | 1_PE(18:2_22:3)+H | 1_PE(18:4_22:1)+H | 1_PE(20:2_20:3)+H | 3_PE(40:5)+H | 1_PE(16:0_22:2)+Na | 1_PE(16:1_22:1)+Na | 1_PE(18:2_20:0...	PE	[M+Na]+
816.71	98.7	79.6396	39.8562	43.4543	62.9561	39.7386	22.9666	19.1842	40.4785	1_PC(14:0_22:6)+H | 1_PC(18:2_18:4)+H | 1_PC(16:1_20:5)+H | 1_PC(14:1_22:5)+H | 1_PC(18:3_18:3)+H	PC	[M+K]+
816.71	98.7	79.6396	39.8562	43.4543	62.9561	39.7386	22.9666	19.1842	40.4785	1_SM(d18:1/24:0)+H | 1_SM(d18:0/24:1)+H | 1_SM(d20:1/22:0)+H | 1_SM(d22:1/20:0)+H | 1_SM(d20:0/22:1)+H | 1_SM(d24:0/18:1)+H | 1_SM(d16:1/26:0)+H	SM	[M+H]+ (C13 isotope)
818.576	93.98	21.8719	18.4638	22.1826	39.132	23.9975	21.1308	20.7846	57.2912	1_PC(16:1_20:4)+H | 1_PC(14:0_22:5)+H | 1_PC(16:0_20:5)+H | 1_PC(18:2_18:3)+H | 1_PC(14:1_22:4)+H | 1_PC(18:1_18:4)+H | 1_PC(16:0_18:2)+Na | 1_PC(16:1_18:1)+Na | 1_PC(14:0_20:2)+Na | 1_PC(12:0_22:2)+Na | 1_PC(14:1_20:1)+Na | 1_PC(1...	PC	[M+K]+
818.576	93.98	21.8719	18.4638	22.1826	39.132	23.9975	21.1308	20.7846	57.2912	1_PC(1...	PC	[M+Na]+
818.576	93.98	21.8719	18.4638	22.1826	39.132	23.9975	21.1308	20.7846	57.2912	1_PC(18:0_22:5)+H | 1_PC(18:1_22:4)+H | 1_PC(20:0_20:5)+H | 1_PC(20:1_20:4)+H | 1_PC(18:2_22:3)+H | 1_PC(18:3_22:2)+H | 1_PC(18:4_22:1)+H | 1_PC(18:1_20:1)+Na | 1_PC(18:0_20:2)+Na | 1_PC(18:2_20:0)+Na | 1_PC(14:1_24:1)+Na | 1_PC(16:0_22:2)+Na | 1_PC(16...	PC	[M-H2O+H]+
818.576	93.98	21.8719	18.4638	22.1826	39.132	23.9975	21.1308	20.7846	57.2912	1_PC(18:2_18:3)+H | 1_PC(16:1_20:4)+H | 1_PC(14:0_22:5)+H | 1_PC(14:1_22:4)+H | 1_PC(18:1_18:4)+H | 1_PC(16:0_20:5)+H | 1_PC(16:0_18:2)+Na | 1_PC(16:1_18:1)+Na | 1_PC(14:0_20:2)+Na | 1_PC(12:0_22:2)+Na | 1_PC(14:1_20:1)+Na | 1_PC(1...	PC	[M+K]+
818.576	93.98	21.8719	18.4638	22.1826	39.132	23.9975	21.1308	20.7846	57.2912	4_PC(5:1_34:6)+H | 4_PC(5:2_34:5)+H | 4_PC(7:1_32:6)+H | 4_PC(7:2_32:5)+H | 4_PC(7:3_32:4)+H | 4_P...	PC	[M+H]+
818.608	94.06	27.1542	23.3189	26.4917	63.1743	19.7823	15.808	14.9329	50.1509	1_PC(16:1_20:4)+H | 1_PC(14:0_22:5)+H | 1_PC(16:0_20:5)+H | 1_PC(18:2_18:3)+H | 1_PC(14:1_22:4)+H | 1_PC(18:1_18:4)+H | 1_PC(16:0_18:2)+Na | 1_PC(16:1_18:1)+Na | 1_PC(14:0_20:2)+Na | 1_PC(12:0_22:2)+Na | 1_PC(14:1_20:1)+Na | 1_PC(1...	PC	[M+K]+
818.608	94.06	27.1542	23.3189	26.4917	63.1743	19.7823	15.808	14.9329	50.1509	1_PC(1...	PC	[M+Na]+
818.608	94.06	27.1542	23.3189	26.4917	63.1743	19.7823	15.808	14.9329	50.1509	1_PC(18:0_22:5)+H | 1_PC(18:1_22:4)+H | 1_PC(20:0_20:5)+H | 1_PC(20:1_20:4)+H | 1_PC(18:2_22:3)+H | 1_PC(18:3_22:2)+H | 1_PC(18:4_22:1)+H | 1_PC(18:1_20:1)+Na | 1_PC(18:0_20:2)+Na | 1_PC(18:2_20:0)+Na | 1_PC(14:1_24:1)+Na | 1_PC(16:0_22:2)+Na | 1_PC(16...	PC	[M-H2O+H]+
818.608	94.06	27.1542	23.3189	26.4917	63.1743	19.7823	15.808	14.9329	50.1509	1_PC(18:2_18:3)+H | 1_PC(16:1_20:4)+H | 1_PC(14:0_22:5)+H | 1_PC(14:1_22:4)+H | 1_PC(18:1_18:4)+H | 1_PC(16:0_20:5)+H | 1_PC(16:0_18:2)+Na | 1_PC(16:1_18:1)+Na | 1_PC(14:0_20:2)+Na | 1_PC(12:0_22:2)+Na | 1_PC(14:1_20:1)+Na | 1_PC(1...	PC	[M+K]+
818.608	94.06	27.1542	23.3189	26.4917	63.1743	19.7823	15.808	14.9329	50.1509	4_PC(5:1_34:6)+H | 4_PC(5:2_34:5)+H | 4_PC(7:1_32:6)+H | 4_PC(7:2_32:5)+H | 4_PC(7:3_32:4)+H | 4_P...	PC	[M+H]+
818.726	99.34	8.31775	4.81014	5.31637	8.05309	5.16972	3.18391	3.69194	5.66243	1_PC(16:1_20:4)+H | 1_PC(14:0_22:5)+H | 1_PC(16:0_20:5)+H | 1_PC(18:2_18:3)+H | 1_PC(14:1_22:4)+H | 1_PC(18:1_18:4)+H | 1_PC(16:0_18:2)+Na | 1_PC(16:1_18:1)+Na | 1_PC(14:0_20:2)+Na | 1_PC(12:0_22:2)+Na | 1_PC(14:1_20:1)+Na | 1_PC(1...	PC	[M+K]+
818.726	99.34	8.31775	4.81014	5.31637	8.05309	5.16972	3.18391	3.69194	5.66243	1_PC(18:2_18:3)+H | 1_PC(16:1_20:4)+H | 1_PC(14:0_22:5)+H | 1_PC(14:1_22:4)+H | 1_PC(18:1_18:4)+H | 1_PC(16:0_20:5)+H | 1_PC(16:0_18:2)+Na | 1_PC(16:1_18:1)+Na | 1_PC(14:0_20:2)+Na | 1_PC(12:0_22:2)+Na | 1_PC(14:1_20:1)+Na | 1_PC(1...	PC	[M+K]+
818.726	99.34	8.31775	4.81014	5.31637	8.05309	5.16972	3.18391	3.69194	5.66243	4_Plasmanyl-PE(O-16:0/26:0)+H | 4_Plasmanyl-PE(O-18:0/24:0)+H | 4_Plasmanyl-PE(O-20:0/22:0)+H	Plasmanyl-PE	[M+H]+
819.627	95.37	22.1698	14.7603	15.8461	33.2377	18.9485	11.3272	11.3505	28.5077	4_PC(5:1_34:6)+H | 4_PC(5:2_34:5)+H | 4_PC(7:1_32:6)+H | 4_PC(7:2_32:5)+H | 4_PC(7:3_32:4)+H | 4_P...	PC	[M+H]+ (C13 isotope)
819.627	95.37	22.1698	14.7603	15.8461	33.2377	18.9485	11.3272	11.3505	28.5077	4_Plasmanyl-PE(O-16:0/26:0)+H | 4_Plasmanyl-PE(O-18:0/24:0)+H | 4_Plasmanyl-PE(O-20:0/22:0)+H	Plasmanyl-PE	[M+H]+ (C13 isotope)
819.67	97.39	18.0779	11.0905	12.1553	25.0418	13.7996	7.76909	8.51261	17.4486	4_Plasmanyl-PE(O-16:0/26:0)+H | 4_Plasmanyl-PE(O-18:0/24:0)+H | 4_Plasmanyl-PE(O-20:0/22:0)+H	Plasmanyl-PE	[M+H]+ (C13 isotope)
820.546	92.42	19.0941	19.4616	21.0313	28.4292	16.6335	16.3014	14.047	29.8373	1_PC(18:0_22:4)+H | 1_PC(18:2_22:2)+H | 1_PC(18:1_22:3)+H | 1_PC(20:1_20:3)+H | 1_PC(20:0_20:4)+H | 1_PC(18:3_22:1)+H	PC	[M-H2O+H]+
820.546	92.42	19.0941	19.4616	21.0313	28.4292	16.6335	16.3014	14.047	29.8373	4_PC(18:5_23...	PC	[M-H2O+H]+
820.628	94.97	19.1575	15.3304	17.3034	37.2486	14.8392	10.0072	9.45472	25.448	1_PC(16:0_20:4)+H | 1_PC(18:2_18:2)+H | 1_PC(18:1_18:3)+H | 1_PC(14:0_22:4)+H | 1_PC(16:1_20:3)+H | 1_PC(18:0_18:4)+H | 1_PC(14:1_22:3)+H | 1_PC(16:0_18:1)+Na | 1_PC(14:0_20:1)+Na | 1_PC(16:1_18:0)+Na | 1_PC(12:0_22:1)+Na | 1_PC(15...	PC	[M+K]+
820.628	94.97	19.1575	15.3304	17.3034	37.2486	14.8392	10.0072	9.45472	25.448	1_PC(18:0_22:4)+H | 1_PC(18:2_22:2)+H | 1_PC(18:1_22:3)+H | 1_PC(20:1_20:3)+H | 1_PC(20:0_20:4)+H | 1_PC(18:3_22:1)+H	PC	[M-H2O+H]+
820.628	94.97	19.1575	15.3304	17.3034	37.2486	14.8392	10.0072	9.45472	25.448	1_PC(18:2_18:2)+H | 1_PC(18:1_18:3)+H | 1_PC(14:0_22:4)+H | 1_PC(16:0_20:4)+H | 1_PC(18:0_18:4)+H | 1_PC(16:1_20:3)+H | 1_PC(14:1_22:3)+H | 1_PC(16:0_18:1)+Na | 1_PC(14:0_20:1)+Na | 1_PC(16:1_18:0)+Na | 1_PC(12:0_22:1)+Na | 1_PC(15...	PC	[M+K]+
822.538	92.64	16.8322	17.6039	20.6383	24.5566	17.5308	15.2317	16.8457	24.0631	1_PE(22:4_22:6)+H | 1_PE(22:5_22:5)+H | 1_PE(20:3_22:4)+Na | 1_PE(20:2_22:5)+Na | 1_PE(20:4_22:3)+Na | 3_PE(44:10)+H	PE	[M-H2O+H]+
822.538	92.64	16.8322	17.6039	20.6383	24.5566	17.5308	15.2317	16.8457	24.0631	4_PC(5:0_34:5)+H | 4_PC(5:1_34:4)+H | 4_PC(5:2_34:3)+H | 4_PC(7:0_32:5)+H | 4...	PC	[M+H]+
822.564	92.74	19.2169	18.3411	22.9112	28.939	18.8758	14.8167	17.1873	26.71	1_PE(22:4_22:6)+H | 1_PE(22:5_22:5)+H | 1_PE(20:3_22:4)+Na | 1_PE(20:2_22:5)+Na | 1_PE(20:4_22:3)+Na | 3_PE(44:10)+H	PE	[M-H2O+H]+
822.564	92.74	19.2169	18.3411	22.9112	28.939	18.8758	14.8167	17.1873	26.71	4_PC(5:0_34:5)+H | 4_PC(5:1_34:4)+H | 4_PC(5:2_34:3)+H | 4_PC(7:0_32:5)+H | 4...	PC	[M+H]+
822.648	96.28	25.3679	16.9371	18.8075	31.7685	25.3767	12.6476	15.1441	25.7882	1_PC(16:0_20:3)+H | 1_PC(18:1_18:2)+H | 1_PC(18:0_18:3)+H | 1_PC(16:1_20:2)+H | 1_PC(14:0_22:3)+H | 1_PC(16:0_18:0)+Na | 1_PC(14:0_20:0)+Na | 1_PC(10:0_24:0)+Na | 1_PC(8:0_26:0)+Na | 1_PE(1...	PC| PE	[M+K]+
822.648	96.28	25.3679	16.9371	18.8075	31.7685	25.3767	12.6476	15.1441	25.7882	4_PC(5:0_34:5)+H | 4_PC(5:1_34:4)+H | 4_PC(5:2_34:3)+H | 4_PC(7:0_32:5)+H | 4...	PC	[M+H]+
823.547	92.73	11.9955	11.382	13.1524	14.9598	11.049	9.54458	10.4441	12.4983	4_PC(5:0_34:5)+H | 4_PC(5:1_34:4)+H | 4_PC(5:2_34:3)+H | 4_PC(7:0_32:5)+H | 4...	PC	[M+H]+ (C13 isotope)
823.567	92.81	14.9478	12.6764	15.6574	18.8804	14.7814	11.4728	13.0978	16.5777	4_PC(5:0_34:5)+H | 4_PC(5:1_34:4)+H | 4_PC(5:2_34:3)+H | 4_PC(7:0_32:5)+H | 4...	PC	[M+H]+ (C13 isotope)
823.676	97.57	74.5982	32.8636	34.7981	41.5273	99.0621	40.6757	52.0874	67.0534	4_PC(5:0_34:5)+H | 4_PC(5:1_34:4)+H | 4_PC(5:2_34:3)+H | 4_PC(7:0_32:5)+H | 4...	PC	[M+H]+ (C13 isotope)
824.478	89.11	14.3751	21.1186	20.2358	18.3867	12.7028	16.0718	15.9798	12.8287	1_PC(18:3_20:5)+H | 1_PC(18:4_20:4)+H | 1_PC(18:2_18:3)+Na | 1_PC(16:0_20:5)+Na | 1_PC(18:1_18:4)+Na | 1_PC(14:0_22:5)+Na | 1_PC(16:1_20:4)+Na	PC	[M+Na]+
824.556	93.51	19.6815	17.9104	27.6864	27.6369	20.3479	15.4585	30.3339	27.5789	1_PC(18:3_20:5)+H | 1_PC(18:4_20:4)+H | 1_PC(18:2_18:3)+Na | 1_PC(16:0_20:5)+Na | 1_PC(18:1_18:4)+Na | 1_PC(14:0_22:5)+Na | 1_PC(16:1_20:4)+Na	PC	[M+Na]+
824.58	93.56	22.5153	18.2387	30.0069	31.6449	21.7191	14.8801	28.4063	30.6063	1_PC(18:3_20:5)+H | 1_PC(18:4_20:4)+H | 1_PC(18:2_18:3)+Na | 1_PC(16:0_20:5)+Na | 1_PC(18:1_18:4)+Na | 1_PC(14:0_22:5)+Na | 1_PC(16:1_20:4)+Na	PC	[M+Na]+
824.679	97.56	44.109	21.334	22.7528	36.134	55.5799	23.5256	30.6206	40.5784	1_PC(18:0_18:2)+H | 1_PC(16:0_20:2)+H | 1_PC(18:1_18:1)+H | 1_PC(16:1_20:1)+H | 1_PC(14:0_22:2)+H | 1_PC(14:1_22:1)+H	PC	[M+K]+
826.466	88	13.8544	19.5915	18.6806	18.1523	14.2665	17.7811	13.9232	13.736	1_PC(16:1_22:6)+H | 1_PC(18:3_20:4)+H | 1_PC(18:2_20:5)+H | 1_PC(18:4_20:3)+H | 1_PC(16:0_20:4)+Na | 1_PC(18:1_18:3)+Na | 1_PC(16:1_20:3)+Na | 1_PC(14:1_22:3)+Na | 1_PC(18:2_18:2)+Na | 1_PC(18:0_18:4)+Na | 1_PC(14:0_22:4)+Na | 1_PE...	PC	[M+Na]+
826.466	88	13.8544	19.5915	18.6806	18.1523	14.2665	17.7811	13.9232	13.736	1_PC(20:5_20:5)+H | 1_PC(18:4_22:6)+H | 1_PC(16:1_22:6)+Na | 1_PC(18:2_20:5)+Na | 1_PC(18:3_20:4)+Na | 1_PC(18:4_20:3)+Na	PC	[M+H]+
826.553	92.82	15.7176	16.6481	19.9891	22.362	16.0435	14.0144	17.8767	19.1258	1_PC(16:1_22:6)+H | 1_PC(18:3_20:4)+H | 1_PC(18:2_20:5)+H | 1_PC(18:4_20:3)+H | 1_PC(16:0_20:4)+Na | 1_PC(18:1_18:3)+Na | 1_PC(16:1_20:3)+Na | 1_PC(14:1_22:3)+Na | 1_PC(18:2_18:2)+Na | 1_PC(18:0_18:4)+Na | 1_PC(14:0_22:4)+Na | 1_PE...	PC	[M+Na]+
826.553	92.82	15.7176	16.6481	19.9891	22.362	16.0435	14.0144	17.8767	19.1258	1_PC(20:5_20:5)+H | 1_PC(18:4_22:6)+H | 1_PC(16:1_22:6)+Na | 1_PC(18:2_20:5)+Na | 1_PC(18:3_20:4)+Na | 1_PC(18:4_20:3)+Na	PC	[M+H]+
826.593	94.25	17.7465	14.4062	19.3124	24.5875	14.847	9.83365	14.2436	16.692	1_PC(16:1_22:6)+H | 1_PC(18:3_20:4)+H | 1_PC(18:2_20:5)+H | 1_PC(18:4_20:3)+H | 1_PC(16:0_20:4)+Na | 1_PC(18:1_18:3)+Na | 1_PC(16:1_20:3)+Na | 1_PC(14:1_22:3)+Na | 1_PC(18:2_18:2)+Na | 1_PC(18:0_18:4)+Na | 1_PC(14:0_22:4)+Na | 1_PE...	PC	[M+Na]+
826.593	94.25	17.7465	14.4062	19.3124	24.5875	14.847	9.83365	14.2436	16.692	1_PC(20:5_20:5)+H | 1_PC(18:4_22:6)+H | 1_PC(16:1_22:6)+Na | 1_PC(18:2_20:5)+Na | 1_PC(18:3_20:4)+Na | 1_PC(18:4_20:3)+Na	PC	[M+H]+
826.7	98.64	53.3903	19.5404	21.1111	24.3604	83.3828	33.2187	47.0317	46.7314	1_PC(18:0_18:1)+H | 1_PC(16:0_20:1)+H | 1_PC(16:1_20:0)+H | 1_PC(12:0_24:1)+H | 1_PC(14:0_22:1)+H	PC	[M+K]+
827.567	93.39	15.0856	14.4597	15.7438	19.2399	14.0227	10.9684	12.1139	13.6612	1_PC(20:5_20:5)+H | 1_PC(18:4_22:6)+H | 1_PC(16:1_22:6)+Na | 1_PC(18:2_20:5)+Na | 1_PC(18:3_20:4)+Na | 1_PC(18:4_20:3)+Na	PC	[M+H]+ (C13 isotope)
827.604	94.24	17.408	13.7446	15.0883	19.8549	15.0045	9.60319	11.7006	13.3434	1_PC(20:5_20:5)+H | 1_PC(18:4_22:6)+H | 1_PC(16:1_22:6)+Na | 1_PC(18:2_20:5)+Na | 1_PC(18:3_20:4)+Na | 1_PC(18:4_20:3)+Na	PC	[M+H]+ (C13 isotope)
828.554	92.96	35.1159	42.3259	35.9153	50.7639	36.6145	41.8528	19.733	78.1542	1_PC(16:0_22:6)+H | 1_PC(18:2_20:4)+H | 1_PC(16:1_22:5)+H | 1_PC(18:1_20:5)+H | 1_PC(18:3_20:3)+H | 1_PC(18:4_20:2)+H | 1_PC(16:0_20:3)+Na | 1_PC(18:1_18:2)+Na | 1_PC(16:1_20:2)+Na | 1_PC(18:0_18:3)+Na | 1_PC(14:1_22:2)+Na | 1_PC(14:0_22:3)+Na | 1_PE(1...	PC| PE	[M+Na]+
828.554	92.96	35.1159	42.3259	35.9153	50.7639	36.6145	41.8528	19.733	78.1542	1_PC(18:2_20:4)+H | 1_PC(16:1_22:5)+H | 1_PC(16:0_22:6)+H | 1_PC(18:1_20:5)+H | 1_PC(18:3_20:3)+H | 1_PC(18:4_20:2)+H | 1_PC(16:0_20:3)+Na | 1_PC(18:1_18:2)+Na | 1_PC(16:1_20:2)+Na | 1_PC(14:0_22:3)+Na | 1_PC(18:0_18:3)+Na | 1_PC(14:1_22:2)+Na | 1_PE(1...	PC| PE	[M+Na]+
828.554	92.96	35.1159	42.3259	35.9153	50.7639	36.6145	41.8528	19.733	78.1542	1_PC(18:3_22:6)+H | 1_PC(18:4_22:5)+H | 1_PC(20:4_20:5)+H	PC	[M+H]+
829.557	93.01	20.8928	24.185	20.4512	29.1048	20.3379	21.7782	11.4994	37.7828	1_PC(18:3_22:6)+H | 1_PC(18:4_22:5)+H | 1_PC(20:4_20:5)+H	PC	[M+H]+ (C13 isotope)
830.496	88.04	17.6313	23.9818	23.1026	23.3571	36.7463	35.0487	32.0661	51.5811	1_PC(16:0_22:5)+H | 1_PC(18:1_20:4)+H | 1_PC(18:2_20:3)+H | 1_PC(18:4_20:1)+H | 1_PC(18:3_20:2)+H | 1_PC(18:0_20:5)+H | 1_PC(16:1_22:4)+H | 1_PC(16:0_20:2)+Na | 1_PC(18:0_18:2)+Na | 1_PC(16:1_20:1)+Na | 1_PC(18:1_18:1)+Na | 1_PC(14:0_22:2)+Na | 1_PC(14...	PC	[M+Na]+
830.496	88.04	17.6313	23.9818	23.1026	23.3571	36.7463	35.0487	32.0661	51.5811	1_PC(18:2_22:6)+H | 1_PC(20:3_20:5)+H | 1_PC(20:4_20:4)+H | 1_PC(18:3_22:5)+H | 1_PC(18:4_22:4)+H | 1_PC(18:2_20:3)+Na | 1_PC(18:1_20:4)+Na | 1_PC(16:0_22:5)+Na | 1_PC(18:4_20:1)+Na | 1_PC(16:1_22:4)+Na | 1_PC(18:0_20:5)+Na | 1_PC(18:3_20:2)+Na | 1_PE(...	PC| PE	[M+H]+
830.566	93.11	55.8241	56.879	65.9127	74.9137	75.2271	61.2483	42.8456	143.289	1_GlcCer_NS(d18:1/24:2)+H | 1_GlcCer_NS(d20:1/22:2)+H | 1_GlcCer_NS(d16:1/26:2)+H | 1_GlcCer_NS(d22:2/20:1)+H | ...	GlcCer_NS	[M+Na]+
830.566	93.11	55.8241	56.879	65.9127	74.9137	75.2271	61.2483	42.8456	143.289	1_PC(16:0_22:5)+H | 1_PC(18:1_20:4)+H | 1_PC(18:2_20:3)+H | 1_PC(18:4_20:1)+H | 1_PC(18:3_20:2)+H | 1_PC(18:0_20:5)+H | 1_PC(16:1_22:4)+H | 1_PC(16:0_20:2)+Na | 1_PC(18:0_18:2)+Na | 1_PC(16:1_20:1)+Na | 1_PC(18:1_18:1)+Na | 1_PC(14:0_22:2)+Na | 1_PC(14...	PC	[M+Na]+
830.566	93.11	55.8241	56.879	65.9127	74.9137	75.2271	61.2483	42.8456	143.289	1_PC(18:2_22:6)+H | 1_PC(20:3_20:5)+H | 1_PC(20:4_20:4)+H | 1_PC(18:3_22:5)+H | 1_PC(18:4_22:4)+H | 1_PC(18:2_20:3)+Na | 1_PC(18:1_20:4)+Na | 1_PC(16:0_22:5)+Na | 1_PC(18:4_20:1)+Na | 1_PC(16:1_22:4)+Na | 1_PC(18:0_20:5)+Na | 1_PC(18:3_20:2)+Na | 1_PE(...	PC| PE	[M+H]+
830.566	93.11	55.8241	56.879	65.9127	74.9137	75.2271	61.2483	42.8456	143.289	1_PE(18:0_22:6)+H | 1_PE(20:1_20:5)+H | 1_PE(18:1_22:5)+H | 1_PE(18:0_20:3)+Na | 1_PE(20:2_20:4)+H | 1_PE(18:3_20:0)+Na | 1_PE(18:2_20:1)+Na | 3_PE(40:6)+H | 1_PE(18:2_22:4)+H | 1_PE(16:0_22:3)+Na | 1_PE(18:1_20:2)+Na	PE	[M+K]+
830.728	99.95	23.269	8.40837	9.53997	13.2356	14.5353	7.9313	8.96447	10.4503	1_GlcCer_NS(d18:1/24:2)+H | 1_GlcCer_NS(d20:1/22:2)+H | 1_GlcCer_NS(d16:1/26:2)+H | 1_GlcCer_NS(d22:2/20:1)+H | ...	GlcCer_NS	[M+Na]+
831.578	93.53	32.6082	31.8696	35.7121	42.386	39.8928	32.1738	23.6256	71.3315	1_PC(18:2_22:6)+H | 1_PC(20:3_20:5)+H | 1_PC(20:4_20:4)+H | 1_PC(18:3_22:5)+H | 1_PC(18:4_22:4)+H | 1_PC(18:2_20:3)+Na | 1_PC(18:1_20:4)+Na | 1_PC(16:0_22:5)+Na | 1_PC(18:4_20:1)+Na | 1_PC(16:1_22:4)+Na | 1_PC(18:0_20:5)+Na | 1_PC(18:3_20:2)+Na | 1_PE(...	PC| PE	[M+H]+ (C13 isotope)
831.641	95.96	21.0035	16.2238	17.7409	28.9501	15.2415	11.1066	9.7358	22.8462	1_PC(18:2_22:6)+H | 1_PC(20:3_20:5)+H | 1_PC(20:4_20:4)+H | 1_PC(18:3_22:5)+H | 1_PC(18:4_22:4)+H | 1_PC(18:2_20:3)+Na | 1_PC(18:1_20:4)+Na | 1_PC(16:0_22:5)+Na | 1_PC(18:4_20:1)+Na | 1_PC(16:1_22:4)+Na | 1_PC(18:0_20:5)+Na | 1_PC(18:3_20:2)+Na | 1_PE(...	PC| PE	[M+H]+ (C13 isotope)
832.586	94.22	91.8802	60.2083	82.3862	129.499	126.564	91.2332	69.8355	264.955	1_PE(18:0_22:5)+H | 1_PE(18:1_22:4)+H | 1_PE(20:1_20:4)+H | 1_PE(20:0_20:5)+H | 1_PE(18:4_22:1)+H | 1_PE(18:2_22:3)+H | 3_PE(40:5)+H | 1_PE(18:0_20:2)+Na | 1_PE(14:1_24:1)+Na | 1_PE(18:1_20:1)...	PE	[M+K]+
832.586	94.22	91.8802	60.2083	82.3862	129.499	126.564	91.2332	69.8355	264.955	1_PC(16:0_22:4)+H | 1_PC(18:0_20:4)+H | 1_PC(18:1_20:3)+H | 1_PC(18:2_20:2)+H | 1_PC(16:1_22:3)+H | 1_PC(18:4_20:0)+H | 1_PC(18:3_20:1)+H | 1_PC(18:0_18:1)+Na | 1_PC(16:0_20:1)+Na | 1_PC(16:1_20:0)+Na | 1_PC(14:0_22:1)+Na | 1_PC(12:0_24:1)+Na | 1_PC(15...	PC	[M+Na]+
832.586	94.22	91.8802	60.2083	82.3862	129.499	126.564	91.2332	69.8355	264.955	1_PC(18:0_20:4)+H | 1_PC(16:0_22:4)+H | 1_PC(18:1_20:3)+H | 1_PC(18:3_20:1)+H | 1_PC(18:2_20:2)+H | 1_PC(16:1_22:3)+H | 1_PC(18:4_20:0)+H | 1_PC(16:0_20:1)+Na | 1_PC(18:0_18:1)+Na | 1_PC(12:0_24:1)+Na | 1_PC(16:1_20:0)+Na | 1_PC(17...	PC	[M+Na]+
832.586	94.22	91.8802	60.2083	82.3862	129.499	126.564	91.2332	69.8355	264.955	1_PC(18:1_22:6)+H | 1_PC(18:2_22:5)+H | 1_PC(20:3_20:4)+H | 1_PC(20:2_20:5)+H | 1_PC(18:4_22:3)+H | 1_PC(18:3_22:4)+H | 1_PC(18:1_20:3)+Na | 1_PC(18:2_20:2)+Na | 1_PC(16:1_22:3)+Na | 1_PC(18:0_20:4)+Na | 1_PC(18:4_20:0)+Na | 1_PC(18:3_20:1)+Na | 1_PC(1...	PC	[M+H]+
832.586	94.22	91.8802	60.2083	82.3862	129.499	126.564	91.2332	69.8355	264.955	1_PE(20:1_20:4)+H | 1_PE(18:0_20:2)+Na | 1_PE(18:0_22:5)+H | 1_PE(20:0_20:5)+H | 1_PE(18:1_22:4)+H | 1_PE(18:3_22:2)+H | 1_PE(18:2_22:3)+H | 1_PE(18:4_22:1)+H | 1_PE(20:2_20:3)+H | 3_PE(40:5)+H | 1_PE(16:0_22:2)+Na | 1_PE(16:1_22:1)+Na | 1_PE(18:2_20:0...	PE	[M+K]+
833.605	94.77	77.6934	42.6822	58.0293	95.8985	94.0129	67.6513	48.9293	194.288	1_PC(18:1_22:6)+H | 1_PC(18:2_22:5)+H | 1_PC(20:3_20:4)+H | 1_PC(20:2_20:5)+H | 1_PC(18:4_22:3)+H | 1_PC(18:3_22:4)+H | 1_PC(18:1_20:3)+Na | 1_PC(18:2_20:2)+Na | 1_PC(16:1_22:3)+Na | 1_PC(18:0_20:4)+Na | 1_PC(18:4_20:0)+Na | 1_PC(18:3_20:1)+Na | 1_PC(1...	PC	[M+H]+ (C13 isotope)
833.651	96.25	117.451	68.7087	82.5127	171.474	80.986	60.2565	43.385	172.589	1_PC(18:1_22:6)+H | 1_PC(18:2_22:5)+H | 1_PC(20:3_20:4)+H | 1_PC(20:2_20:5)+H | 1_PC(18:4_22:3)+H | 1_PC(18:3_22:4)+H | 1_PC(18:1_20:3)+Na | 1_PC(18:2_20:2)+Na | 1_PC(16:1_22:3)+Na | 1_PC(18:0_20:4)+Na | 1_PC(18:4_20:0)+Na | 1_PC(18:3_20:1)+Na | 1_PC(1...	PC	[M+H]+ (C13 isotope)
834.527	91.86	24.5607	23.327	27.2502	31.8179	35.9058	34.1653	29.5861	53.2558	1_PC(18:0_22:6)+H | 1_PC(20:1_20:5)+H | 1_PC(18:1_22:5)+H | 1_PC(20:2_20:4)+H | 1_PC(18:2_22:4)+H | 1_PC(18:4_22:2)+H | 1_PC(18:3_22:3)+H | 1_PC(20:3_20:3)+H | 1_PC(18:0_20:3)+Na | 1_PC(18:2_20:1)+Na | 1_PC(16:0_22:3)+Na | 1_PC(18:1_20:2)+Na | 1_PC(18:...	PC	[M+H]+
834.607	94.65	67.7593	43.3886	58.2738	86.4344	73.24	54.5982	51.6162	146.482	1_PC(1...	PC	[M+K]+
834.607	94.65	67.7593	43.3886	58.2738	86.4344	73.24	54.5982	51.6162	146.482	1_PC(18:0_22:6)+H | 1_PC(20:1_20:5)+H | 1_PC(18:1_22:5)+H | 1_PC(20:2_20:4)+H | 1_PC(18:2_22:4)+H | 1_PC(18:4_22:2)+H | 1_PC(18:3_22:3)+H | 1_PC(20:3_20:3)+H | 1_PC(18:0_20:3)+Na | 1_PC(18:2_20:1)+Na | 1_PC(16:0_22:3)+Na | 1_PC(18:1_20:2)+Na | 1_PC(18:...	PC	[M+H]+
834.667	96.41	75.6783	52.6386	60.8753	119.581	46.268	35.8767	27.9002	94.5991	1_PC(1...	PC	[M+K]+
834.667	96.41	75.6783	52.6386	60.8753	119.581	46.268	35.8767	27.9002	94.5991	1_PC(18:0_22:6)+H | 1_PC(20:1_20:5)+H | 1_PC(18:1_22:5)+H | 1_PC(20:2_20:4)+H | 1_PC(18:2_22:4)+H | 1_PC(18:4_22:2)+H | 1_PC(18:3_22:3)+H | 1_PC(20:3_20:3)+H | 1_PC(18:0_20:3)+Na | 1_PC(18:2_20:1)+Na | 1_PC(16:0_22:3)+Na | 1_PC(18:1_20:2)+Na | 1_PC(18:...	PC	[M+H]+
835.532	92.16	16.3763	14.9842	17.0073	20.0352	17.1267	17.1209	15.9917	23.7531	1_PC(18:0_22:6)+H | 1_PC(20:1_20:5)+H | 1_PC(18:1_22:5)+H | 1_PC(20:2_20:4)+H | 1_PC(18:2_22:4)+H | 1_PC(18:4_22:2)+H | 1_PC(18:3_22:3)+H | 1_PC(20:3_20:3)+H | 1_PC(18:0_20:3)+Na | 1_PC(18:2_20:1)+Na | 1_PC(16:0_22:3)+Na | 1_PC(18:1_20:2)+Na | 1_PC(18:...	PC	[M+H]+ (C13 isotope)
835.618	95.24	83.5474	39.5541	61.11	78.3519	124.439	73.9892	95.7017	185.004	1_PC(18:0_22:6)+H | 1_PC(20:1_20:5)+H | 1_PC(18:1_22:5)+H | 1_PC(20:2_20:4)+H | 1_PC(18:2_22:4)+H | 1_PC(18:4_22:2)+H | 1_PC(18:3_22:3)+H | 1_PC(20:3_20:3)+H | 1_PC(18:0_20:3)+Na | 1_PC(18:2_20:1)+Na | 1_PC(16:0_22:3)+Na | 1_PC(18:1_20:2)+Na | 1_PC(18:...	PC	[M+H]+ (C13 isotope)
835.618	95.24	83.5474	39.5541	61.11	78.3519	124.439	73.9892	95.7017	185.004	1_SM(d18:1/24:1)+H | 1_SM(d18:2/24:0)+H | 1_SM(d20:2/22:0)+H | 1_SM(d24:0/18:2)+H | 1_SM(d24:1/18:1)+H | 1_SM(d20:0/22:2)+H | 1_SM(d22:1/20:1)+H | 1_SM(d20:1/22:1)+H	SM	[M+Na]+
835.67	97.47	210.469	111.914	169.004	234.162	170.54	91.8717	131.181	253.754	1_PC(18:0_22:6)+H | 1_PC(20:1_20:5)+H | 1_PC(18:1_22:5)+H | 1_PC(20:2_20:4)+H | 1_PC(18:2_22:4)+H | 1_PC(18:4_22:2)+H | 1_PC(18:3_22:3)+H | 1_PC(20:3_20:3)+H | 1_PC(18:0_20:3)+Na | 1_PC(18:2_20:1)+Na | 1_PC(16:0_22:3)+Na | 1_PC(18:1_20:2)+Na | 1_PC(18:...	PC	[M+H]+ (C13 isotope)
835.67	97.47	210.469	111.914	169.004	234.162	170.54	91.8717	131.181	253.754	1_SM(d18:1/24:1)+H | 1_SM(d18:2/24:0)+H | 1_SM(d20:2/22:0)+H | 1_SM(d24:0/18:2)+H | 1_SM(d24:1/18:1)+H | 1_SM(d20:0/22:2)+H | 1_SM(d22:1/20:1)+H | 1_SM(d20:1/22:1)+H	SM	[M+Na]+
836.522	92.17	19.3121	21.5193	22.2266	26.601	19.0006	21.4885	17.2707	26.3173	1_PC(20:4_22:6)+H | 1_PC(20:5_22:5)+H	PC	[M-H2O+H]+
836.522	92.17	19.3121	21.5193	22.2266	26.601	19.0006	21.4885	17.2707	26.3173	1_PE(20:4_22:5)+H | 1_PE(20:2_20:4)+Na | 1_PE(20:1_20:5)+Na | 1_PE(20:5_22:4)+H | 1_PE(18:2_22:4)+Na | 1_PE(18:3_22:3)+Na | 3_PE(42:9)+H | 1_PE(18:4_22:2)+Na | 1_PE(20:3_20:3)+Na | 1_PE(20:3_22:6)+H	PE	[M+Na]+
836.522	92.17	19.3121	21.5193	22.2266	26.601	19.0006	21.4885	17.2707	26.3173	4_PC(7:3_32:6)+H | 4_PC(9:3_30:6)+H | 4_PC(9:4_30:5)+H	PC	[M+Na]+
836.548	92.44	22.2413	21.9242	24.1778	30.101	25.3232	24.6211	21.8191	34.9563	1_PC(18:0_22:5)+H | 1_PC(18:1_22:4)+H | 1_PC(20:0_20:5)+H | 1_PC(20:1_20:4)+H | 1_PC(18:2_22:3)+H | 1_PC(18:3_22:2)+H | 1_PC(18:4_22:1)+H | 1_PC(18:1_20:1)+Na | 1_PC(18:0_20:2)+Na | 1_PC(18:2_20:0)+Na | 1_PC(14:1_24:1)+Na | 1_PC(16:0_22:2)+Na | 1_PC(16...	PC	[M+H]+
836.548	92.44	22.2413	21.9242	24.1778	30.101	25.3232	24.6211	21.8191	34.9563	1_PC(20:4_22:6)+H | 1_PC(20:5_22:5)+H	PC	[M-H2O+H]+
836.548	92.44	22.2413	21.9242	24.1778	30.101	25.3232	24.6211	21.8191	34.9563	1_PE(20:4_22:5)+H | 1_PE(20:2_20:4)+Na | 1_PE(20:1_20:5)+Na | 1_PE(20:5_22:4)+H | 1_PE(18:2_22:4)+Na | 1_PE(18:3_22:3)+Na | 3_PE(42:9)+H | 1_PE(18:4_22:2)+Na | 1_PE(20:3_20:3)+Na | 1_PE(20:3_22:6)+H	PE	[M+Na]+
836.548	92.44	22.2413	21.9242	24.1778	30.101	25.3232	24.6211	21.8191	34.9563	4_PC(14:1_24:1)+Na | 4_PC(16:0_22:2)+Na | 4_PC(16:1_22:1)+Na | 4_PC(18:0_20:2)+Na | 4_PC(18:1_20:1)+Na | 4_PC(18:2_20:0)+Na	PC	[M+H]+
836.548	92.44	22.2413	21.9242	24.1778	30.101	25.3232	24.6211	21.8191	34.9563	4_PC(7:3_32:6)+H | 4_PC(9:3_30:6)+H | 4_PC(9:4_30:5)+H	PC	[M+Na]+
836.631	95.78	66.1214	35.2977	51.149	63.7036	83.1764	48.9923	66.5073	120.246	1_PC(18:0_22:5)+H | 1_PC(18:1_22:4)+H | 1_PC(20:0_20:5)+H | 1_PC(20:1_20:4)+H | 1_PC(18:2_22:3)+H | 1_PC(18:3_22:2)+H | 1_PC(18:4_22:1)+H | 1_PC(18:1_20:1)+Na | 1_PC(18:0_20:2)+Na | 1_PC(18:2_20:0)+Na | 1_PC(14:1_24:1)+Na | 1_PC(16:0_22:2)+Na | 1_PC(16...	PC	[M+H]+
836.631	95.78	66.1214	35.2977	51.149	63.7036	83.1764	48.9923	66.5073	120.246	1_PC(20:4_22:6)+H | 1_PC(20:5_22:5)+H	PC	[M-H2O+H]+
836.631	95.78	66.1214	35.2977	51.149	63.7036	83.1764	48.9923	66.5073	120.246	4_PC(14:1_24:1)+Na | 4_PC(16:0_22:2)+Na | 4_PC(16:1_22:1)+Na | 4_PC(18:0_20:2)+Na | 4_PC(18:1_20:1)+Na | 4_PC(18:2_20:0)+Na	PC	[M+H]+
836.677	97.52	116.535	63.7482	94.6714	131.549	77.4414	42.4403	63.7757	111.243	1_PC(18:0_22:5)+H | 1_PC(18:1_22:4)+H | 1_PC(20:0_20:5)+H | 1_PC(20:1_20:4)+H | 1_PC(18:2_22:3)+H | 1_PC(18:3_22:2)+H | 1_PC(18:4_22:1)+H | 1_PC(18:1_20:1)+Na | 1_PC(18:0_20:2)+Na | 1_PC(18:2_20:0)+Na | 1_PC(14:1_24:1)+Na | 1_PC(16:0_22:2)+Na | 1_PC(16...	PC	[M+H]+
836.677	97.52	116.535	63.7482	94.6714	131.549	77.4414	42.4403	63.7757	111.243	4_PC(14:1_24:1)+Na | 4_PC(16:0_22:2)+Na | 4_PC(16:1_22:1)+Na | 4_PC(18:0_20:2)+Na | 4_PC(18:1_20:1)+Na | 4_PC(18:2_20:0)+Na	PC	[M+H]+
837.543	92.48	16.4895	15.8851	15.6023	20.3721	13.4126	13.112	10.8709	15.1687	1_PC(18:0_22:5)+H | 1_PC(18:1_22:4)+H | 1_PC(20:0_20:5)+H | 1_PC(20:1_20:4)+H | 1_PC(18:2_22:3)+H | 1_PC(18:3_22:2)+H | 1_PC(18:4_22:1)+H | 1_PC(18:1_20:1)+Na | 1_PC(18:0_20:2)+Na | 1_PC(18:2_20:0)+Na | 1_PC(14:1_24:1)+Na | 1_PC(16:0_22:2)+Na | 1_PC(16...	PC	[M+H]+ (C13 isotope)
837.543	92.48	16.4895	15.8851	15.6023	20.3721	13.4126	13.112	10.8709	15.1687	4_PC(14:1_24:1)+Na | 4_PC(16:0_22:2)+Na | 4_PC(16:1_22:1)+Na | 4_PC(18:0_20:2)+Na | 4_PC(18:1_20:1)+Na | 4_PC(18:2_20:0)+Na	PC	[M+H]+ (C13 isotope)
837.633	96.13	64.9181	33.4359	44.4495	52.3796	95.9794	49.6746	61.1203	117.461	1_PC(18:0_22:5)+H | 1_PC(18:1_22:4)+H | 1_PC(20:0_20:5)+H | 1_PC(20:1_20:4)+H | 1_PC(18:2_22:3)+H | 1_PC(18:3_22:2)+H | 1_PC(18:4_22:1)+H | 1_PC(18:1_20:1)+Na | 1_PC(18:0_20:2)+Na | 1_PC(18:2_20:0)+Na | 1_PC(14:1_24:1)+Na | 1_PC(16:0_22:2)+Na | 1_PC(16...	PC	[M+H]+ (C13 isotope)
837.633	96.13	64.9181	33.4359	44.4495	52.3796	95.9794	49.6746	61.1203	117.461	1_SM(d18:1/24:0)+H | 1_SM(d18:0/24:1)+H | 1_SM(d20:1/22:0)+H | 1_SM(d22:1/20:0)+H | 1_SM(d20:0/22:1)+H | 1_SM(d24:0/18:1)+H | 1_SM(d16:1/26:0)+H	SM	[M+Na]+
837.633	96.13	64.9181	33.4359	44.4495	52.3796	95.9794	49.6746	61.1203	117.461	4_PC(14:1_24:1)+Na | 4_PC(16:0_22:2)+Na | 4_PC(16:1_22:1)+Na | 4_PC(18:0_20:2)+Na | 4_PC(18:1_20:1)+Na | 4_PC(18:2_20:0)+Na	PC	[M+H]+ (C13 isotope)
837.684	98.62	178.999	86.3229	121.244	146.875	125.359	62.9134	77.4538	154.231	1_PC(18:0_22:5)+H | 1_PC(18:1_22:4)+H | 1_PC(20:0_20:5)+H | 1_PC(20:1_20:4)+H | 1_PC(18:2_22:3)+H | 1_PC(18:3_22:2)+H | 1_PC(18:4_22:1)+H | 1_PC(18:1_20:1)+Na | 1_PC(18:0_20:2)+Na | 1_PC(18:2_20:0)+Na | 1_PC(14:1_24:1)+Na | 1_PC(16:0_22:2)+Na | 1_PC(16...	PC	[M+H]+ (C13 isotope)
837.684	98.62	178.999	86.3229	121.244	146.875	125.359	62.9134	77.4538	154.231	1_SM(d18:1/24:0)+H | 1_SM(d18:0/24:1)+H | 1_SM(d20:1/22:0)+H | 1_SM(d22:1/20:0)+H | 1_SM(d20:0/22:1)+H | 1_SM(d24:0/18:1)+H | 1_SM(d16:1/26:0)+H	SM	[M+Na]+
837.684	98.62	178.999	86.3229	121.244	146.875	125.359	62.9134	77.4538	154.231	4_PC(14:1_24:1)+Na | 4_PC(16:0_22:2)+Na | 4_PC(16:1_22:1)+Na | 4_PC(18:0_20:2)+Na | 4_PC(18:1_20:1)+Na | 4_PC(18:2_20:0)+Na	PC	[M+H]+ (C13 isotope)
838.557	93.17	18.0198	18.3895	20.8406	25.621	17.4671	16.8153	16.7013	23.1388	1_PC(18:0_22:4)+H | 1_PC(18:2_22:2)+H | 1_PC(18:1_22:3)+H | 1_PC(20:1_20:3)+H | 1_PC(20:0_20:4)+H | 1_PC(18:3_22:1)+H	PC	[M+H]+
838.557	93.17	18.0198	18.3895	20.8406	25.621	17.4671	16.8153	16.7013	23.1388	1_PC(20:3_22:6)+H | 1_PC(20:5_22:4)+H	PC	[M-H2O+H]+
838.557	93.17	18.0198	18.3895	20.8406	25.621	17.4671	16.8153	16.7013	23.1388	4_PC(18:5_23...	PC	[M+H]+
838.644	96.72	53.2209	26.4899	36.4043	44.1792	55.0747	29.7202	38.4156	67.2247	1_PC(18:0_22:4)+H | 1_PC(18:2_22:2)+H | 1_PC(18:1_22:3)+H | 1_PC(20:1_20:3)+H | 1_PC(20:0_20:4)+H | 1_PC(18:3_22:1)+H	PC	[M+H]+
838.644	96.72	53.2209	26.4899	36.4043	44.1792	55.0747	29.7202	38.4156	67.2247	1_PC(20:3_22:6)+H | 1_PC(20:5_22:4)+H	PC	[M-H2O+H]+
838.692	98.75	79.7528	38.0641	53.2903	63.1677	49.7142	26.9938	33.3421	62.9175	1_PC(18:0_22:4)+H | 1_PC(18:2_22:2)+H | 1_PC(18:1_22:3)+H | 1_PC(20:1_20:3)+H | 1_PC(20:0_20:4)+H | 1_PC(18:3_22:1)+H	PC	[M+H]+
839.561	93.61	21.8801	16.7284	18.82	24.2568	16.9763	13.7603	13.649	18.4933	1_PC(18:0_22:4)+H | 1_PC(18:2_22:2)+H | 1_PC(18:1_22:3)+H | 1_PC(20:1_20:3)+H | 1_PC(20:0_20:4)+H | 1_PC(18:3_22:1)+H	PC	[M+H]+ (C13 isotope)
839.561	93.61	21.8801	16.7284	18.82	24.2568	16.9763	13.7603	13.649	18.4933	4_PC(18:5_23...	PC	[M+H]+ (C13 isotope)
839.615	95.9	33.579	21.723	23.5302	31.3539	24.7268	15.3352	18.2617	25.706	1_PC(18:0_22:4)+H | 1_PC(18:2_22:2)+H | 1_PC(18:1_22:3)+H | 1_PC(20:1_20:3)+H | 1_PC(20:0_20:4)+H | 1_PC(18:3_22:1)+H	PC	[M+H]+ (C13 isotope)
839.615	95.9	33.579	21.723	23.5302	31.3539	24.7268	15.3352	18.2617	25.706	4_PC(18:5_23...	PC	[M+H]+ (C13 isotope)
839.692	99.03	40.3864	18.9093	25.6014	29.4237	32.6909	13.2501	21.571	29.1872	1_PC(18:0_22:4)+H | 1_PC(18:2_22:2)+H | 1_PC(18:1_22:3)+H | 1_PC(20:1_20:3)+H | 1_PC(20:0_20:4)+H | 1_PC(18:3_22:1)+H	PC	[M+H]+ (C13 isotope)
840.552	94.1	18.5483	18.0005	20.2387	25.0628	14.8622	14.5023	14.2893	20.4377	1_PC(18:3_20:5)+H | 1_PC(18:4_20:4)+H | 1_PC(18:2_18:3)+Na | 1_PC(16:0_20:5)+Na | 1_PC(18:1_18:4)+Na | 1_PC(14:0_22:5)+Na | 1_PC(16:1_20:4)+Na	PC	[M+K]+
840.552	94.1	18.5483	18.0005	20.2387	25.0628	14.8622	14.5023	14.2893	20.4377	1_PE(22:4_22:6)+H | 1_PE(22:5_22:5)+H | 1_PE(20:3_22:4)+Na | 1_PE(20:2_22:5)+Na | 1_PE(20:4_22:3)+Na | 3_PE(44:10)+H	PE	[M+H]+
840.552	94.1	18.5483	18.0005	20.2387	25.0628	14.8622	14.5023	14.2893	20.4377	4_PC(5:1_34:6)+H | 4_PC(5:2_34:5)+H | 4_PC(7:1_32:6)+H | 4_PC(7:2_32:5)+H | 4_PC(7:3_32:4)+H | 4_P...	PC	[M+Na]+
840.552	94.1	18.5483	18.0005	20.2387	25.0628	14.8622	14.5023	14.2893	20.4377	4_PC(20:2_22:6)+H | 4_PC(20:3_22:5)+H | 4_PC(20:4_22:4)+H | 4_PC(20:5_22:3)+H | 4_PC(6:2_36:6)+H | 4_PC(8:2_34:6)+H | 4_PC(8:3_34:5)+H | 4_PC(10:2_32:6)+H | ...	PC	[M-H2O+H]+
840.6	95.21	25.0572	19.5247	23.1605	33.4281	16.4741	11.8269	14.2223	21.2238	1_PC(18:3_20:5)+H | 1_PC(18:4_20:4)+H | 1_PC(18:2_18:3)+Na | 1_PC(16:0_20:5)+Na | 1_PC(18:1_18:4)+Na | 1_PC(14:0_22:5)+Na | 1_PC(16:1_20:4)+Na	PC	[M+K]+
840.6	95.21	25.0572	19.5247	23.1605	33.4281	16.4741	11.8269	14.2223	21.2238	1_PE(22:4_22:6)+H | 1_PE(22:5_22:5)+H | 1_PE(20:3_22:4)+Na | 1_PE(20:2_22:5)+Na | 1_PE(20:4_22:3)+Na | 3_PE(44:10)+H	PE	[M+H]+
840.6	95.21	25.0572	19.5247	23.1605	33.4281	16.4741	11.8269	14.2223	21.2238	4_PC(5:1_34:6)+H | 4_PC(5:2_34:5)+H | 4_PC(7:1_32:6)+H | 4_PC(7:2_32:5)+H | 4_PC(7:3_32:4)+H | 4_P...	PC	[M+Na]+
840.6	95.21	25.0572	19.5247	23.1605	33.4281	16.4741	11.8269	14.2223	21.2238	4_PC(20:2_22:6)+H | 4_PC(20:3_22:5)+H | 4_PC(20:4_22:4)+H | 4_PC(20:5_22:3)+H | 4_PC(6:2_36:6)+H | 4_PC(8:2_34:6)+H | 4_PC(8:3_34:5)+H | 4_PC(10:2_32:6)+H | ...	PC	[M-H2O+H]+
840.6	95.21	25.0572	19.5247	23.1605	33.4281	16.4741	11.8269	14.2223	21.2238	4_Plasmanyl-PE(O-16:0/26:0)+H | 4_Plasmanyl-PE(O-18:0/24:0)+H | 4_Plasmanyl-PE(O-20:0/22:0)+H	Plasmanyl-PE	[M+Na]+
840.684	99.03	17.1354	10.2338	12.1811	14.0752	16.0311	7.34854	12.5702	14.0229	1_PC(18:3_20:5)+H | 1_PC(18:4_20:4)+H | 1_PC(18:2_18:3)+Na | 1_PC(16:0_20:5)+Na | 1_PC(18:1_18:4)+Na | 1_PC(14:0_22:5)+Na | 1_PC(16:1_20:4)+Na	PC	[M+K]+
840.684	99.03	17.1354	10.2338	12.1811	14.0752	16.0311	7.34854	12.5702	14.0229	4_Plasmanyl-PE(O-16:0/26:0)+H | 4_Plasmanyl-PE(O-18:0/24:0)+H | 4_Plasmanyl-PE(O-20:0/22:0)+H	Plasmanyl-PE	[M+Na]+
840.707	99.2	17.236	9.82351	11.2958	13.1231	12.082	5.1368	9.22067	10.635	1_PC(18:3_20:5)+H | 1_PC(18:4_20:4)+H | 1_PC(18:2_18:3)+Na | 1_PC(16:0_20:5)+Na | 1_PC(18:1_18:4)+Na | 1_PC(14:0_22:5)+Na | 1_PC(16:1_20:4)+Na	PC	[M+K]+
840.707	99.2	17.236	9.82351	11.2958	13.1231	12.082	5.1368	9.22067	10.635	4_Plasmanyl-PE(O-16:0/26:0)+H | 4_Plasmanyl-PE(O-18:0/24:0)+H | 4_Plasmanyl-PE(O-20:0/22:0)+H	Plasmanyl-PE	[M+Na]+
841.561	94.39	14.4517	13.1339	14.8617	18.0972	12.2425	10.6365	9.58203	13.0814	1_PE(22:4_22:6)+H | 1_PE(22:5_22:5)+H | 1_PE(20:3_22:4)+Na | 1_PE(20:2_22:5)+Na | 1_PE(20:4_22:3)+Na | 3_PE(44:10)+H	PE	[M+H]+ (C13 isotope)
841.595	94.61	18.8995	14.9422	16.54	22.0295	16.0945	11.2076	12.111	15.8769	1_PE(22:4_22:6)+H | 1_PE(22:5_22:5)+H | 1_PE(20:3_22:4)+Na | 1_PE(20:2_22:5)+Na | 1_PE(20:4_22:3)+Na | 3_PE(44:10)+H	PE	[M+H]+ (C13 isotope)
842.562	93.95	15.3623	15.7789	17.6034	22.8743	13.1057	11.784	11.2342	17.8924	1_PC(16:1_22:6)+H | 1_PC(18:3_20:4)+H | 1_PC(18:2_20:5)+H | 1_PC(18:4_20:3)+H | 1_PC(16:0_20:4)+Na | 1_PC(18:1_18:3)+Na | 1_PC(16:1_20:3)+Na | 1_PC(14:1_22:3)+Na | 1_PC(18:2_18:2)+Na | 1_PC(18:0_18:4)+Na | 1_PC(14:0_22:4)+Na | 1_PE...	PC	[M+K]+
842.588	94.89	16.666	15.239	17.8295	26.2509	12.8423	10.1402	10.3767	18.7254	1_PC(16:1_22:6)+H | 1_PC(18:3_20:4)+H | 1_PC(18:2_20:5)+H | 1_PC(18:4_20:3)+H | 1_PC(16:0_20:4)+Na | 1_PC(18:1_18:3)+Na | 1_PC(16:1_20:3)+Na | 1_PC(14:1_22:3)+Na | 1_PC(18:2_18:2)+Na | 1_PC(18:0_18:4)+Na | 1_PC(14:0_22:4)+Na | 1_PE...	PC	[M+K]+
842.679	98.52	11.2657	7.34231	8.35681	12.5437	11.1342	4.9492	9.40765	7.72677	1_PC(16:1_22:6)+H | 1_PC(18:3_20:4)+H | 1_PC(18:2_20:5)+H | 1_PC(18:4_20:3)+H | 1_PC(16:0_20:4)+Na | 1_PC(18:1_18:3)+Na | 1_PC(16:1_20:3)+Na | 1_PC(14:1_22:3)+Na | 1_PC(18:2_18:2)+Na | 1_PC(18:0_18:4)+Na | 1_PC(14:0_22:4)+Na | 1_PE...	PC	[M+K]+
844.55	93.72	12.4167	16.3138	15.0421	18.8815	10.547	11.4194	8.96693	14.6917	4_PC(5:0_34:5)+H | 4_PC(5:1_34:4)+H | 4_PC(5:2_34:3)+H | 4_PC(7:0_32:5)+H | 4...	PC	[M+Na]+
844.636	97.13	11.6538	10.3838	11.0192	20.2349	9.55484	6.88888	8.44294	13.5697	1_PC(16:0_22:6)+H | 1_PC(18:2_20:4)+H | 1_PC(16:1_22:5)+H | 1_PC(18:1_20:5)+H | 1_PC(18:3_20:3)+H | 1_PC(18:4_20:2)+H | 1_PC(16:0_20:3)+Na | 1_PC(18:1_18:2)+Na | 1_PC(16:1_20:2)+Na | 1_PC(18:0_18:3)+Na | 1_PC(14:1_22:2)+Na | 1_PC(14:0_22:3)+Na | 1_PE(1...	PC| PE	[M+K]+
844.636	97.13	11.6538	10.3838	11.0192	20.2349	9.55484	6.88888	8.44294	13.5697	1_PC(18:2_20:4)+H | 1_PC(16:1_22:5)+H | 1_PC(16:0_22:6)+H | 1_PC(18:1_20:5)+H | 1_PC(18:3_20:3)+H | 1_PC(18:4_20:2)+H | 1_PC(16:0_20:3)+Na | 1_PC(18:1_18:2)+Na | 1_PC(16:1_20:2)+Na | 1_PC(14:0_22:3)+Na | 1_PC(18:0_18:3)+Na | 1_PC(14:1_22:2)+Na | 1_PE(1...	PC| PE	[M+K]+
844.636	97.13	11.6538	10.3838	11.0192	20.2349	9.55484	6.88888	8.44294	13.5697	4_PC(5:0_34:5)+H | 4_PC(5:1_34:4)+H | 4_PC(5:2_34:3)+H | 4_PC(7:0_32:5)+H | 4...	PC	[M+Na]+
844.702	99.12	9.9443	5.92602	6.30444	9.44306	8.26704	3.81263	6.6337	6.86292	1_PC(16:0_22:6)+H | 1_PC(18:2_20:4)+H | 1_PC(16:1_22:5)+H | 1_PC(18:1_20:5)+H | 1_PC(18:3_20:3)+H | 1_PC(18:4_20:2)+H | 1_PC(16:0_20:3)+Na | 1_PC(18:1_18:2)+Na | 1_PC(16:1_20:2)+Na | 1_PC(18:0_18:3)+Na | 1_PC(14:1_22:2)+Na | 1_PC(14:0_22:3)+Na | 1_PE(1...	PC| PE	[M+K]+
844.702	99.12	9.9443	5.92602	6.30444	9.44306	8.26704	3.81263	6.6337	6.86292	1_PC(18:2_20:4)+H | 1_PC(16:1_22:5)+H | 1_PC(16:0_22:6)+H | 1_PC(18:1_20:5)+H | 1_PC(18:3_20:3)+H | 1_PC(18:4_20:2)+H | 1_PC(16:0_20:3)+Na | 1_PC(18:1_18:2)+Na | 1_PC(16:1_20:2)+Na | 1_PC(14:0_22:3)+Na | 1_PC(18:0_18:3)+Na | 1_PC(14:1_22:2)+Na | 1_PE(1...	PC| PE	[M+K]+
846.651	97.67	10.7456	8.05285	8.97358	16.0349	9.38283	5.78772	6.70162	12.0772	1_PC(16:0_22:5)+H | 1_PC(18:1_20:4)+H | 1_PC(18:2_20:3)+H | 1_PC(18:4_20:1)+H | 1_PC(18:3_20:2)+H | 1_PC(18:0_20:5)+H | 1_PC(16:1_22:4)+H | 1_PC(16:0_20:2)+Na | 1_PC(18:0_18:2)+Na | 1_PC(16:1_20:1)+Na | 1_PC(18:1_18:1)+Na | 1_PC(14:0_22:2)+Na | 1_PC(14...	PC	[M+K]+
848.437	88.35	16.5308	23.2866	24.5126	18.1859	20.079	24.1866	22.0396	16.378	1_PC(20:5_20:5)+H | 1_PC(18:4_22:6)+H | 1_PC(16:1_22:6)+Na | 1_PC(18:2_20:5)+Na | 1_PC(18:3_20:4)+Na | 1_PC(18:4_20:3)+Na	PC	[M+Na]+
848.564	94.25	14.8753	15.4706	17.1117	22.047	14.8041	14.1239	11.604	22.7871	1_PC(20:5_20:5)+H | 1_PC(18:4_22:6)+H | 1_PC(16:1_22:6)+Na | 1_PC(18:2_20:5)+Na | 1_PC(18:3_20:4)+Na | 1_PC(18:4_20:3)+Na	PC	[M+Na]+
848.674	98.48	15.7457	9.82861	9.27642	15.4043	12.8567	6.80116	7.91833	11.9271	1_PC(16:0_22:4)+H | 1_PC(18:0_20:4)+H | 1_PC(18:1_20:3)+H | 1_PC(18:2_20:2)+H | 1_PC(16:1_22:3)+H | 1_PC(18:4_20:0)+H | 1_PC(18:3_20:1)+H | 1_PC(18:0_18:1)+Na | 1_PC(16:0_20:1)+Na | 1_PC(16:1_20:0)+Na | 1_PC(14:0_22:1)+Na | 1_PC(12:0_24:1)+Na | 1_PC(15...	PC	[M+K]+
848.674	98.48	15.7457	9.82861	9.27642	15.4043	12.8567	6.80116	7.91833	11.9271	1_PC(18:0_20:4)+H | 1_PC(16:0_22:4)+H | 1_PC(18:1_20:3)+H | 1_PC(18:3_20:1)+H | 1_PC(18:2_20:2)+H | 1_PC(16:1_22:3)+H | 1_PC(18:4_20:0)+H | 1_PC(16:0_20:1)+Na | 1_PC(18:0_18:1)+Na | 1_PC(12:0_24:1)+Na | 1_PC(16:1_20:0)+Na | 1_PC(17...	PC	[M+K]+
849.652	97.82	32.9056	17.9957	19.627	25.9524	47.2955	21.3521	26.3274	34.8205	4_PA(22:3_26:0)+H	PA	[M-H2O+H]+
849.695	99.46	106.655	33.4171	36.391	38.5053	70.9006	26.5256	37.3232	42.0079	4_PA(22:3_26:0)+H	PA	[M-H2O+H]+
850.548	94.1	14.1881	17.2795	17.8267	20.9256	11.5278	12.1419	11.1804	14.689	1_PC(18:3_22:6)+H | 1_PC(18:4_22:5)+H | 1_PC(20:4_20:5)+H	PC	[M+Na]+
850.577	94.72	13.8165	13.5377	15.258	18.7282	10.7386	10.1612	9.81216	14.0779	1_PC(18:3_22:6)+H | 1_PC(18:4_22:5)+H | 1_PC(20:4_20:5)+H	PC	[M+Na]+
850.698	99.47	54.2955	19.1203	20.0087	22.9373	39.2463	16.1463	21.4119	26.3603	1_PC(18:0_20:3)+H | 1_PC(18:2_20:1)+H | 1_PC(18:1_20:2)+H | 1_PC(16:0_22:3)+H | 1_PC(16:1_22:2)+H | 1_PC(18:3_20:0)+H | 1_PC(18:0_18:0)+Na | 1_PC(14:0_22:0)+Na | 1_PC(12:0_24:0)+Na | 1_PC(1...	PC	[M+K]+
851.63	96.63	26.0344	15.9945	19.4726	23.7265	34.4578	20.5135	28.496	32.6619	4_PA(22:2_26:0)+H | 4_PA(24:1_24:1)+H	PA	[M-H2O+H]+
851.713	100.44	245.074	71.8027	79.6738	74.237	180.396	65.2042	99.5979	100.012	1_SM(d18:1/24:1)+H | 1_SM(d18:2/24:0)+H | 1_SM(d20:2/22:0)+H | 1_SM(d24:0/18:2)+H | 1_SM(d24:1/18:1)+H | 1_SM(d20:0/22:2)+H | 1_SM(d22:1/20:1)+H | 1_SM(d20:1/22:1)+H	SM	[M+K]+
851.713	100.44	245.074	71.8027	79.6738	74.237	180.396	65.2042	99.5979	100.012	4_PA(22:2_26:0)+H | 4_PA(24:1_24:1)+H	PA	[M-H2O+H]+
852.546	93.58	14.2987	18.6709	17.9731	21.4489	11.7615	13.4872	9.38516	17.5153	1_PC(18:2_22:6)+H | 1_PC(20:3_20:5)+H | 1_PC(20:4_20:4)+H | 1_PC(18:3_22:5)+H | 1_PC(18:4_22:4)+H | 1_PC(18:2_20:3)+Na | 1_PC(18:1_20:4)+Na | 1_PC(16:0_22:5)+Na | 1_PC(18:4_20:1)+Na | 1_PC(16:1_22:4)+Na | 1_PC(18:0_20:5)+Na | 1_PC(18:3_20:2)+Na | 1_PE(...	PC| PE	[M+Na]+
852.546	93.58	14.2987	18.6709	17.9731	21.4489	11.7615	13.4872	9.38516	17.5153	1_PE(20:4_22:5)+H | 1_PE(20:2_20:4)+Na | 1_PE(20:1_20:5)+Na | 1_PE(20:5_22:4)+H | 1_PE(18:2_22:4)+Na | 1_PE(18:3_22:3)+Na | 3_PE(42:9)+H | 1_PE(18:4_22:2)+Na | 1_PE(20:3_20:3)+Na | 1_PE(20:3_22:6)+H	PE	[M+K]+
852.546	93.58	14.2987	18.6709	17.9731	21.4489	11.7615	13.4872	9.38516	17.5153	4_PC(7:3_32:6)+H | 4_PC(9:3_30:6)+H | 4_PC(9:4_30:5)+H	PC	[M+K]+
852.716	100.46	150.015	44.2002	48.648	48.039	107.049	40.6641	60.5018	62.6123	1_PC(18:0_20:2)+H | 1_PC(16:0_22:2)+H | 1_PC(18:1_20:1)+H | 1_PC(18:2_20:0)+H | 1_PC(14:1_24:1)+H	PC	[M+K]+
853.616	97.13	16.4575	10.9433	11.8854	14.3463	14.9598	9.36522	12.5319	14.0896	4_PA(22:1_26:0)+H | 4_PA(24:0_24:1)+H	PA	[M-H2O+H]+
853.657	96.95	31.4773	17.0251	19.3799	23.3477	78.0693	39.3376	54.6771	56.9975	4_PA(22:1_26:0)+H | 4_PA(24:0_24:1)+H	PA	[M-H2O+H]+
853.729	101.51	278.752	84.5286	93.7718	84.9665	260.386	103.728	160.266	144.092	1_SM(d18:1/24:0)+H | 1_SM(d18:0/24:1)+H | 1_SM(d20:1/22:0)+H | 1_SM(d22:1/20:0)+H | 1_SM(d20:0/22:1)+H | 1_SM(d24:0/18:1)+H | 1_SM(d16:1/26:0)+H	SM	[M+K]+
853.729	101.51	278.752	84.5286	93.7718	84.9665	260.386	103.728	160.266	144.092	4_PA(22:1_26:0)+H | 4_PA(24:0_24:1)+H	PA	[M-H2O+H]+
853.729	101.51	278.752	84.5286	93.7718	84.9665	260.386	103.728	160.266	144.092	4_SM(d20:1_26:0)+H | 4_SM(d22:0_24:1)+H | 4_SM(d22:1_24:0)+H | 4_SM(d24:0_22:1)+H | 4_SM(d24:1_22:0)+H | 4_SM(d26:0_20:1)+H	SM	[M-H2O+H]+
853.85	101.38	9.174	3.86281	4.16315	3.7472	4.13135	2.21528	3.05545	2.8199	1_SM(d18:1/24:0)+H | 1_SM(d18:0/24:1)+H | 1_SM(d20:1/22:0)+H | 1_SM(d22:1/20:0)+H | 1_SM(d20:0/22:1)+H | 1_SM(d24:0/18:1)+H | 1_SM(d16:1/26:0)+H	SM	[M+K]+
854.56	94.01	19.4299	23.5635	23.0237	26.5014	16.3963	17.6581	12.3959	24.9928	1_PC(18:1_22:6)+H | 1_PC(18:2_22:5)+H | 1_PC(20:3_20:4)+H | 1_PC(20:2_20:5)+H | 1_PC(18:4_22:3)+H | 1_PC(18:3_22:4)+H | 1_PC(18:1_20:3)+Na | 1_PC(18:2_20:2)+Na | 1_PC(16:1_22:3)+Na | 1_PC(18:0_20:4)+Na | 1_PC(18:4_20:0)+Na | 1_PC(18:3_20:1)+Na | 1_PC(1...	PC	[M+Na]+
854.56	94.01	19.4299	23.5635	23.0237	26.5014	16.3963	17.6581	12.3959	24.9928	1_PC(20:4_22:6)+H | 1_PC(20:5_22:5)+H	PC	[M+H]+
855.572	94.9	22.1774	18.9791	20.5444	24.538	18.1923	14.2715	15.0349	19.7842	1_PC(20:4_22:6)+H | 1_PC(20:5_22:5)+H	PC	[M+H]+ (C13 isotope)
856.552	94.53	23.2234	21.0183	25.0016	32.6564	27.2812	24.4292	17.7685	41.4593	1_PC(18:0_22:6)+H | 1_PC(20:1_20:5)+H | 1_PC(18:1_22:5)+H | 1_PC(20:2_20:4)+H | 1_PC(18:2_22:4)+H | 1_PC(18:4_22:2)+H | 1_PC(18:3_22:3)+H | 1_PC(20:3_20:3)+H | 1_PC(18:0_20:3)+Na | 1_PC(18:2_20:1)+Na | 1_PC(16:0_22:3)+Na | 1_PC(18:1_20:2)+Na | 1_PC(18:...	PC	[M+Na]+
856.552	94.53	23.2234	21.0183	25.0016	32.6564	27.2812	24.4292	17.7685	41.4593	1_PC(20:3_22:6)+H | 1_PC(20:5_22:4)+H	PC	[M+H]+
856.582	95.51	34.1908	30.0289	32.9065	50.1493	28.0892	24.0965	17.2733	45.8257	1_PC(18:0_22:6)+H | 1_PC(20:1_20:5)+H | 1_PC(18:1_22:5)+H | 1_PC(20:2_20:4)+H | 1_PC(18:2_22:4)+H | 1_PC(18:4_22:2)+H | 1_PC(18:3_22:3)+H | 1_PC(20:3_20:3)+H | 1_PC(18:0_20:3)+Na | 1_PC(18:2_20:1)+Na | 1_PC(16:0_22:3)+Na | 1_PC(18:1_20:2)+Na | 1_PC(18:...	PC	[M+Na]+
856.582	95.51	34.1908	30.0289	32.9065	50.1493	28.0892	24.0965	17.2733	45.8257	1_PC(20:3_22:6)+H | 1_PC(20:5_22:4)+H	PC	[M+H]+
856.582	95.51	34.1908	30.0289	32.9065	50.1493	28.0892	24.0965	17.2733	45.8257	4_PC(5:1_34:6)+H | 4_PC(5:2_34:5)+H | 4_PC(7:1_32:6)+H | 4_PC(7:2_32:5)+H | 4_PC(7:3_32:4)+H | 4_P...	PC	[M+K]+
856.747	102.27	80.1812	25.0648	26.1671	27.3621	70.009	27.7208	42.3523	37.931	4_Plasmanyl-PE(O-16:0/26:0)+H | 4_Plasmanyl-PE(O-18:0/24:0)+H | 4_Plasmanyl-PE(O-20:0/22:0)+H	Plasmanyl-PE	[M+K]+
857.556	94.69	17.1786	15.4704	17.0089	22.2876	16.9971	15.525	12.4892	24.0706	1_PC(20:3_22:6)+H | 1_PC(20:5_22:4)+H	PC	[M+H]+ (C13 isotope)
857.585	95.28	19.6478	16.645	17.9019	26.4016	16.0572	13.6681	10.497	22.8927	1_PC(20:3_22:6)+H | 1_PC(20:5_22:4)+H	PC	[M+H]+ (C13 isotope)
857.625	96.49	18.7303	16.2365	16.1086	26.5606	11.2664	8.41234	7.41182	13.9097	1_PC(20:3_22:6)+H | 1_PC(20:5_22:4)+H	PC	[M+H]+ (C13 isotope)
858.547	94.61	18.4587	17.8777	20.0057	24.6401	20.2427	18.9467	15.3957	29.2735	1_PC(18:0_22:5)+H | 1_PC(18:1_22:4)+H | 1_PC(20:0_20:5)+H | 1_PC(20:1_20:4)+H | 1_PC(18:2_22:3)+H | 1_PC(18:3_22:2)+H | 1_PC(18:4_22:1)+H | 1_PC(18:1_20:1)+Na | 1_PC(18:0_20:2)+Na | 1_PC(18:2_20:0)+Na | 1_PC(14:1_24:1)+Na | 1_PC(16:0_22:2)+Na | 1_PC(16...	PC	[M+Na]+
858.547	94.61	18.4587	17.8777	20.0057	24.6401	20.2427	18.9467	15.3957	29.2735	4_PC(20:2_22:6)+H | 4_PC(20:3_22:5)+H | 4_PC(20:4_22:4)+H | 4_PC(20:5_22:3)+H | 4_PC(6:2_36:6)+H | 4_PC(8:2_34:6)+H | 4_PC(8:3_34:5)+H | 4_PC(10:2_32:6)+H | ...	PC	[M+H]+
858.593	95.58	24.6675	21.1997	24.9886	33.0285	21.6981	17.0749	13.5609	33.7956	1_PC(18:0_22:5)+H | 1_PC(18:1_22:4)+H | 1_PC(20:0_20:5)+H | 1_PC(20:1_20:4)+H | 1_PC(18:2_22:3)+H | 1_PC(18:3_22:2)+H | 1_PC(18:4_22:1)+H | 1_PC(18:1_20:1)+Na | 1_PC(18:0_20:2)+Na | 1_PC(18:2_20:0)+Na | 1_PC(14:1_24:1)+Na | 1_PC(16:0_22:2)+Na | 1_PC(16...	PC	[M+Na]+
858.593	95.58	24.6675	21.1997	24.9886	33.0285	21.6981	17.0749	13.5609	33.7956	4_PC(20:2_22:6)+H | 4_PC(20:3_22:5)+H | 4_PC(20:4_22:4)+H | 4_PC(20:5_22:3)+H | 4_PC(6:2_36:6)+H | 4_PC(8:2_34:6)+H | 4_PC(8:3_34:5)+H | 4_PC(10:2_32:6)+H | ...	PC	[M+H]+
859.553	94.61	14.7773	13.9678	16.5373	18.7041	14.7123	13.3349	13.4814	18.1835	4_PC(20:2_22:6)+H | 4_PC(20:3_22:5)+H | 4_PC(20:4_22:4)+H | 4_PC(20:5_22:3)+H | 4_PC(6:2_36:6)+H | 4_PC(8:2_34:6)+H | 4_PC(8:3_34:5)+H | 4_PC(10:2_32:6)+H | ...	PC	[M+H]+ (C13 isotope)
859.603	96.08	16.7775	13.6109	15.5573	20.9526	13.8138	10.618	9.11383	18.796	4_PC(20:2_22:6)+H | 4_PC(20:3_22:5)+H | 4_PC(20:4_22:4)+H | 4_PC(20:5_22:3)+H | 4_PC(6:2_36:6)+H | 4_PC(8:2_34:6)+H | 4_PC(8:3_34:5)+H | 4_PC(10:2_32:6)+H | ...	PC	[M+H]+ (C13 isotope)
859.667	98.97	13.2165	10.5677	10.0886	14.388	8.35708	5.3135	5.6237	8.40364	4_PC(20:2_22:6)+H | 4_PC(20:3_22:5)+H | 4_PC(20:4_22:4)+H | 4_PC(20:5_22:3)+H | 4_PC(6:2_36:6)+H | 4_PC(8:2_34:6)+H | 4_PC(8:3_34:5)+H | 4_PC(10:2_32:6)+H | ...	PC	[M+H]+ (C13 isotope)
860.437	86.16	20.1559	29.4534	33.7892	23.5835	19.5156	26.108	25.1355	20.7037	4_PC(18:5_23...	PC	[M+Na]+
860.553	94.49	15.4461	17.1015	19.0863	19.6264	14.4916	14.1684	14.3552	18.7577	1_PC(18:0_22:4)+H | 1_PC(18:2_22:2)+H | 1_PC(18:1_22:3)+H | 1_PC(20:1_20:3)+H | 1_PC(20:0_20:4)+H | 1_PC(18:3_22:1)+H	PC	[M+Na]+
860.553	94.49	15.4461	17.1015	19.0863	19.6264	14.4916	14.1684	14.3552	18.7577	4_PC(18:5_23...	PC	[M+Na]+
860.621	96.47	15.4231	12.401	15.4825	18.9368	14.9445	10.0087	12.3725	19.3888	1_PC(18:0_22:4)+H | 1_PC(18:2_22:2)+H | 1_PC(18:1_22:3)+H | 1_PC(20:1_20:3)+H | 1_PC(20:0_20:4)+H | 1_PC(18:3_22:1)+H	PC	[M+Na]+
860.621	96.47	15.4231	12.401	15.4825	18.9368	14.9445	10.0087	12.3725	19.3888	4_PC(5:0_34:5)+H | 4_PC(5:1_34:4)+H | 4_PC(5:2_34:3)+H | 4_PC(7:0_32:5)+H | 4...	PC	[M+K]+
860.69	98.98	9.64165	7.94554	8.62034	10.4642	5.71398	3.67357	4.53296	5.38651	1_PC(18:0_22:4)+H | 1_PC(18:2_22:2)+H | 1_PC(18:1_22:3)+H | 1_PC(20:1_20:3)+H | 1_PC(20:0_20:4)+H | 1_PC(18:3_22:1)+H	PC	[M+Na]+
860.69	98.98	9.64165	7.94554	8.62034	10.4642	5.71398	3.67357	4.53296	5.38651	4_PC(5:0_34:5)+H | 4_PC(5:1_34:4)+H | 4_PC(5:2_34:3)+H | 4_PC(7:0_32:5)+H | 4...	PC	[M+K]+
862.567	95.19	17.0759	17.4508	18.4552	21.1274	13.0424	12.7785	12.8892	16.808	1_PE(22:4_22:6)+H | 1_PE(22:5_22:5)+H | 1_PE(20:3_22:4)+Na | 1_PE(20:2_22:5)+Na | 1_PE(20:4_22:3)+Na | 3_PE(44:10)+H	PE	[M+Na]+
864.567	94.77	14.4213	14.9202	15.5378	20.0708	9.212	10.1423	10.6526	11.91	1_PC(20:5_20:5)+H | 1_PC(18:4_22:6)+H | 1_PC(16:1_22:6)+Na | 1_PC(18:2_20:5)+Na | 1_PC(18:3_20:4)+Na | 1_PC(18:4_20:3)+Na	PC	[M+K]+
864.611	96.29	11.7999	10.9796	12.7566	15.9937	9.69595	7.45622	9.36527	11.2627	1_PC(20:5_20:5)+H | 1_PC(18:4_22:6)+H | 1_PC(16:1_22:6)+Na | 1_PC(18:2_20:5)+Na | 1_PC(18:3_20:4)+Na | 1_PC(18:4_20:3)+Na	PC	[M+K]+
864.684	99.47	12.4893	7.17741	8.77724	11.0317	8.99644	4.28735	9.75244	8.83131	1_PC(20:5_20:5)+H | 1_PC(18:4_22:6)+H | 1_PC(16:1_22:6)+Na | 1_PC(18:2_20:5)+Na | 1_PC(18:3_20:4)+Na | 1_PC(18:4_20:3)+Na	PC	[M+K]+
866.58	95.58	13.8436	15.2219	16.6404	18.1396	12.2613	10.1749	11.9616	11.5025	1_PC(18:3_22:6)+H | 1_PC(18:4_22:5)+H | 1_PC(20:4_20:5)+H	PC	[M+K]+
866.678	99.81	15.2337	9.06254	10.1354	12.9681	11.7772	5.16322	8.77616	9.74123	1_PC(18:3_22:6)+H | 1_PC(18:4_22:5)+H | 1_PC(20:4_20:5)+H	PC	[M+K]+
866.724	101.2	18.2009	6.79165	8.00238	10.2837	10.5198	3.61729	7.73933	7.7012	1_PC(18:3_22:6)+H | 1_PC(18:4_22:5)+H | 1_PC(20:4_20:5)+H	PC	[M+K]+
867.608	96.47	16.4817	12.9181	13.5802	15.3414	13.9421	9.48781	10.4155	13.0634	4_PA(22:3_26:0)+H	PA	[M+H]+
867.693	101.06	34.5589	15.7034	16.7703	21.5617	24.201	8.70028	16.9079	16.9836	4_PA(22:3_26:0)+H	PA	[M+H]+
867.731	101.96	36.7332	12.7842	14.4097	17.0655	21.9743	6.16031	15.4978	14.1824	4_PA(22:3_26:0)+H	PA	[M+H]+
868.585	96.17	16.3354	16.787	20.9493	20.079	13.1816	10.2576	14.1955	12.3512	1_PC(18:2_22:6)+H | 1_PC(20:3_20:5)+H | 1_PC(20:4_20:4)+H | 1_PC(18:3_22:5)+H | 1_PC(18:4_22:4)+H | 1_PC(18:2_20:3)+Na | 1_PC(18:1_20:4)+Na | 1_PC(16:0_22:5)+Na | 1_PC(18:4_20:1)+Na | 1_PC(16:1_22:4)+Na | 1_PC(18:0_20:5)+Na | 1_PC(18:3_20:2)+Na | 1_PE(...	PC| PE	[M+K]+
868.693	100.82	20.7495	10.5581	11.4479	15.6135	13.2074	5.13663	10.5308	10.258	1_PC(18:2_22:6)+H | 1_PC(20:3_20:5)+H | 1_PC(20:4_20:4)+H | 1_PC(18:3_22:5)+H | 1_PC(18:4_22:4)+H | 1_PC(18:2_20:3)+Na | 1_PC(18:1_20:4)+Na | 1_PC(16:0_22:5)+Na | 1_PC(18:4_20:1)+Na | 1_PC(16:1_22:4)+Na | 1_PC(18:0_20:5)+Na | 1_PC(18:3_20:2)+Na | 1_PE(...	PC| PE	[M+K]+
868.693	100.82	20.7495	10.5581	11.4479	15.6135	13.2074	5.13663	10.5308	10.258	4_PA(22:3_26:0)+H	PA	[M+H]+ (C13 isotope)
868.734	101.91	20.8895	8.05955	8.89752	10.855	11.6277	3.81176	9.03594	8.05439	1_PC(18:2_22:6)+H | 1_PC(20:3_20:5)+H | 1_PC(20:4_20:4)+H | 1_PC(18:3_22:5)+H | 1_PC(18:4_22:4)+H | 1_PC(18:2_20:3)+Na | 1_PC(18:1_20:4)+Na | 1_PC(16:0_22:5)+Na | 1_PC(18:4_20:1)+Na | 1_PC(16:1_22:4)+Na | 1_PC(18:0_20:5)+Na | 1_PC(18:3_20:2)+Na | 1_PE(...	PC| PE	[M+K]+
868.734	101.91	20.8895	8.05955	8.89752	10.855	11.6277	3.81176	9.03594	8.05439	4_PA(22:3_26:0)+H	PA	[M+H]+ (C13 isotope)
869.69	101.43	23.8404	13.8624	13.8265	16.9043	20.5771	8.52461	14.5614	13.7308	4_PA(22:2_26:0)+H | 4_PA(24:1_24:1)+H	PA	[M+H]+
869.72	101.46	34.7004	15.7975	15.0622	18.8041	22.8387	6.97737	15.713	13.5788	4_PA(22:2_26:0)+H | 4_PA(24:1_24:1)+H	PA	[M+H]+
870.591	97.04	24.6501	24.1746	26.2416	34.701	15.9554	13.7978	11.7118	20.2663	1_PC(18:1_22:6)+H | 1_PC(18:2_22:5)+H | 1_PC(20:3_20:4)+H | 1_PC(20:2_20:5)+H | 1_PC(18:4_22:3)+H | 1_PC(18:3_22:4)+H | 1_PC(18:1_20:3)+Na | 1_PC(18:2_20:2)+Na | 1_PC(16:1_22:3)+Na | 1_PC(18:0_20:4)+Na | 1_PC(18:4_20:0)+Na | 1_PC(18:3_20:1)+Na | 1_PC(1...	PC	[M+K]+
870.693	101.48	15.0152	9.45864	9.69551	13.0009	11.8792	5.36564	9.10706	8.66381	1_PC(18:1_22:6)+H | 1_PC(18:2_22:5)+H | 1_PC(20:3_20:4)+H | 1_PC(20:2_20:5)+H | 1_PC(18:4_22:3)+H | 1_PC(18:3_22:4)+H | 1_PC(18:1_20:3)+Na | 1_PC(18:2_20:2)+Na | 1_PC(16:1_22:3)+Na | 1_PC(18:0_20:4)+Na | 1_PC(18:4_20:0)+Na | 1_PC(18:3_20:1)+Na | 1_PC(1...	PC	[M+K]+
870.693	101.48	15.0152	9.45864	9.69551	13.0009	11.8792	5.36564	9.10706	8.66381	4_PA(22:2_26:0)+H | 4_PA(24:1_24:1)+H	PA	[M+H]+ (C13 isotope)
870.729	101.6	18.7297	9.06752	8.72234	11.0979	11.6283	3.95957	8.31067	7.50642	1_PC(18:1_22:6)+H | 1_PC(18:2_22:5)+H | 1_PC(20:3_20:4)+H | 1_PC(20:2_20:5)+H | 1_PC(18:4_22:3)+H | 1_PC(18:3_22:4)+H | 1_PC(18:1_20:3)+Na | 1_PC(18:2_20:2)+Na | 1_PC(16:1_22:3)+Na | 1_PC(18:0_20:4)+Na | 1_PC(18:4_20:0)+Na | 1_PC(18:3_20:1)+Na | 1_PC(1...	PC	[M+K]+
870.729	101.6	18.7297	9.06752	8.72234	11.0979	11.6283	3.95957	8.31067	7.50642	4_PA(22:2_26:0)+H | 4_PA(24:1_24:1)+H	PA	[M+H]+ (C13 isotope)
871.704	101.76	19.4722	10.3886	11.7157	15.186	15.0234	7.06573	12.539	10.5681	4_PA(22:1_26:0)+H | 4_PA(24:0_24:1)+H	PA	[M+H]+
871.704	101.76	19.4722	10.3886	11.7157	15.186	15.0234	7.06573	12.539	10.5681	4_SM(d20:1_26:0)+H | 4_SM(d22:0_24:1)+H | 4_SM(d22:1_24:0)+H | 4_SM(d24:0_22:1)+H | 4_SM(d24:1_22:0)+H | 4_SM(d26:0_20:1)+H	SM	[M+H]+
871.738	102.06	20.0469	9.3445	9.83125	12.9839	12.6531	4.65553	9.77841	7.51711	4_PA(22:1_26:0)+H | 4_PA(24:0_24:1)+H	PA	[M+H]+
871.738	102.06	20.0469	9.3445	9.83125	12.9839	12.6531	4.65553	9.77841	7.51711	4_SM(d20:1_26:0)+H | 4_SM(d22:0_24:1)+H | 4_SM(d22:1_24:0)+H | 4_SM(d24:0_22:1)+H | 4_SM(d24:1_22:0)+H | 4_SM(d26:0_20:1)+H	SM	[M+H]+
872.715	101.96	10.8383	6.69834	6.65061	9.5501	8.46241	4.22545	6.86739	6.51112	1_PC(18:0_22:6)+H | 1_PC(20:1_20:5)+H | 1_PC(18:1_22:5)+H | 1_PC(20:2_20:4)+H | 1_PC(18:2_22:4)+H | 1_PC(18:4_22:2)+H | 1_PC(18:3_22:3)+H | 1_PC(20:3_20:3)+H | 1_PC(18:0_20:3)+Na | 1_PC(18:2_20:1)+Na | 1_PC(16:0_22:3)+Na | 1_PC(18:1_20:2)+Na | 1_PC(18:...	PC	[M+K]+
872.715	101.96	10.8383	6.69834	6.65061	9.5501	8.46241	4.22545	6.86739	6.51112	4_PA(22:1_26:0)+H | 4_PA(24:0_24:1)+H	PA	[M+H]+ (C13 isotope)
872.715	101.96	10.8383	6.69834	6.65061	9.5501	8.46241	4.22545	6.86739	6.51112	4_SM(d20:1_26:0)+H | 4_SM(d22:0_24:1)+H | 4_SM(d22:1_24:0)+H | 4_SM(d24:0_22:1)+H | 4_SM(d24:1_22:0)+H | 4_SM(d26:0_20:1)+H	SM	[M+H]+ (C13 isotope)
872.759	102.29	12.8305	5.82112	5.68771	7.62658	6.27228	2.66981	5.02163	4.3659	1_PC(18:0_22:6)+H | 1_PC(20:1_20:5)+H | 1_PC(18:1_22:5)+H | 1_PC(20:2_20:4)+H | 1_PC(18:2_22:4)+H | 1_PC(18:4_22:2)+H | 1_PC(18:3_22:3)+H | 1_PC(20:3_20:3)+H | 1_PC(18:0_20:3)+Na | 1_PC(18:2_20:1)+Na | 1_PC(16:0_22:3)+Na | 1_PC(18:1_20:2)+Na | 1_PC(18:...	PC	[M+K]+
872.759	102.29	12.8305	5.82112	5.68771	7.62658	6.27228	2.66981	5.02163	4.3659	4_PA(22:1_26:0)+H | 4_PA(24:0_24:1)+H	PA	[M+H]+ (C13 isotope)
872.759	102.29	12.8305	5.82112	5.68771	7.62658	6.27228	2.66981	5.02163	4.3659	4_SM(d20:1_26:0)+H | 4_SM(d22:0_24:1)+H | 4_SM(d22:1_24:0)+H | 4_SM(d24:0_22:1)+H | 4_SM(d24:1_22:0)+H | 4_SM(d26:0_20:1)+H	SM	[M+H]+ (C13 isotope)
874.699	100.76	18.061	8.31701	8.79886	11.3858	11.6331	6.55347	6.82954	8.88822	1_PC(18:0_22:5)+H | 1_PC(18:1_22:4)+H | 1_PC(20:0_20:5)+H | 1_PC(20:1_20:4)+H | 1_PC(18:2_22:3)+H | 1_PC(18:3_22:2)+H | 1_PC(18:4_22:1)+H | 1_PC(18:1_20:1)+Na | 1_PC(18:0_20:2)+Na | 1_PC(18:2_20:0)+Na | 1_PC(14:1_24:1)+Na | 1_PC(16:0_22:2)+Na | 1_PC(16...	PC	[M+K]+
874.699	100.76	18.061	8.31701	8.79886	11.3858	11.6331	6.55347	6.82954	8.88822	4_PC(14:1_24:1)+Na | 4_PC(16:0_22:2)+Na | 4_PC(16:1_22:1)+Na | 4_PC(18:0_20:2)+Na | 4_PC(18:1_20:1)+Na | 4_PC(18:2_20:0)+Na	PC	[M+K]+
876.51	93.67	14.3376	20.1711	21.1133	17.076	12.4354	15.2691	13.2666	13.5727	1_PC(20:4_22:6)+H | 1_PC(20:5_22:5)+H	PC	[M+Na]+
876.539	94.47	14.1858	18.3978	19.7263	16.6615	10.934	13.2474	11.6813	12.6768	1_PC(20:4_22:6)+H | 1_PC(20:5_22:5)+H	PC	[M+Na]+
876.716	101.4	84.7225	27.0186	26.4463	30.0077	40.9591	18.0652	21.4061	24.9406	1_PC(18:0_22:4)+H | 1_PC(18:2_22:2)+H | 1_PC(18:1_22:3)+H | 1_PC(20:1_20:3)+H | 1_PC(20:0_20:4)+H | 1_PC(18:3_22:1)+H	PC	[M+K]+
876.716	101.4	84.7225	27.0186	26.4463	30.0077	40.9591	18.0652	21.4061	24.9406	4_PC(18:5_23...	PC	[M+K]+
878.55	94.92	17.7032	19.3631	18.7647	21.7778	12.6443	12.8258	11.5517	13.8499	1_PC(20:3_22:6)+H | 1_PC(20:5_22:4)+H	PC	[M+Na]+
880.514	94.78	15.1465	16.6231	15.8125	17.5348	13.3281	15.1216	13.1003	14.2172	4_PC(20:2_22:6)+H | 4_PC(20:3_22:5)+H | 4_PC(20:4_22:4)+H | 4_PC(20:5_22:3)+H | 4_PC(6:2_36:6)+H | 4_PC(8:2_34:6)+H | 4_PC(8:3_34:5)+H | 4_PC(10:2_32:6)+H | ...	PC	[M+Na]+
880.554	95.92	16.5109	16.2959	17.7485	20.6582	13.2811	12.8917	12.3331	15.4972	4_PC(20:2_22:6)+H | 4_PC(20:3_22:5)+H | 4_PC(20:4_22:4)+H | 4_PC(20:5_22:3)+H | 4_PC(6:2_36:6)+H | 4_PC(8:2_34:6)+H | 4_PC(8:3_34:5)+H | 4_PC(10:2_32:6)+H | ...	PC	[M+Na]+
880.593	96.42	17.0036	15.4993	17.4608	23.1675	13.0725	10.5014	10.6813	14.4601	4_PC(20:2_22:6)+H | 4_PC(20:3_22:5)+H | 4_PC(20:4_22:4)+H | 4_PC(20:5_22:3)+H | 4_PC(6:2_36:6)+H | 4_PC(8:2_34:6)+H | 4_PC(8:3_34:5)+H | 4_PC(10:2_32:6)+H | ...	PC	[M+Na]+
881.758	103.94	232.678	64.4258	72.3418	72.1229	191.566	73.5619	117.951	103.524	1_SM(d22:1/26:0)+H | 1_SM(d26:0/22:1)+H | 1_SM(d24:0/24:1)+H | 1_SM(d24:1/24:0)+H	SM	[M-H2O+H]+
889.693	101.22	14.4838	7.28546	7.40835	9.84199	8.8708	4.04379	6.80156	7.31673	4_PA(22:3_26:0)+H	PA	[M+Na]+
889.72	101.39	14.6185	6.14068	6.45793	8.00244	7.67878	3.22647	5.87929	6.1301	4_PA(22:3_26:0)+H	PA	[M+Na]+
891.701	102.23	31.8024	14.5103	13.5998	17.5729	18.3997	6.42392	12.1442	12.2781	4_PA(22:2_26:0)+H | 4_PA(24:1_24:1)+H	PA	[M+Na]+
891.737	102.63	35.826	13.6603	12.9648	16.5614	17.2	4.61593	11.8207	10.9807	4_PA(22:2_26:0)+H | 4_PA(24:1_24:1)+H	PA	[M+Na]+
892.587	97.36	14.3	13.3585	14.4254	17.7525	11.1863	9.59945	9.85302	11.5772	1_PC(20:4_22:6)+H | 1_PC(20:5_22:5)+H	PC	[M+K]+
892.7	102.09	20.6235	11.1155	10.6664	13.7584	10.9086	4.27937	7.47711	8.12483	1_PC(20:4_22:6)+H | 1_PC(20:5_22:5)+H	PC	[M+K]+
892.74	102.62	21.5061	8.83099	8.45652	10.6885	10.4998	3.13465	7.11531	6.99918	1_PC(20:4_22:6)+H | 1_PC(20:5_22:5)+H	PC	[M+K]+
893.693	102.51	40.9843	19.447	19.2742	22.8887	20.9726	9.37122	14.1609	14.3516	4_PA(22:1_26:0)+H | 4_PA(24:0_24:1)+H	PA	[M+Na]+
893.693	102.51	40.9843	19.447	19.2742	22.8887	20.9726	9.37122	14.1609	14.3516	4_SM(d20:1_26:0)+H | 4_SM(d22:0_24:1)+H | 4_SM(d22:1_24:0)+H | 4_SM(d24:0_22:1)+H | 4_SM(d24:1_22:0)+H | 4_SM(d26:0_20:1)+H	SM	[M+Na]+
893.722	102.67	55.069	23.028	21.5312	26.0259	30.9167	8.47195	20.353	18.9965	4_PA(22:1_26:0)+H | 4_PA(24:0_24:1)+H	PA	[M+Na]+
893.722	102.67	55.069	23.028	21.5312	26.0259	30.9167	8.47195	20.353	18.9965	4_SM(d20:1_26:0)+H | 4_SM(d22:0_24:1)+H | 4_SM(d22:1_24:0)+H | 4_SM(d24:0_22:1)+H | 4_SM(d24:1_22:0)+H | 4_SM(d26:0_20:1)+H	SM	[M+Na]+
894.593	98.03	25.9577	22.1051	23.9392	32.191	13.6602	11.3279	12.8405	15.0246	1_PC(20:3_22:6)+H | 1_PC(20:5_22:4)+H	PC	[M+K]+
894.695	102.48	21.8399	12.5495	12.2752	15.6314	13.0339	6.41726	10.1783	9.80504	1_PC(20:3_22:6)+H | 1_PC(20:5_22:4)+H	PC	[M+K]+
894.725	102.71	32.65	14.3581	14.3238	17.5145	16.9545	5.44326	11.6533	10.621	1_PC(20:3_22:6)+H | 1_PC(20:5_22:4)+H	PC	[M+K]+
896.71	103.38	24.1701	13.381	13.6099	16.8493	13.8112	7.05574	10.7225	11.1399	4_PC(20:2_22:6)+H | 4_PC(20:3_22:5)+H | 4_PC(20:4_22:4)+H | 4_PC(20:5_22:3)+H | 4_PC(6:2_36:6)+H | 4_PC(8:2_34:6)+H | 4_PC(8:3_34:5)+H | 4_PC(10:2_32:6)+H | ...	PC	[M+K]+
896.737	103.5	27.8195	13.184	13.1274	16.4428	14.7092	5.6501	11.2427	10.7555	4_PC(20:2_22:6)+H | 4_PC(20:3_22:5)+H | 4_PC(20:4_22:4)+H | 4_PC(20:5_22:3)+H | 4_PC(6:2_36:6)+H | 4_PC(8:2_34:6)+H | 4_PC(8:3_34:5)+H | 4_PC(10:2_32:6)+H | ...	PC	[M+K]+
899.711	102.58	29.4269	12.8692	12.7452	14.1826	22.1343	10.8043	12.9989	15.0862	1_SM(d22:1/26:0)+H | 1_SM(d26:0/22:1)+H | 1_SM(d24:0/24:1)+H | 1_SM(d24:1/24:0)+H	SM	[M+H]+
900.71	102.65	17.5195	8.4242	8.19056	11.0341	14.1542	7.80399	8.22034	10.1547	1_SM(d22:1/26:0)+H | 1_SM(d26:0/22:1)+H | 1_SM(d24:0/24:1)+H | 1_SM(d24:1/24:0)+H	SM	[M+H]+ (C13 isotope)
905.76	104.78	268.34	74.2317	76.0933	82.1773	156.64	56.4949	85.0714	87.2355	4_PA(22:3_26:0)+H	PA	[M+K]+
907.729	103.66	55.1547	22.5536	22.7031	24.6443	70.6685	27.0218	43.3005	43.2529	4_PA(22:2_26:0)+H | 4_PA(24:1_24:1)+H	PA	[M+K]+
907.773	105.56	146.363	38.3924	43.1377	44.0592	97.7789	33.149	61.6317	51.8981	4_PA(22:2_26:0)+H | 4_PA(24:1_24:1)+H	PA	[M+K]+
909.718	103.25	31.006	14.3285	13.6692	18.6513	23.007	7.62333	15.9061	16.2704	4_PA(22:1_26:0)+H | 4_PA(24:0_24:1)+H	PA	[M+K]+
909.755	105.06	42.4191	14.3171	14.85	18.4143	32.3964	10.0321	22.5737	20.1715	4_PA(22:1_26:0)+H | 4_PA(24:0_24:1)+H	PA	[M+K]+
909.784	106.24	44.2516	12.3958	13.8967	14.8883	29.0866	9.8184	21.0638	15.9898	4_PA(22:1_26:0)+H | 4_PA(24:0_24:1)+H	PA	[M+K]+
909.784	106.24	44.2516	12.3958	13.8967	14.8883	29.0866	9.8184	21.0638	15.9898	4_SM(d20:1_26:0)+H | 4_SM(d22:0_24:1)+H | 4_SM(d22:1_24:0)+H | 4_SM(d24:0_22:1)+H | 4_SM(d24:1_22:0)+H | 4_SM(d26:0_20:1)+H	SM	[M+K]+
921.619	99.81	14.9176	12.3727	12.6605	16.596	13.9214	9.66238	9.48976	12.1256	4_MGDG(22:6_26:2)+H | 4_MGDG(24:4_24:4)+H | 4_MGDG(26:2_22:6)+H | 4_MGDG(20:5_26:0)+Na | 4_MGDG(22:4_24:1)+Na | 4_MGDG(22:5_24:0)+Na	MGDG	[M-H2O+H]+
921.74	104.99	30.7097	13.7736	13.5044	16.6107	15.1878	5.77941	10.7871	10.581	1_SM(d22:1/26:0)+H | 1_SM(d26:0/22:1)+H | 1_SM(d24:0/24:1)+H | 1_SM(d24:1/24:0)+H	SM	[M+Na]+
921.74	104.99	30.7097	13.7736	13.5044	16.6107	15.1878	5.77941	10.7871	10.581	4_MGDG(22:6_26:2)+H | 4_MGDG(24:4_24:4)+H | 4_MGDG(26:2_22:6)+H | 4_MGDG(20:5_26:0)+Na | 4_MGDG(22:4_24:1)+Na | 4_MGDG(22:5_24:0)+Na	MGDG	[M-H2O+H]+
939.619	101.39	12.6891	10.3058	12.1215	19.7696	10.9609	7.80136	10.8863	11.9071	4_MGDG(22:6_26:2)+H | 4_MGDG(24:4_24:4)+H | 4_MGDG(26:2_22:6)+H | 4_MGDG(20:5_26:0)+Na | 4_MGDG(22:4_24:1)+Na | 4_MGDG(22:5_24:0)+Na	MGDG	[M+H]+
939.695	104.67	12.4143	6.76331	7.05962	9.98295	10.3976	4.97409	7.79917	7.81159	4_MGDG(22:6_26:2)+H | 4_MGDG(24:4_24:4)+H | 4_MGDG(26:2_22:6)+H | 4_MGDG(20:5_26:0)+Na | 4_MGDG(22:4_24:1)+Na | 4_MGDG(22:5_24:0)+Na	MGDG	[M+H]+
939.751	105.74	16.233	6.20453	6.62226	8.54173	9.53201	3.58697	6.79223	6.62587	4_MGDG(22:6_26:2)+H | 4_MGDG(24:4_24:4)+H | 4_MGDG(26:2_22:6)+H | 4_MGDG(20:5_26:0)+Na | 4_MGDG(22:4_24:1)+Na | 4_MGDG(22:5_24:0)+Na	MGDG	[M+H]+
940.623	101.49	11.3753	9.99439	11.475	17.8771	10.8257	7.91854	10.105	11.0411	4_MGDG(22:6_26:2)+H | 4_MGDG(24:4_24:4)+H | 4_MGDG(26:2_22:6)+H | 4_MGDG(20:5_26:0)+Na | 4_MGDG(22:4_24:1)+Na | 4_MGDG(22:5_24:0)+Na	MGDG	[M+H]+ (C13 isotope)
940.751	105.04	11.175	5.09761	5.36374	6.90851	5.90922	2.60242	4.37037	4.49777	4_MGDG(22:6_26:2)+H | 4_MGDG(24:4_24:4)+H | 4_MGDG(26:2_22:6)+H | 4_MGDG(20:5_26:0)+Na | 4_MGDG(22:4_24:1)+Na | 4_MGDG(22:5_24:0)+Na	MGDG	[M+H]+ (C13 isotope)
961.603	101.4	13.2852	12.4024	14.3636	18.5389	13.0554	10.3097	11.5525	12.6685	4_MGDG(22:6_26:2)+H | 4_MGDG(24:4_24:4)+H | 4_MGDG(26:2_22:6)+H | 4_MGDG(20:5_26:0)+Na | 4_MGDG(22:4_24:1)+Na | 4_MGDG(22:5_24:0)+Na	MGDG	[M+Na]+
961.697	106.24	11.9476	7.64249	7.26066	8.92177	9.74527	6.56929	7.10074	8.08174	4_MGDG(22:6_26:2)+H | 4_MGDG(24:4_24:4)+H | 4_MGDG(26:2_22:6)+H | 4_MGDG(20:5_26:0)+Na | 4_MGDG(22:4_24:1)+Na | 4_MGDG(22:5_24:0)+Na	MGDG	[M+Na]+
961.769	109.19	10.011	4.70172	5.02563	5.62689	7.05812	3.83963	5.62542	5.01537	1_TG(18:0_18:2_22:2)+Na | 1_TG(18:0_18:4_22:0)+Na | 1_TG(18:0_18:0_22:4)+Na | 1_TG(18:4_20:0_20:0)+Na | 1_TG(14:0_18:4_26:0)+Na | 1_TG(16:1_18:2_24:1)+Na | 1_TG(18:1_18:1_22:...	TG	[M+H]+
961.769	109.19	10.011	4.70172	5.02563	5.62689	7.05812	3.83963	5.62542	5.01537	4_MGDG(22:6_26:2)+H | 4_MGDG(24:4_24:4)+H | 4_MGDG(26:2_22:6)+H | 4_MGDG(20:5_26:0)+Na | 4_MGDG(22:4_24:1)+Na | 4_MGDG(22:5_24:0)+Na	MGDG	[M+Na]+
964.756	106.19	13.265	5.80383	6.15741	8.24245	6.37599	3.74396	4.72679	5.10957	1_TG(18:1_18:2_22:0)+Na | 1_TG(16:0_20:3_22:0)+Na | 1_TG(18:0_18:3_22:0)+Na | 1_TG(16:1_20:2_22:0)+Na | 1_TG(14:0_22:0_22:3)+Na | 1_TG(16:1_18:1_24:1)+Na | 1_TG(18:1_20:0_20:2)+Na | 1_TG(18:0_18:1_22:2)+Na | 1_TG(18:1_18:1_22:1)+Na | 1_TG(18:1_20:1_20:...	TG	[M+H]+ (C13 isotope)
977.702	106.15	16.9616	15.5123	12.1503	16.8422	18.4345	17.8874	10.3022	18.0251	4_MGDG(22:6_26:2)+H | 4_MGDG(24:4_24:4)+H | 4_MGDG(26:2_22:6)+H | 4_MGDG(20:5_26:0)+Na | 4_MGDG(22:4_24:1)+Na | 4_MGDG(22:5_24:0)+Na	MGDG	[M+K]+
