# Supplementary material for: Spatial Lipidomic Profiling of Mouse Joint Tissue Demonstrates the Essential Role of PHOSPHO1 in Growth Plate Homeostasis
Source: J Bone Miner Res. 2023 Mar 14;38(5):792–807. doi: 10.1002/jbmr.4796 (PMC10946796; doi:10.1002/jbmr.4796)
Supplement: Supplementary file 3 — Table S2. Manually annotated differential lipids of the mouse knee. [file JBMR-38-792-s004.xlsx]

## Sheet: Table S2
Table S2. Manually annotated differential lipids of the mouse knee.
* Next to a tissue indicates the ion was prominent in that tissue predominantly in the adult knee.
m/z	Adduct	Lipid Species	Lipid Class	Prominent in
720.594	[M+H]+	Plasmanyl-PC (O-16:0/16:0)	Ether-PC	marrow
742.575	[M-H2O+H]+	Plasmanyl-PC (O-16:0/16:0)	Ether-PC	marrow
746.61	[M+H]+	Plasmenyl-PC (P-18:0/16:0)	Ether-PC	marrow
768.595	[M+H]+	Plasmanyl-PC (O-16:0/20:4)	Ether-PC	marrow
482.355	[M+H]+	Plasmanyl-PC (O-16:0_0:0)	Lyso-ether-PC	marrow
504.337	[M+Na]+	Plasmanyl-PC (O-16:0_0:0)	Lyso-ether-PC	marrow
508.381	[M+H]+	Plasmanyl-PC (O-18:0_0:0)	Lyso-ether-PC	marrow
494.327	[M+H]+	PC (16:1_0:0)	Lyso-PC	growth plate
496.346	[M+H]+	PC (16:0_0:0)	Lyso-PC	growth plate
516.309	[M+Na]+	PC (16:1_0:0)	Lyso-PC	growth plate
518.327	[M+H]+	PC (18:3_0:0)	Lyso-PC	diaphyseal marrow
520.346	[M+H]+	PC (18:2/0:0)	Lyso-PC	marrow
522.359	[M+H]+	PC (18:1_0:0)	Lyso-PC	growth plate
544.343	[M+H]+	PC (20:4_0:0)	Lyso-PC	growth plate and cortical bone
560.326	[M+K]+	PC (18:1_0:0)	Lyso-PC	growth plate
568.345	[M+Na]+	PC (20:3_0:0)	Lyso-PC	outside joint
502.307	[M+H]+	PE (20:4_0:0)	Lyso-PE	synovium
728.532	[M+H]+	PC (14:0/18:3)	PC	growth plate
730.538	[M+H]+	PC(16:0/16:2)	PC	growth plate
732.571	[M+H]+	PC(16:0/16:1)	PC	growth plate
734.575	[M+H]+	PC (16:0/16:0)	PC	marrow
754.553	[M+Na]+	PC (16:0/16:1)	PC	growth plate
756.557	[M+H]+	PC(16:1_18:2)	PC	marrow
758.574	[M+H]+	PC (16:0_18:2)	PC	synovium and marrow
760.597	[M+H]+	PC (16:0_18:1)	PC	growth plate
780.556	[M+H]+	PC(36:5)	PC	synovium and marrow
782.574	[M+H]+	PC (36:4)	PC	synovium and marrow
784.585	[M+H]+	PC (36:3)	PC	synovium and marrow
786.604	[M+H]+	PC (36:2)	PC	synovium and growth plate
788.635	[M+H]+	PC (18:0_18:1)	PC	synovium, growth plate and cortical bone
804.556	[M+Na]+	PC (36:4)	PC	marrow
808.586	[M+H]+	PC (38:5)	PC	synovium and marrow
810.616	[M+H]+	PC (38:4)	PC	synovium, meniscus, and marrow
816.595	[M+H]+	PC (18:1_20:0)	PC	marrow
748.621	[M-H2O+H]+	PE (38:5)	PE	marrow
766.579	[M+H]+	PE (38:5)	PE	marrow
792.585	[M+H]+	PE (18:0_22:6)	PE	marrow
794.606	[M+H]+	PE (40:5)	PE	marrow
703.577	[M+H]+	SM (34:1)	SM	anterior of joint, detected in adult only
741.559	[M+K]+	SM (34:1)	SM	articular cartilage and growht plate
813.692	[M+H]+	SM (d18:1_24:1)	SM	synovium, meniscus, articular cartilage* and marrow
815.702	[M+H]+	SM (42:1)	SM	articular cartilage* and meniscus
835.67	[M+Na]+	SM (d18:1_24:1)	SM	marrow
837.684	[M+Na]+	SM (42:1)	SM	marrow, meniscus, articular cartilage*
