# Supplementary material for: Spatial Lipidomic Profiling of Mouse Joint Tissue Demonstrates the Essential Role of PHOSPHO1 in Growth Plate Homeostasis
Source: J Bone Miner Res. 2023 Mar 14;38(5):792–807. doi: 10.1002/jbmr.4796 (PMC10946796; doi:10.1002/jbmr.4796)
Supplement: Supplementary file 4 — Table S3. Differential lipids of the mouse knee with putative ID. [file JBMR-38-792-s006.xlsx]

## Sheet: Table S3
Table S3. Differential lipids of the mouse knee with putative ID.
* Next to a tissue indicates the ion was prominent in that tissue predominantly in the adult knee.
m/z	Adduct	Lipid Species	Lipid Class	Prominent in
703.541	[M+H]+	SM (34:1)	SM	marrow, synovium, meniscus | none*
723.503	[M+Na]+	SM (34:2)	SM	marrow, synovium, meniscus | none*
725.558	[M+Na]+	SM (34:1)	SM	marrow, synovium, meniscus
727.567	[M+Na]+	SM (34:0)	SM	No specific pattern
731.534	[M+H]+	SM (36:1)	SM	No specific pattern
753.545	[M+Na]+	SM (36:1)	SM	growth plate
813.635	[M+H]+	SM (42:2)	SM	marrow, synovium, meniscus
478.323	[M+H]+	PE (18:2_0:0)	PE	marrow
738.509	[M+Na]+	PE (34:2)	PE	growth plate, synovium*
740.521	[M+Na]+	PE (34:1)	PE	marrow
776.596	[M-H2O+H]+	PE (40:5)	PE	marrow
468.311	[M+H]+	PC (14:0_0:0)	PC	growth plate
490.294	[M+Na]+	PC (14:0_0:0)	PC	growth plate
504.316	[M+Na]+	Plasmanyl-PC (O-16:0_0:0)	PC	growth plate | none*
524.375	[M+H]+	PC (18:0_0:0) | PE(21:0_0:0)	PC	marrow, synovium, meniscus
530.352	[M-H2O+H]+	PC(20:2_0:0)	PC	marrow
542.088	[M+H]+	PC (18:2_0:0)	PC	marrow and joint capsule
542.326	[M+Na]+	PC (18:2_0:0)	PC	marrow, synovium, meniscus
566.334	[M+Na]+	PC(20:4_0:0)	PC	marrow, cortical bone
650.446	[M+H]+	PC (10:0_16:0)	PC	growth plate
672.425	[M+Na]+	PC (10:0_16:0)	PC	growth plate
726.522	[M+H]+	PC (30:1)	PC	growth plate
754.595	[M+H]+	PC (34:4)	PC	growth plate
774.586	[M+H]+	PC (35:1)	PC	marrow
778.546	Unknown	PC (36:6) + H | PC (34:3) + Na	PC	growth plate, synovium*
790.579	Unknown	PC (36:0) + H | Plasmanyl-PC (O-16:0_20:4) + Na	PC	marrow
806.568	[M+H]+	PC (38:6)	PC	marrow, synovium, meniscus
810.66	[M+H]+	PC (38:4)	PC	marrow, synovium, meniscus, bone
828.554	[M+H]+	PC (40:9)	PC	marrow, synovium, meniscus
830.566	[M+H]+	PC (40:8)	PC	marrow, synovium, meniscus
832.586	[M+H]+	PC (40:7)	PC	marrow, synovium, meniscus
834.607	[M+H]+	PC (40:6)	PC	marrow, synovium, meniscus
836.631	[M+H]+	PC (40:5)	PC	marrow, synovium, meniscus
426.36	[M+H]+	CAR 18:1	CAR	marrow
428.375	[M+H]+	CAR 18:0	CAR	marrow
