# Supplementary material for: Spatial Lipidomic Profiling of Mouse Joint Tissue Demonstrates the Essential Role of PHOSPHO1 in Growth Plate Homeostasis
Source: J Bone Miner Res. 2023 Mar 14;38(5):792–807. doi: 10.1002/jbmr.4796 (PMC10946796; doi:10.1002/jbmr.4796)
Supplement: Supplementary file 5 — Table S4. Ions with differential abundance in the WT vs PHOSPHO1‐KO growth plate. [file JBMR-38-792-s002.xlsx]

## Sheet: Table S4_vfinal
Table S4. Ions with differential abundance in the WT vs PHOSPHO1-KO growth plate.
The list of ions is based on OPLS-DA of all WT vs PHOSPHO1-KO ROIs and was carried out in EzInfo. Differential ions with p > 0.02 were searched against our library of lipids detected in the LC-MS/MS and putative IDs are displayed here.
The column contents are as follows:
MALDI-IMS m/z	m/z detected in MALDI-IMS experiment and highlighted as differential in the OPLS-DA S-plot
p	modulus of OPLS-DA p value
corr	modulus of OPLS-DA corr value
adduct	adduct detected in MALDI-IMS based on matching LC-MS/MS m/z
LC-MS/MS m/z	m/z of LC-MS/MS ion identified as a match to the MALDI-IMS m/z
LM_HCD_ID	Lipid Match higher energy collisional dissociation-based ID hit of LC-MS/MS peak
LM_HCD_class	Lipid Match higher energy collisional dissociation-based ID class of LC-MS/MS peak
LM_HCD_adduct	Lipid Match higher energy collisional dissociation-based adduct of LC-MS/MS peak
LM_CID_ID	Lipid Match collision-indced dissociation-based ID hit of LC-MS/MS peak
LM_CID_class	Lipid Match collision-indced dissociation-based ID class of LC-MS/MS peak
LM_CID_adduct	Lipid Match collision-indced dissociation-based adduct of LC-MS/MS peak
LB_HCD_ID	Lipid Blast higher energy collisional dissociation-based ID class of LC-MS/MS peak
LB_CID_ID	Lipid Blast collision-indced dissociation-based ID hit of LC-MS/MS peak
Rank	lowest numbers represent the top hits based on p-value for a given group of ions (either upregulated in WT ot in PHOSPHO1-KO)
Upregulated in	Notes which group the hit was upregulated in
MALDI-IMS m/z	p	corr	adduct	LC-MS/MS m/z	LM_HCD_ID	LM_HCD_class	LM_HCD_adduct	LM_CID_ID	LM_CID_class	LM_CID_adduct	LB_HCD_ID	LB_CID_ID	Rank	Upregulated in
518.329	0.0836	0.907988	[M+Na]+	496.341	1_LPC(16:0)+H	LPC	[M+H]+	1_LPC(16:0)+H | 1_LPE(19:0)+H	LPC	[M+H]+	lysoPC 16:0; [M+H]+; PC(16:0/0:0)	lysoPC 16:0; [M+H]+; PC(16:0/0:0)	1	PHOSPHO1-KO
518.329	0.0836	0.907988	[M+Na]+	496.341	1_LPC(16:0)+H	LPC	[M+H]+	1_LPC(16:0)+H	LPC	[M+H]+	lysoPC 16:0; [M+H]+; PC(16:0/0:0)	NA	1	PHOSPHO1-KO
518.329	0.0836	0.907988	[M+H]+	518.325	1_LPC(18:3)+H | 1_LPC(16:0)+Na | 1_LPE(19:0)+Na	LPC	[M+H]+	1_LPC(16:0)+Na | 1_LPC(18:3)+H | 1_LPE(19:0)+Na	LPC	[M+Na]+	lysoPC 18:3; [M+H]+; PC(18:3(9Z,12Z,15Z)/0:0)	lysoPC 18:3; [M+H]+; PC(18:3(9Z,12Z,15Z)/0:0)	1	PHOSPHO1-KO
518.329	0.0836	0.907988	[M+H]+	518.323	1_LPC(16:0)+Na | 1_LPC(18:3)+H | 1_LPE(19:0)+Na	LPC	[M+Na]+	1_LPC(16:0)+Na | 1_LPC(18:3)+H | 1_LPE(19:0)+Na	LPC	[M+Na]+	lysoPC 16:0; [M+Na]+; PC(16:0/0:0)	NA	1	PHOSPHO1-KO
518.329	0.0836	0.907988	[M+Na]+	496.341	1_LPC(16:0)+H	LPC	[M+H]+	1_LPC(16:0)+H | 1_LPE(19:0)+H	LPC	[M+H]+	lysoPC 16:0; [M+H]+; PC(16:0/0:0)	lysoPC 16:0; [M+H]+; PC(16:0/0:0)	1	PHOSPHO1-KO
518.329	0.0836	0.907988	[M-H2O+H]+	536.336	1_OxLPC(18:2(OH))+H | 1_OxLPC(18:1(Ke))+H	OxLPC	[M+H]+	1_OxLPC(18:2(OH))+H | 1_OxLPC(18:1(Ke))+H	OxLPC	[M+H]+	PC 18:1; [M+H]+; GPCho(16:1(7Z)/2:0)	NA	1	PHOSPHO1-KO
518.329	0.0836	0.907988	[M+H]+	518.325	1_LPC(18:3)+H | 1_LPC(16:0)+Na | 1_LPE(19:0)+Na	LPC	[M+H]+	1_LPC(16:0)+Na | 1_LPC(18:3)+H | 1_LPE(19:0)+Na	LPC	[M+Na]+	lysoPC 18:3; [M+H]+; PC(18:3(9Z,12Z,15Z)/0:0)	lysoPC 18:3; [M+H]+; PC(18:3(9Z,12Z,15Z)/0:0)	1	PHOSPHO1-KO
518.329	0.0836	0.907988	[M+H]+	518.323	1_LPC(16:0)+Na | 1_LPC(18:3)+H | 1_LPE(19:0)+Na	LPC	[M+Na]+	1_LPC(16:0)+Na | 1_LPC(18:3)+H | 1_LPE(19:0)+Na	LPC	[M+Na]+	lysoPC 16:0; [M+Na]+; PC(16:0/0:0)	NA	1	PHOSPHO1-KO
518.329	0.0836	0.907988	[M-H2O+H]+	536.372	4_LPE(22:1)+H			1_LPE(22:1)+H	LPE	[M+H]+	NA	lysoPE 22:1; [M+H]+; PE(22:1(13Z)/0:0)	1	PHOSPHO1-KO
518.329	0.0836	0.907988	[M+H]+	518.325	1_LPC(18:3)+H | 1_LPC(16:0)+Na | 1_LPE(19:0)+Na	LPC	[M+H]+	1_LPC(16:0)+Na | 1_LPC(18:3)+H | 1_LPE(19:0)+Na	LPC	[M+Na]+	lysoPC 18:3; [M+H]+; PC(18:3(6Z,9Z,12Z)/0:0)	NA	1	PHOSPHO1-KO
707.231	0.0788	0.819021	[NA]+	NA	NA	NA	NA	NA	NA	NA	NA	NA	2	PHOSPHO1-KO
725.564	0.0784	0.87102	[M+Na]+	703.576	1_SM(d16:1/18:0)+H | 1_SM(d18:1/16:0)+H | 1_SM(d19:0/15:1)+H | 1_SM(d17:0/17:1)+H | 1_SM(d16:0/18:1)+H | 1_SM(d17:1/17:0)+H | 1_SM(d14:0/20:1)+H | 1_SM(d14:1/20:0)+H	SM	[M+H]+	4_PEG(n=9_Na+_CH2=19_DBE=0_(2-NH3)) | 4_SM(d10:0_24:1)+H | 4_SM(d12:0_22:1)+H | 4_SM(d14:0_20:1)+H | 4_SM(d14:1_20:0)+H | 4_SM(d15:1_19:0)+H | 4_SM(d16:0_18:1)+H | 4_SM(d16:1_18:0)+H | 4_SM(d17:0_17:1)+H | 4_SM(d17:1_17:0)+H | 4_SM(d18:0_16:1)+H | 4_SM...			SM 34:1; [M]+; SM(d14:1(4E)/20:0)	SM 34:1; [M]+; SM(d14:1(4E)/20:0)	3	PHOSPHO1-KO
725.564	0.0784	0.87102	[M+H]+	725.521	4_MGDG(12:0_20:3)+H | 4_MGDG(14:0_18:3)+H | 4_MGDG(14:1_18:2)+H | 4_MGDG(15:1_17:2)+H | 4_MGDG(17:2_15:1)+H | 4_MGDG(18:2_14:1)+H | 4_MGDG(18:3_14:0)+H | 4_MGDG(20:3_12:0)+H | 4_MGDG(8:0_22:0)+Na | 4_MGDG(10:0_20:0)+Na | 4_MGDG(12:0_18:0)+Na | 4_MGDG(1...			4_MGDG(12:0_20:3)+H | 4_MGDG(14:0_18:3)+H | 4_MGDG(14:1_18:2)+H | 4_MGDG(15:1_17:2)+H | 4_MGDG(17:2_15:1)+H | 4_MGDG(18:2_14:1)+H | 4_MGDG(18:3_14:0)+H | 4_MGDG(20:3_12:0)+H | 4_MGDG(8:0_22:0)+Na | 4_MGDG(10:0_20:0)+Na | 4_MGDG(12:0_18:0)+Na | 4_MGDG(1...			NA	NA	3	PHOSPHO1-KO
381.079	0.078	0.860733	[NA]+	NA	NA	NA	NA	NA	NA	NA	NA	NA	4	PHOSPHO1-KO
367.115	0.0771	0.869505	[NA]+	NA	NA	NA	NA	NA	NA	NA	NA	NA	5	PHOSPHO1-KO
519.332	0.0747	0.881428	[M+H (C13 isotope)]+	518.325	1_LPC(18:3)+H | 1_LPC(16:0)+Na | 1_LPE(19:0)+Na	LPC	[M+H]+	1_LPC(16:0)+Na | 1_LPC(18:3)+H | 1_LPE(19:0)+Na	LPC	[M+Na]+	lysoPC 18:3; [M+H]+; PC(18:3(9Z,12Z,15Z)/0:0)	lysoPC 18:3; [M+H]+; PC(18:3(9Z,12Z,15Z)/0:0)	6	PHOSPHO1-KO
519.332	0.0747	0.881428	[M+H (C13 isotope)]+	518.323	1_LPC(16:0)+Na | 1_LPC(18:3)+H | 1_LPE(19:0)+Na	LPC	[M+Na]+	1_LPC(16:0)+Na | 1_LPC(18:3)+H | 1_LPE(19:0)+Na	LPC	[M+Na]+	lysoPC 16:0; [M+Na]+; PC(16:0/0:0)	NA	6	PHOSPHO1-KO
519.332	0.0747	0.881428	[M+H (C13 isotope)]+	518.325	1_LPC(18:3)+H | 1_LPC(16:0)+Na | 1_LPE(19:0)+Na	LPC	[M+H]+	1_LPC(16:0)+Na | 1_LPC(18:3)+H | 1_LPE(19:0)+Na	LPC	[M+Na]+	lysoPC 18:3; [M+H]+; PC(18:3(9Z,12Z,15Z)/0:0)	lysoPC 18:3; [M+H]+; PC(18:3(9Z,12Z,15Z)/0:0)	6	PHOSPHO1-KO
519.332	0.0747	0.881428	[M+H (C13 isotope)]+	518.323	1_LPC(16:0)+Na | 1_LPC(18:3)+H | 1_LPE(19:0)+Na	LPC	[M+Na]+	1_LPC(16:0)+Na | 1_LPC(18:3)+H | 1_LPE(19:0)+Na	LPC	[M+Na]+	lysoPC 16:0; [M+Na]+; PC(16:0/0:0)	NA	6	PHOSPHO1-KO
519.332	0.0747	0.881428	[M+H (C13 isotope)]+	518.325	1_LPC(18:3)+H | 1_LPC(16:0)+Na | 1_LPE(19:0)+Na	LPC	[M+H]+	1_LPC(16:0)+Na | 1_LPC(18:3)+H | 1_LPE(19:0)+Na	LPC	[M+Na]+	lysoPC 18:3; [M+H]+; PC(18:3(6Z,9Z,12Z)/0:0)	NA	6	PHOSPHO1-KO
501.128	0.0718	0.795647	[NA]+	NA	NA	NA	NA	NA	NA	NA	NA	NA	7	PHOSPHO1-KO
203.056	0.0711	0.832278	[NA]+	NA	NA	NA	NA	NA	NA	NA	NA	NA	8	PHOSPHO1-KO
853.736	0.0698	0.849744	[M-H2O+H]+	871.758	4_SM(d20:1_26:0)+H | 4_SM(d22:0_24:1)+H | 4_SM(d22:1_24:0)+H | 4_SM(d24:0_22:1)+H | 4_SM(d24:1_22:0)+H | 4_SM(d26:0_20:1)+H			4_SM(d20:1_26:0)+H | 4_SM(d22:0_24:1)+H | 4_SM(d22:1_24:0)+H | 4_SM(d24:0_22:1)+H | 4_SM(d24:1_22:0)+H | 4_SM(d26:0_20:1)+H			NA	NA	9	PHOSPHO1-KO
853.736	0.0698	0.849744	[M-H2O+H]+	871.739	5_NoID			5_NoID			NA	NA	9	PHOSPHO1-KO
853.736	0.0698	0.849744	[M+K]+	815.701	1_SM(d18:1/24:0)+H | 1_SM(d18:0/24:1)+H | 1_SM(d20:1/22:0)+H | 1_SM(d22:1/20:0)+H | 1_SM(d20:0/22:1)+H | 1_SM(d24:0/18:1)+H | 1_SM(d16:1/26:0)+H | 1_SM(d25:0/17:1)+H	SM	[M+H]+	4_SM(d16:1_26:0)+H | 4_SM(d17:1_25:0)+H | 4_SM(d18:0_24:1)+H | 4_SM(d18:1_24:0)+H | 4_SM(d20:0_22:1)+H | 4_SM(d20:1_22:0)+H | 4_SM(d22:0_20:1)+H | 4_SM(d22:1_20:0)+H | 4_SM(d24:0_18:1)+H | 4_SM(d24:1_18:0)+H | 4_SM(d25:0_17:1)+H | 4_SM(d26:0_16:1)+H			NA	NA	9	PHOSPHO1-KO
853.736	0.0698	0.849744	[M+K]+	815.564	4_MGDG(17:1_22:6)+H | 4_MGDG(17:2_22:5)+H | 4_MGDG(22:5_17:2)+H | 4_MGDG(22:6_17:1)+H | 4_MGDG(15:0_22:4)+Na | 4_MGDG(15:1_22:3)+Na | 4_MGDG(17:0_20:4)+Na | 4_MGDG(17:1_20:3)+Na | 4_MGDG(17:2_20:2)+Na | 4_MGDG(18:4_19:0)+Na | 4_PEG(n=13_Na+_CH2=15_DBE=...			4_MGDG(17:1_22:6)+H | 4_MGDG(17:2_22:5)+H | 4_MGDG(22:5_17:2)+H | 4_MGDG(22:6_17:1)+H | 4_MGDG(15:0_22:4)+Na | 4_MGDG(15:1_22:3)+Na | 4_MGDG(17:0_20:4)+Na | 4_MGDG(17:1_20:3)+Na | 4_MGDG(17:2_20:2)+Na | 4_MGDG(18:4_19:0)+Na | 4_PEG(n=13_Na+_CH2=15_DBE=...			NA	NA	9	PHOSPHO1-KO
853.736	0.0698	0.849744	[M-H2O+H]+	871.717	4_PA(22:1_26:0)+H | 4_PA(24:0_24:1)+H			4_PA(22:1_26:0)+H | 4_PA(24:0_24:1)+H			NA	NA	9	PHOSPHO1-KO
853.736	0.0698	0.849744	[M+K]+	815.68	5_NoID			5_NoID			NA	NA	9	PHOSPHO1-KO
825.703	0.0697	0.871125	[M+H (C13 isotope)]+	824.699	1_OxTG(14:0_14:0_18:2(OOH))+NH4 | 1_OxTG(14:0_14:0_18:1(Ke,OH))+NH4 | 1_GlcCer_NS(d19:2/24:0)+H | 1_GlcCer_NS(d18:1/25:1)+H | 1_GlcCer_NS(d21:1/22:1)+H | 1_GlcCer_NS(d19:1/24:1)+H | 1_OxTG(14:1_18:0_14:0(COOH))+NH4 | 1_OxTG(14:1_18:0_14:1(OO))+NH4 | 1_...	OxTG	[M+NH4]+	1_OxTG(14:0_14:0_18:2(OOH))+NH4 | 1_OxTG(14:0_14:0_18:1(Ke,OH))+NH4 | 1_OxTG(14:0_16:0_16:1(COOH))+NH4 | 1_OxTG(14:0_18:0_14:1(COOH))+NH4 | 1_OxTG(16:0_18:0_12:1(COOH))+NH4 | 1_OxTG(14:0_16:0_16:1(Ke,OH))+NH4 | 1_OxTG(14:0_18:0_14:1(Ke,OH))+NH4 | 1_OxT...	OxTG	[M+NH4]+	NA	NA	10	PHOSPHO1-KO
516.308	0.0682	0.866624	[M+Na]+	494.325	1_LPC(16:1)+H	LPC	[M+H]+	1_LPC(16:1)+H	LPC	[M+H]+	lysoPC 16:1; [M+H]+; PC(16:1(7Z)/0:0)	lysoPC 16:1; [M+H]+; PC(16:1(7Z)/0:0)	11	PHOSPHO1-KO
516.308	0.0682	0.866624	[M+Na]+	494.325	1_LPC(16:1)+H	LPC	[M+H]+	1_LPC(16:1)+H	LPC	[M+H]+	lysoPC 16:1; [M+H]+; PC(16:1(9Z)/0:0)	lysoPC 16:1; [M+H]+; PC(16:1(9Z)/0:0)	11	PHOSPHO1-KO
516.308	0.0682	0.866624	[M+Na]+	494.325	1_LPC(16:1)+H	LPC	[M+H]+	1_LPC(16:1)+H	LPC	[M+H]+	lysoPC 16:1; [M+H]+; PC(16:1(7Z)/0:0)	NA	11	PHOSPHO1-KO
516.308	0.0682	0.866624	[M-H2O+H]+	534.321	1_OxLPC(18:3(OH))+H | 1_OxLPC(18:2(Ke))+H	OxLPC	[M+H]+	1_OxLPC(18:3(OH))+H | 1_OxLPC(18:2(Ke))+H	OxLPC	[M+H]+	NA	NA	11	PHOSPHO1-KO
516.308	0.0682	0.866624	[M+Na]+	494.325	1_LPC(16:1)+H	LPC	[M+H]+	1_LPC(16:1)+H	LPC	[M+H]+	NA	NA	11	PHOSPHO1-KO
516.308	0.0682	0.866624	[M+Na]+	494.325	1_LPC(16:1)+H	LPC	[M+H]+	1_LPC(16:1)+H	LPC	[M+H]+	NA	NA	11	PHOSPHO1-KO
516.308	0.0682	0.866624	[M+Na]+	494.325	4_LPC(16:1)+H			4_LPC(16:1)+H			NA	NA	11	PHOSPHO1-KO
516.308	0.0682	0.866624	[M-H2O+H]+	534.357	4_LPE(22:2)+H			4_LPE(22:2)+H			NA	NA	11	PHOSPHO1-KO
516.308	0.0682	0.866624	[M-H2O+H]+	534.32	4_OxLPC(18:3(OH))+H | 4_OxLPC(18:2(Ke))+H | 4_PC(4:0_14:2)+H | 4_PC(4:1_14:1)+H | 4_PC(5:0_13:2)+H | 4_PC(5:1_13:1)+H | 4_PC(5:2_13:0)+H | 4_PC(6:0_12:2)+H | 4_PC(6:1_12:1)+H | 4_PC(6:2_12:0)+H | 4_PC(7:0_11:2)+H | 4_PC(7:1_11:1)+H | 4_PC(7:2_11:0)+H |...			4_OxLPC(18:3(OH))+H | 4_OxLPC(18:2(Ke))+H | 4_PC(4:0_14:2)+H | 4_PC(4:1_14:1)+H | 4_PC(5:0_13:2)+H | 4_PC(5:1_13:1)+H | 4_PC(5:2_13:0)+H | 4_PC(6:0_12:2)+H | 4_PC(6:1_12:1)+H | 4_PC(6:2_12:0)+H | 4_PC(7:0_11:2)+H | 4_PC(7:1_11:1)+H | 4_PC(7:2_11:0)+H |...			NA	NA	11	PHOSPHO1-KO
726.567	0.068	0.858389	[M+Na]+	704.584	1_TG(14:1_18:3_8:0)+NH4 | 1_TG(12:0_20:4_8:0)+NH4 | 1_TG(10:0_22:4_8:0)+NH4 | 1_TG(14:0_18:4_8:0)+NH4 | 1_TG(10:0_12:0_18:4)+NH4 | 1_TG(10:0_10:0_20:4)+NH4	TG	[M+NH4]+	1_TG(14:1_18:3_8:0)+NH4 | 1_TG(12:0_20:4_8:0)+NH4 | 1_TG(10:0_22:4_8:0)+NH4 | 1_TG(14:0_18:4_8:0)+NH4 | 1_TG(10:0_12:0_18:4)+NH4 | 1_TG(10:0_10:0_20:4)+NH4	TG	[M+NH4]+	NA	NA	12	PHOSPHO1-KO
726.567	0.068	0.858389	[M+Na]+	704.524	1_PC(14:0_16:1)+H | 1_PC(14:1_16:0)+H | 1_PC(12:0_18:1)+H | 1_PC(8:0_22:1)+H | 1_PE(16:1_17:0)+H | 1_PE(15:0_18:1)+H | 1_PE(16:0_17:1)+H | 1_PE(14:1_19:0)+H | 1_PE(15:1_18:0)+H | 1_PE(13:0_20:1)+H | 3_PE(33:1)+H	PC	[M+H]+	1_DG(20:5_22:6)+NH4 | 1_PE(13:0_20:1)+H | 1_PE(16:0_17:1)+H | 1_PE(16:1_17:0)+H | 1_PE(15:0_18:1)+H | 1_PE(15:1_18:0)+H | 3_PE(33:1)+H	DG	[M+NH4]+	PC 30:1; [M+H]+; GPCho(14:0/16:1(7Z))	PC 30:1; [M+H]+; GPCho(14:0/16:1(7Z))	12	PHOSPHO1-KO
726.567	0.068	0.858389	[M+Na]+	704.524	1_PC(14:0_16:1)+H | 1_PC(14:1_16:0)+H | 1_PC(12:0_18:1)+H | 1_PC(8:0_22:1)+H | 1_PE(16:1_17:0)+H | 1_PE(15:0_18:1)+H | 1_PE(16:0_17:1)+H | 1_PE(14:1_19:0)+H | 1_PE(15:1_18:0)+H | 1_PE(13:0_20:1)+H | 3_PE(33:1)+H	PC	[M+H]+	1_DG(20:5_22:6)+NH4 | 1_PE(13:0_20:1)+H | 1_PE(16:0_17:1)+H | 1_PE(16:1_17:0)+H | 1_PE(15:0_18:1)+H | 1_PE(15:1_18:0)+H | 3_PE(33:1)+H	DG	[M+NH4]+	PC 30:1; [M+H]+; GPCho(14:0/16:1(7Z))	PC 30:1; [M+H]+; GPCho(14:0/16:1(7Z))	12	PHOSPHO1-KO
726.567	0.068	0.858389	[M+K]+	688.456	1_OxPC(18:0_10:2(CHO))+H | 1_OxPC(12:0_16:2(CHO))+H | 1_OxPC(17:2_11:0(CHO))+H | 1_OxPC(10:0_18:3(OH)) | 1_OxPC(10:0_18:2(Ke)) | 1_OxPC(22:2_6:0(CHO))+H | 1_OxPC(18:1_10:1(CHO))+H | 1_OxPC(20:1_8:1(CHO))+H | 1_OxPC(14:1_14:1(CHO))+H | 1_OxPC(14:1_14:1(...	OxPC	[M+H]+	1_OxPE(18:0_13:2(CHO))+H | 1_OxPE(21:0_10:2(CHO))+H | 3_Plasmenyl-PS(30:2)+H | 1_OxPE(18:1_13:1(CHO))+H | 1_OxPE(14:1_17:2(OH))+H | 1_OxPE(14:1_17:1(Ke))+H | 1_Plasmenyl-PS(P-16:1/14:1)+H | 1_OxPE(17:0_14:2(CHO))+H | 1_OxPE(16:0_15:2(CHO))+H | 1_OxPE(2...	OxPE	[M+H]+	NA	NA	12	PHOSPHO1-KO
726.567	0.068	0.858389	[M+K]+	688.456	1_OxPC(16:0_12:2(CHO))+H | 1_OxPC(14:0_14:2(CHO))+H | 1_OxPC(18:1_10:1(CHO))+H | 1_OxPC(18:2_10:0(CHO))+H | 1_OxPC(20:2_8:0(CHO))+H | 1_OxPC(19:0_9:2(CHO))+H | 1_OxPC(16:1_12:1(CHO))+H | 1_OxPC(20:1_8:1(CHO))+H | 1_OxPC(22:1_6:1(CHO))+H | 1_OxPC(10:0_1...	OxPC	[M+H]+	3_Plasmenyl-PS(30:2)+H | 1_OxPE(16:0_15:2(CHO))+H | 1_OxPE(17:0_14:2(CHO))+H | 1_OxPE(15:1_16:1(CHO))+H | 1_OxPE(17:1_14:1(CHO))+H | 1_OxPE(15:1_16:1(Ke))+H | 1_OxPE(17:1_14:1(Ke))+H | 1_OxPE(14:1_17:2(OH))+H | 1_OxPE(14:1_17:1(Ke))+H | 1_OxPE(19:0_12:...	Plasmenyl-PS	[M+H]+	NA	NA	12	PHOSPHO1-KO
726.567	0.068	0.858389	[M+K]+	688.456	1_OxPC(18:0_10:2(CHO))+H | 1_OxPC(12:0_16:2(CHO))+H | 1_OxPC(17:2_11:0(CHO))+H | 1_OxPC(10:0_18:3(OH)) | 1_OxPC(10:0_18:2(Ke)) | 1_OxPC(22:2_6:0(CHO))+H | 1_OxPC(18:1_10:1(CHO))+H | 1_OxPC(20:1_8:1(CHO))+H | 1_OxPC(14:1_14:1(CHO))+H | 1_OxPC(14:1_14:1(...	OxPC	[M+H]+	1_OxPE(18:0_13:2(CHO))+H | 1_OxPE(21:0_10:2(CHO))+H | 3_Plasmenyl-PS(30:2)+H | 1_OxPE(18:1_13:1(CHO))+H | 1_OxPE(14:1_17:2(OH))+H | 1_OxPE(14:1_17:1(Ke))+H | 1_Plasmenyl-PS(P-16:1/14:1)+H | 1_OxPE(17:0_14:2(CHO))+H | 1_OxPE(16:0_15:2(CHO))+H | 1_OxPE(2...	OxPE	[M+H]+	NA	NA	12	PHOSPHO1-KO
726.567	0.068	0.858389	[M-H2O+H]+	744.617	4_TG(10:0_15:1_18:4)+NH4 | 4_TG(15:1_20:4_8:0)+NH4 | 4_TG(17:1_18:4_8:0)+NH4 | 4_TG(10:0_13:0_20:5)+NH4 | 4_TG(13:0_22:5_8:0)+NH4 | 4_TG(15:0_20:5_8:0)+NH4 | 4_TG(17:2_18:3_8:0)+NH4			4_TG(10:0_15:1_18:4)+NH4 | 4_TG(15:1_20:4_8:0)+NH4 | 4_TG(17:1_18:4_8:0)+NH4 | 4_TG(10:0_13:0_20:5)+NH4 | 4_TG(13:0_22:5_8:0)+NH4 | 4_TG(15:0_20:5_8:0)+NH4 | 4_TG(17:2_18:3_8:0)+NH4			NA	NA	12	PHOSPHO1-KO
726.567	0.068	0.858389	[M-H2O+H]+	744.621	5_NoID			5_NoID			NA	NA	12	PHOSPHO1-KO
726.567	0.068	0.858389	[M-H2O+H]+	744.6	4_MGDG(8:0_26:2)+NH4-CO | 4_MGDG(12:0_22:2)+NH4-CO | 4_MGDG(14:0_20:2)+NH4-CO | 4_MGDG(14:1_20:1)+NH4-CO | 4_MGDG(16:0_18:2)+NH4-CO | 4_MGDG(16:1_18:1)+NH4-CO | 4_MGDG(17:0_17:2)+NH4-CO | 4_MGDG(17:1_17:1)+NH4-CO | 4_MGDG(17:2_17:0)+NH4-CO | 4_MGDG(18:...			4_MGDG(8:0_26:2)+NH4-CO | 4_MGDG(12:0_22:2)+NH4-CO | 4_MGDG(14:0_20:2)+NH4-CO | 4_MGDG(14:1_20:1)+NH4-CO | 4_MGDG(16:0_18:2)+NH4-CO | 4_MGDG(16:1_18:1)+NH4-CO | 4_MGDG(17:0_17:2)+NH4-CO | 4_MGDG(17:1_17:1)+NH4-CO | 4_MGDG(17:2_17:0)+NH4-CO | 4_MGDG(18:...			NA	NA	12	PHOSPHO1-KO
726.567	0.068	0.858389	[M+H (C13 isotope)]+	725.521	4_MGDG(12:0_20:3)+H | 4_MGDG(14:0_18:3)+H | 4_MGDG(14:1_18:2)+H | 4_MGDG(15:1_17:2)+H | 4_MGDG(17:2_15:1)+H | 4_MGDG(18:2_14:1)+H | 4_MGDG(18:3_14:0)+H | 4_MGDG(20:3_12:0)+H | 4_MGDG(8:0_22:0)+Na | 4_MGDG(10:0_20:0)+Na | 4_MGDG(12:0_18:0)+Na | 4_MGDG(1...			4_MGDG(12:0_20:3)+H | 4_MGDG(14:0_18:3)+H | 4_MGDG(14:1_18:2)+H | 4_MGDG(15:1_17:2)+H | 4_MGDG(17:2_15:1)+H | 4_MGDG(18:2_14:1)+H | 4_MGDG(18:3_14:0)+H | 4_MGDG(20:3_12:0)+H | 4_MGDG(8:0_22:0)+Na | 4_MGDG(10:0_20:0)+Na | 4_MGDG(12:0_18:0)+Na | 4_MGDG(1...			NA	NA	12	PHOSPHO1-KO
881.766	0.0678	0.844076	[M-H2O+H]+	899.789	1_SM(d22:1/26:0)+H | 1_SM(d26:0/22:1)+H | 1_SM(d24:0/24:1)+H | 1_SM(d24:1/24:0)+H	SM	[M+H]+	4_SM(d22:1_26:0)+H | 4_SM(d24:0_24:1)+H | 4_SM(d24:1_24:0)+H | 4_SM(d26:0_22:1)+H			NA	NA	13	PHOSPHO1-KO
881.766	0.0678	0.844076	[M+H]+	881.723	5_NoID			5_NoID			NA	NA	13	PHOSPHO1-KO
881.766	0.0678	0.844076	[M+K]+	843.595	4_MGDG(17:0_22:4)+Na | 4_MGDG(17:1_22:3)+Na | 4_MGDG(17:2_22:2)+Na | 4_MGDG(18:4_21:0)+Na | 4_MGDG(19:0_20:4)+Na | 4_PEG(n=13_Na+_CH2=17_DBE=4_(2-NH3))			1_MGDG(17:2_22:2)+Na	MGDG	[M+Na]+	NA	NA	13	PHOSPHO1-KO
723.503	0.0656	0.870663	[NA]+	NA	NA	NA	NA	NA	NA	NA	NA	NA	14	PHOSPHO1-KO
879.752	0.0652	0.836651	[M+H (C13 isotope)]+	878.818	1_TG(16:0_18:0_18:1)+NH4 | 1_TG(14:0_18:1_20:0)+NH4 | 1_TG(10:0_18:1_24:0)+NH4 | 1_TG(12:0_18:1_22:0)+NH4 | 1_TG(17:0_17:0_18:1)+NH4 | 1_TG(15:0_18:1_19:0)+NH4 | 1_TG(16:0_16:0_20:1)+NH4 | 1_TG(14:0_16:0_22:1)+NH4 | 1_TG(16:0_16:1_20:0)+NH4 | 1_TG(12:0...	TG	[M+NH4]+	1_TG(16:0_18:0_18:1)+NH4 | 1_TG(14:0_18:1_20:0)+NH4 | 1_TG(10:0_18:1_24:0)+NH4 | 1_TG(17:0_17:0_18:1)+NH4 | 1_TG(12:0_18:1_22:0)+NH4 | 1_TG(15:0_18:1_19:0)+NH4 | 1_TG(18:1_26:0_8:0)+NH4 | 1_TG(14:0_16:0_22:1)+NH4 | 1_TG(16:0_16:0_20:1)+NH4 | 1_TG(16:0_...	TG	[M+NH4]+	TG 52:1; [M+NH4]+; TG(16:0/18:0/18:1)	TG 52:1; [M+NH4]+; TG(16:0/18:0/18:1)	15	PHOSPHO1-KO
879.752	0.0652	0.836651	[M+H (C13 isotope)]+	878.816	1_TG(16:0_18:0_18:1)+NH4 | 1_TG(14:0_18:1_20:0)+NH4 | 1_TG(10:0_18:1_24:0)+NH4 | 1_TG(12:0_18:1_22:0)+NH4 | 1_TG(17:0_17:0_18:1)+NH4 | 1_TG(15:0_18:1_19:0)+NH4 | 1_TG(16:0_16:0_20:1)+NH4 | 1_TG(14:0_16:0_22:1)+NH4 | 1_TG(16:0_16:1_20:0)+NH4 | 1_TG(12:0...	TG	[M+NH4]+	1_TG(16:0_18:0_18:1)+NH4 | 1_TG(14:0_18:1_20:0)+NH4 | 1_TG(10:0_18:1_24:0)+NH4 | 1_TG(17:0_17:0_18:1)+NH4 | 1_TG(12:0_18:1_22:0)+NH4 | 1_TG(15:0_18:1_19:0)+NH4 | 1_TG(18:1_26:0_8:0)+NH4 | 1_TG(14:0_16:0_22:1)+NH4 | 1_TG(16:0_16:0_20:1)+NH4 | 1_TG(16:0_...	TG	[M+NH4]+	TG 52:1; [M+NH4]+; TG(16:0/18:0/18:1)	TG 52:1; [M+NH4]+; TG(16:0/18:0/18:1)	15	PHOSPHO1-KO
879.752	0.0652	0.836651	[M+H (C13 isotope)]+	878.745	1_OxTG(16:0_16:1_18:2(OOH))+NH4 | 1_OxTG(16:0_16:1_18:1(Ke,OH))+NH4 | 1_OxTG(16:0_16:0_18:3(OO))+NH4 | 1_OxTG(16:0_16:0_18:2(Ke,OH))+NH4 | 1_OxTG(16:0_18:2_16:1(OO))+NH4 | 1_OxTG(14:0_18:1_18:2(OOH))+NH4 | 1_OxTG(14:0_18:1_18:1(Ke,OH))+NH4 | 1_OxTG(14:...	OxTG	[M+NH4]+	1_OxTG(16:0_16:1_18:2(OOH))+NH4 | 1_OxTG(16:0_16:1_18:1(Ke,OH))+NH4 | 1_OxTG(16:0_16:0_18:3(OO))+NH4 | 1_OxTG(16:0_16:0_18:2(Ke,OH))+NH4 | 1_OxTG(14:0_16:0_20:3(OO))+NH4 | 1_OxTG(14:0_16:0_20:2(Ke,OH))+NH4 | 1_OxTG(16:0_18:0_16:2(COOH))+NH4 | 1_OxTG(16...	OxTG	[M+NH4]+	NA	NA	15	PHOSPHO1-KO
879.752	0.0652	0.836651	[M+H]+	879.747	5_NoID			5_NoID			NA	TG 52:3; [M+Na]+; TG(16:0/18:1/18:2)	15	PHOSPHO1-KO
879.752	0.0652	0.836651	[M+H (C13 isotope)]+	878.745	1_OxTG(16:0_16:1_18:2(OOH))+NH4 | 1_OxTG(16:0_16:1_18:1(Ke,OH))+NH4 | 1_OxTG(16:0_16:0_18:3(OO))+NH4 | 1_OxTG(16:0_16:0_18:2(Ke,OH))+NH4 | 1_OxTG(16:0_18:2_16:1(OO))+NH4 | 1_OxTG(14:0_18:1_18:2(OOH))+NH4 | 1_OxTG(14:0_18:1_18:1(Ke,OH))+NH4 | 1_OxTG(14:...	OxTG	[M+NH4]+	1_OxTG(16:0_16:1_18:2(OOH))+NH4 | 1_OxTG(16:0_16:1_18:1(Ke,OH))+NH4 | 1_OxTG(16:0_16:0_18:3(OO))+NH4 | 1_OxTG(16:0_16:0_18:2(Ke,OH))+NH4 | 1_OxTG(14:0_16:0_20:3(OO))+NH4 | 1_OxTG(14:0_16:0_20:2(Ke,OH))+NH4 | 1_OxTG(16:0_18:0_16:2(COOH))+NH4 | 1_OxTG(16...	OxTG	[M+NH4]+	NA	NA	15	PHOSPHO1-KO
879.752	0.0652	0.836651	[M+K]+	841.669	4_PA(20:2_26:0)+H | 4_PA(22:1_24:1)+H | 4_PA(22:2_24:0)+H | 4_PEG(n=13_H+_CH2=18_DBE=1_(2-NH3))			4_PA(20:2_26:0)+H | 4_PA(22:1_24:1)+H | 4_PA(22:2_24:0)+H | 4_PEG(n=13_H+_CH2=18_DBE=1_(2-NH3))			NA	NA	15	PHOSPHO1-KO
879.752	0.0652	0.836651	[M-H2O+H]+	897.732	5_NoID			5_NoID			NA	NA	15	PHOSPHO1-KO
879.752	0.0652	0.836651	[M+Na]+	857.728	5_NoID			5_NoID			NA	NA	15	PHOSPHO1-KO
879.752	0.0652	0.836651	[M-H2O+H]+	897.753	5_NoID			5_NoID			NA	NA	15	PHOSPHO1-KO
879.752	0.0652	0.836651	[M+K]+	841.733	5_NoID			5_NoID			NA	NA	15	PHOSPHO1-KO
854.74	0.0645	0.845682	[M-H2O+H]+	872.772	1_TG(16:0_18:2_18:2)+NH4 | 1_TG(16:1_18:1_18:2)+NH4 | 1_TG(14:0_18:2_20:2)+NH4 | 1_TG(14:1_18:2_20:1)+NH4 | 1_TG(12:0_18:2_22:2)+NH4 | 1_TG(17:1_17:1_18:2)+NH4 | 1_TG(16:0_18:1_18:3)+NH4 | 1_TG(16:0_16:1_20:3)+NH4 | 1_TG(16:0_16:0_20:4)+NH4 | 1_TG(16:0...	TG	[M+NH4]+	1_TG(16:0_18:2_18:2)+NH4 | 1_TG(16:1_18:1_18:2)+NH4 | 1_TG(16:0_18:1_18:3)+NH4 | 1_TG(16:0_16:1_20:3)+NH4 | 1_TG(14:0_18:2_20:2)+NH4 | 1_TG(12:0_18:2_22:2)+NH4 | 1_TG(17:1_17:1_18:2)+NH4 | 1_TG(14:1_18:2_20:1)+NH4 | 1_TG(17:0_17:2_18:2)+NH4 | 1_TG(14:0...	TG	[M+NH4]+	TG 52:4; [M+NH4]+; TG(16:0/18:1/18:3)	TG 52:4; [M+NH4]+; TG(16:0/18:2/18:2)	16	PHOSPHO1-KO
854.74	0.0645	0.845682	[M+K]+	816.709	1_TG(12:0_18:1_18:3)+NH4 | 1_TG(12:0_18:2_18:2)+NH4 | 1_TG(14:0_16:1_18:3)+NH4 | 1_TG(12:0_14:0_22:4)+NH4 | 1_TG(14:1_16:1_18:2)+NH4 | 1_TG(12:0_16:1_20:3)+NH4 | 1_TG(12:0_16:0_20:4)+NH4 | 1_TG(14:1_16:0_18:3)+NH4 | 1_TG(10:0_18:3_20:1)+NH4 | 1_TG(10:0...	TG	[M+NH4]+	1_TG(12:0_18:1_18:3)+NH4 | 1_TG(12:0_18:2_18:2)+NH4 | 1_TG(12:0_16:0_20:4)+NH4 | 1_TG(12:0_14:0_22:4)+NH4 | 1_TG(12:0_16:1_20:3)+NH4 | 1_TG(14:0_16:1_18:3)+NH4 | 1_TG(12:0_14:1_22:3)+NH4 | 1_TG(12:0_18:0_18:4)+NH4 | 1_TG(14:1_16:0_18:3)+NH4 | 1_TG(10:0...	TG	[M+NH4]+	NA	NA	16	PHOSPHO1-KO
854.74	0.0645	0.845682	[M-H2O+H]+	872.77	1_TG(16:0_18:2_18:2)+NH4 | 1_TG(16:1_18:1_18:2)+NH4 | 1_TG(14:0_18:2_20:2)+NH4 | 1_TG(14:1_18:2_20:1)+NH4 | 1_TG(12:0_18:2_22:2)+NH4 | 1_TG(17:1_17:1_18:2)+NH4 | 1_TG(16:0_18:1_18:3)+NH4 | 1_TG(16:0_16:1_20:3)+NH4 | 1_TG(16:0_16:0_20:4)+NH4 | 1_TG(16:0...	TG	[M+NH4]+	1_TG(16:0_18:2_18:2)+NH4 | 1_TG(16:1_18:1_18:2)+NH4 | 1_TG(16:0_18:1_18:3)+NH4 | 1_TG(16:0_16:1_20:3)+NH4 | 1_TG(14:0_18:2_20:2)+NH4 | 1_TG(12:0_18:2_22:2)+NH4 | 1_TG(17:1_17:1_18:2)+NH4 | 1_TG(14:1_18:2_20:1)+NH4 | 1_TG(17:0_17:2_18:2)+NH4 | 1_TG(14:0...	TG	[M+NH4]+	TG 52:4; [M+NH4]+; TG(16:1/18:1/18:2)	TG 52:4; [M+NH4]+; TG(16:1/18:1/18:2)	16	PHOSPHO1-KO
854.74	0.0645	0.845682	[M-H2O+H]+	872.771	1_TG(16:0_18:2_18:2)+NH4 | 1_TG(16:1_18:1_18:2)+NH4 | 1_TG(14:0_18:2_20:2)+NH4 | 1_TG(14:1_18:2_20:1)+NH4 | 1_TG(12:0_18:2_22:2)+NH4 | 1_TG(17:1_17:1_18:2)+NH4 | 1_TG(16:0_18:1_18:3)+NH4 | 1_TG(16:0_16:1_20:3)+NH4 | 1_TG(16:0_16:0_20:4)+NH4 | 1_TG(16:0...	TG	[M+NH4]+	1_TG(16:0_18:2_18:2)+NH4 | 1_TG(16:1_18:1_18:2)+NH4 | 1_TG(16:0_18:1_18:3)+NH4 | 1_TG(16:0_16:1_20:3)+NH4 | 1_TG(14:0_18:2_20:2)+NH4 | 1_TG(12:0_18:2_22:2)+NH4 | 1_TG(17:1_17:1_18:2)+NH4 | 1_TG(14:1_18:2_20:1)+NH4 | 1_TG(17:0_17:2_18:2)+NH4 | 1_TG(14:0...	TG	[M+NH4]+	NA	NA	16	PHOSPHO1-KO
854.74	0.0645	0.845682	[M+Na]+	832.74	1_TG(15:0_16:1_18:2)+NH4 | 1_TG(14:0_17:1_18:2)+NH4 | 1_TG(15:1_16:0_18:2)+NH4 | 1_TG(13:0_18:1_18:2)+NH4 | 1_TG(14:1_17:0_18:2)+NH4 | 1_TG(16:1_16:1_17:1)+NH4 | 1_TG(15:0_17:1_17:2)+NH4 | 1_TG(14:0_15:0_20:3)+NH4 | 1_TG(16:0_16:1_17:2)+NH4 | 1_TG(15:1...	TG	[M+NH4]+	1_TG(15:0_16:1_18:2)+NH4 | 1_TG(14:0_17:1_18:2)+NH4 | 1_TG(15:1_16:0_18:2)+NH4 | 1_TG(14:0_15:0_20:3)+NH4 | 1_TG(15:0_17:1_17:2)+NH4 | 1_TG(13:0_18:1_18:2)+NH4 | 1_TG(16:0_16:1_17:2)+NH4 | 1_TG(16:1_16:1_17:1)+NH4 | 1_TG(14:1_17:0_18:2)+NH4 | 1_TG(14:0...	TG	[M+NH4]+	NA	NA	16	PHOSPHO1-KO
854.74	0.0645	0.845682	[M+K]+	816.574	1_OxPC(22:2_14:0(COOH))+H | 1_OxPC(22:2_14:1(OO)) | 1_OxPC(23:0_13:2(COOH))+H | 1_OxPC(22:1(OH)_14:1(Ke)) | 1_OxPC(22:1(OH)_14:1(CHO)) | 1_OxPC(20:1_16:1(COOH))+H | 1_OxPC(18:0_18:3(OO)) | 1_OxPC(18:0_18:2(Ke,OH)) | 1_OxPC(20:1_16:1(Ke,OH)) | 1_OxPC(20...	OxPC	[M+H]+	1_OxPE(22:2_17:1(OO))+H | 1_OxPE(17:1(OH)_22:2(OH))+H | 1_OxPE(17:1(OH)_22:1(Ke))+H | 1_OxPE(24:1(OH)_15:1(Ke))+H | 1_OxPE(24:1(OH)_15:1(CHO))+H | 1_PS(14:1_24:1)+H | 1_OxPE(25:0_14:2(COOH))+H | 1_OxPE(22:1_17:2(OO))+H | 1_OxPE(22:1_17:1(Ke,OH))+H | 1_...	OxPE	[M+H]+	NA	NA	16	PHOSPHO1-KO
854.74	0.0645	0.845682	[M+K]+	816.576	1_OxPC(22:2_14:0(COOH))+H | 1_OxPC(22:2_14:1(OO)) | 1_OxPC(23:0_13:2(COOH))+H | 1_OxPC(22:1(OH)_14:1(Ke)) | 1_OxPC(22:1(OH)_14:1(CHO)) | 1_OxPC(20:1_16:1(COOH))+H | 1_OxPC(18:0_18:3(OO)) | 1_OxPC(18:0_18:2(Ke,OH)) | 1_OxPC(20:1_16:1(Ke,OH)) | 1_OxPC(20...	OxPC	[M+H]+	1_OxPE(17:1(OH)_22:2(OH))+H | 1_OxPE(17:1(OH)_22:1(Ke))+H | 1_OxPE(22:1_17:2(OO))+H | 1_OxPE(22:1_17:1(Ke,OH))+H | 1_OxPE(25:0_14:2(COOH))+H | 1_OxPE(24:1(OH)_15:1(Ke))+H | 1_OxPE(24:1(OH)_15:1(CHO))+H | 1_OxPE(15:1(OH)_24:1(Ke))+H | 1_OxPE(24:1(Ke)_15...	OxPE	[M+H]+	NA	NA	16	PHOSPHO1-KO
851.72	0.0638	0.846211	[M+H (C13 isotope)]+	850.787	1_TG(16:0_16:0_18:1)+NH4 | 1_TG(14:0_16:0_20:1)+NH4 | 1_TG(16:0_16:1_18:0)+NH4 | 1_TG(12:0_16:0_22:1)+NH4 | 1_TG(14:0_18:0_18:1)+NH4 | 1_TG(12:0_18:1_20:0)+NH4 | 1_TG(14:1_16:0_20:0)+NH4 | 1_TG(15:0_17:0_18:1)+NH4 | 1_TG(10:0_18:1_22:0)+NH4 | 1_TG(16:0...	TG	[M+NH4]+	1_TG(16:0_16:0_18:1)+NH4 | 1_TG(14:0_16:0_20:1)+NH4 | 1_TG(16:0_16:1_18:0)+NH4 | 1_TG(12:0_16:0_22:1)+NH4 | 1_TG(14:1_16:0_20:0)+NH4 | 1_TG(10:0_16:0_24:1)+NH4 | 1_TG(14:0_18:0_18:1)+NH4 | 1_TG(12:0_18:1_20:0)+NH4 | 1_TG(10:0_18:1_22:0)+NH4 | 1_TG(15:0...	TG	[M+NH4]+	TG 50:1; [M+NH4]+; TG(16:0/16:0/18:1)	TG 50:1; [M+NH4]+; TG(16:0/16:0/18:1)	17	PHOSPHO1-KO
851.72	0.0638	0.846211	[M+H (C13 isotope)]+	850.785	1_TG(16:0_16:0_18:1)+NH4 | 1_TG(14:0_16:0_20:1)+NH4 | 1_TG(16:0_16:1_18:0)+NH4 | 1_TG(12:0_16:0_22:1)+NH4 | 1_TG(14:0_18:0_18:1)+NH4 | 1_TG(12:0_18:1_20:0)+NH4 | 1_TG(14:1_16:0_20:0)+NH4 | 1_TG(15:0_17:0_18:1)+NH4 | 1_TG(10:0_18:1_22:0)+NH4 | 1_TG(16:0...	TG	[M+NH4]+	1_TG(16:0_16:0_18:1)+NH4 | 1_TG(14:0_16:0_20:1)+NH4 | 1_TG(16:0_16:1_18:0)+NH4 | 1_TG(12:0_16:0_22:1)+NH4 | 1_TG(14:1_16:0_20:0)+NH4 | 1_TG(10:0_16:0_24:1)+NH4 | 1_TG(14:0_18:0_18:1)+NH4 | 1_TG(12:0_18:1_20:0)+NH4 | 1_TG(10:0_18:1_22:0)+NH4 | 1_TG(15:0...	TG	[M+NH4]+	TG 50:1; [M+NH4]+; TG(14:0/18:0/18:1)	TG 50:1; [M+NH4]+; TG(16:0/16:0/18:1)	17	PHOSPHO1-KO
851.72	0.0638	0.846211	[M+K]+	813.686	1_SM(d18:1/24:1)+H | 1_SM(d18:2/24:0)+H | 1_SM(d17:2/25:0)+H | 1_SM(d22:2/20:0)+H | 1_SM(d20:2/22:0)+H | 1_SM(d24:0/18:2)+H | 1_SM(d24:1/18:1)+H | 1_SM(d20:0/22:2)+H | 1_SM(d20:1/22:1)+H	SM	[M+H]+	4_SM(d17:2_25:0)+H | 4_SM(d18:1_24:1)+H | 4_SM(d18:2_24:0)+H | 4_SM(d20:0_22:2)+H | 4_SM(d20:1_22:1)+H | 4_SM(d20:2_22:0)+H | 4_SM(d22:0_20:2)+H | 4_SM(d22:1_20:1)+H | 4_SM(d22:2_20:0)+H | 4_SM(d24:0_18:2)+H | 4_SM(d24:1_18:1)+H | 4_SM(d25:0_17:2)+H			NA	SM 42:2; [M]+; SM(d16:1(4E)/26:1(17Z))	17	PHOSPHO1-KO
851.72	0.0638	0.846211	[M+K]+	813.662	5_NoID			5_NoID			NA	NA	17	PHOSPHO1-KO
851.72	0.0638	0.846211	[M+K]+	813.686	1_SM(d18:1/24:1)+H | 1_SM(d18:2/24:0)+H | 1_SM(d20:2/22:0)+H | 1_SM(d24:0/18:2)+H | 1_SM(d24:1/18:1)+H | 1_SM(d20:0/22:2)+H | 1_SM(d22:1/20:1)+H | 1_SM(d20:1/22:1)+H | 1_SM(d17:2/25:0)+H	SM	[M+H]+	4_SM(d17:2_25:0)+H | 4_SM(d18:1_24:1)+H | 4_SM(d18:2_24:0)+H | 4_SM(d20:0_22:2)+H | 4_SM(d20:1_22:1)+H | 4_SM(d20:2_22:0)+H | 4_SM(d22:0_20:2)+H | 4_SM(d22:1_20:1)+H | 4_SM(d22:2_20:0)+H | 4_SM(d24:0_18:2)+H | 4_SM(d24:1_18:1)+H | 4_SM(d25:0_17:2)+H			NA	SM 42:2; [M]+; SM(d16:1(4E)/26:1(17Z))	17	PHOSPHO1-KO
851.72	0.0638	0.846211	[M+H]+	851.79	5_NoID			5_NoID			NA	NA	17	PHOSPHO1-KO
851.72	0.0638	0.846211	[M-H2O+H]+	869.701	4_PA(22:2_26:0)+H | 4_PA(24:1_24:1)+H			4_PA(22:2_26:0)+H | 4_PA(24:1_24:1)+H			NA	NA	17	PHOSPHO1-KO
708.235	0.0611	0.759752	[NA]+	NA	NA	NA	NA	NA	NA	NA	NA	NA	18	PHOSPHO1-KO
827.718	0.0606	0.813095	[M+H]+	827.703	4_SM(d17:2_26:0)+H | 4_SM(d18:2_25:0)+H | 4_SM(d20:2_23:0)+H | 4_SM(d21:0_22:2)+H | 4_SM(d22:2_21:0)+H | 4_SM(d23:0_20:2)+H | 4_SM(d25:0_18:2)+H | 4_SM(d26:0_17:2)+H			4_SM(d17:2_26:0)+H | 4_SM(d18:2_25:0)+H | 4_SM(d20:2_23:0)+H | 4_SM(d21:0_22:2)+H | 4_SM(d22:2_21:0)+H | 4_SM(d23:0_20:2)+H | 4_SM(d25:0_18:2)+H | 4_SM(d26:0_17:2)+H			NA	NA	19	PHOSPHO1-KO
222.121	0.0604	0.905128	[NA]+	NA	NA	NA	NA	NA	NA	NA	NA	NA	20	PHOSPHO1-KO
672.426	0.0597	0.817521	[M+H (C13 isotope)]+	671.487	4_PEG(n=10_H+_CH2=16_DBE=6_(2-NH3))			4_PEG(n=10_H+_CH2=16_DBE=6_(2-NH3))			NA	NA	21	PHOSPHO1-KO
672.426	0.0597	0.817521	[M+H (C13 isotope)]+	671.487	4_PEG(n=10_H+_CH2=16_DBE=6_(2-NH3))			4_PEG(n=10_H+_CH2=16_DBE=6_(2-NH3))			NA	NA	21	PHOSPHO1-KO
672.426	0.0597	0.817521	[M+Na]+	650.441	1_OxPC(10:0_15:0(CHO))+H | 1_OxPC(16:0_9:0(CHO))+H | 1_OxPC(10:0_15:1(OH)) | 1_OxPC(13:0_12:0(CHO))+H | 1_OxPC(22:0_3:0(CHO))+H | 1_OxPC(18:0_7:0(CHO))+H | 1_OxPC(8:0_17:1(OH)) | 1_OxPC(19:0_6:0(CHO))+H | 1_OxPE(13:0_15:0(CHO))+H | 1_OxPE(13:0_15:1(OH)...	OxPC	[M+H]+	1_OxPC(10:0_15:0(CHO))+H | 1_OxPC(16:0_9:0(CHO))+H | 1_OxPC(10:0_15:1(OH)) | 1_OxPC(20:0_5:0(CHO))+H | 1_OxPC(17:0_8:0(CHO))+H | 1_OxPC(18:0_7:0(CHO))+H | 1_OxPC(8:0_17:1(OH)) | 1_OxPC(22:0_3:0(CHO))+H | 1_OxPC(21:0_4:0(CHO))+H | 1_OxPC(15:0_10:0(CHO))...	OxPC	[M+H]+	NA	NA	21	PHOSPHO1-KO
672.426	0.0597	0.817521	[M+Na]+	650.441	1_OxPC(10:0_15:0(CHO))+H | 1_OxPC(16:0_9:0(CHO))+H | 1_OxPC(10:0_15:1(OH)) | 1_OxPC(19:0_6:0(CHO))+H | 1_OxPE(13:0_15:0(CHO))+H | 1_OxPE(16:0_12:0(CHO))+H | 1_OxPE(13:0_15:1(OH))+H | 1_OxPE(24:0_4:0(CHO))+H | 1_OxPE(22:0_6:0(CHO))+H | 1_OxPE(12:0_16:1(...	OxPC	[M+H]+	1_OxPC(16:0_9:0(CHO))+H | 1_OxPC(10:0_15:0(CHO))+H | 1_OxPC(10:0_15:1(OH)) | 1_OxPC(15:0_10:0(CHO))+H | 1_OxPC(19:0_6:0(CHO))+H | 1_OxPC(12:0_13:0(CHO))+H | 1_OxPC(14:0_11:0(CHO))+H | 1_OxPC(18:0_7:0(CHO))+H | 1_OxPC(8:0_17:1(OH)) | 1_OxPC(21:0_4:0(CHO...	OxPC	[M+H]+	NA	NA	21	PHOSPHO1-KO
672.426	0.0597	0.817521	[M+K]+	634.408	4_OxPC(8:0_16:1(CHO))+H | 4_OxPC(10:0_14:1(CHO))+H | 4_OxPC(12:0_12:1(CHO))+H | 4_OxPC(13:0_11:1(CHO))+H | 4_OxPC(14:1_10:0(CHO))+H | 4_OxPC(14:0_10:1(CHO))+H | 4_OxPC(15:1_9:0(CHO))+H | 4_OxPC(15:0_9:1(CHO))+H | 4_OxPC(16:1_8:0(CHO))+H | 4_OxPC(16:0_8...			4_OxPC(8:0_16:1(CHO))+H | 4_OxPC(10:0_14:1(CHO))+H | 4_OxPC(12:0_12:1(CHO))+H | 4_OxPC(13:0_11:1(CHO))+H | 4_OxPC(14:1_10:0(CHO))+H | 4_OxPC(14:0_10:1(CHO))+H | 4_OxPC(15:1_9:0(CHO))+H | 4_OxPC(15:0_9:1(CHO))+H | 4_OxPC(16:1_8:0(CHO))+H | 4_OxPC(16:0_8...			NA	NA	21	PHOSPHO1-KO
741.558	0.0594	0.829431	[M+Na]+	719.571	4_PEG(n=10_Na+_CH2=17_DBE=0_(2-NH3))			4_PEG(n=10_Na+_CH2=17_DBE=0_(2-NH3))			NA	NA	22	PHOSPHO1-KO
724.504	0.0593	0.853012	[M+K]+	686.44	1_OxPC(16:0_12:3(CHO))+H | 1_OxPC(14:1_14:2(CHO))+H | 1_OxPC(20:3_8:0(CHO))+H | 1_OxPC(18:1_10:2(CHO))+H | 1_OxPC(18:2_10:1(CHO))+H | 1_OxPC(17:1_11:2(CHO))+H | 1_OxPC(13:0_15:3(CHO))+H | 1_OxPC(16:1_12:2(CHO))+H | 1_OxPC(17:2_11:1(CHO))+H | 1_OxPC(16:...	OxPC	[M+H]+	1_OxPE(17:0_12:0(CHO))+Na | 1_OxPE(13:0_16:1(OH))+Na | 1_OxPE(18:1_13:2(CHO))+H | 1_OxPE(19:0_10:0(CHO))+Na | 1_OxPE(18:0_11:0(CHO))+Na | 1_OxPE(12:0_17:1(OH))+Na | 1_OxPE(16:0_15:3(CHO))+H | 1_OxPE(15:1_16:2(CHO))+H | 1_OxPE(17:2_14:1(CHO))+H | 1_OxPE...	OxPE	[M+Na]+	NA	NA	23	PHOSPHO1-KO
724.504	0.0593	0.853012	[M+Na]+	702.472	1_OxPC(16:0_13:2(CHO))+H | 1_OxPC(13:0_16:2(CHO))+H | 1_OxPC(17:2_12:0(CHO))+H | 1_OxPC(18:0_11:2(CHO))+H | 1_OxPC(20:1_9:1(CHO))+H | 1_OxPC(22:2_7:0(CHO))+H | 1_OxPC(15:0_14:2(CHO))+H | 1_OxPC(18:2_11:0(CHO))+H | 1_OxPC(12:0_17:2(Ke)) | 1_OxPC(18:1_11...	OxPC	[M+H]+	1_OxPE(20:2_12:0(CHO))+H | 1_OxPE(22:0_10:2(CHO))+H | 1_OxPE(16:1_16:1(CHO))+H | 1_OxPE(17:1_15:1(CHO))+H | 1_OxPE(16:1_16:1(Ke))+H | 1_OxPE(17:1_15:1(Ke))+H | 1_OxPE(16:0_16:2(CHO))+H | 1_OxPE(17:2_15:0(CHO))+H | 1_OxPE(17:2_15:1(OH))+H | 1_OxPE(17:0_...	OxPE	[M+H]+	NA	NA	23	PHOSPHO1-KO
724.504	0.0593	0.853012	[M+H]+	724.456	4_OxPC(12:0_19:5(CHO))+H | 4_OxPC(13:0_18:5(CHO))+H | 4_OxPC(14:1_17:4(CHO))+H | 4_OxPC(15:1_16:4(CHO))+H | 4_OxPC(16:1_15:4(CHO))+H | 4_OxPC(17:2_14:3(CHO))+H | 4_OxPC(18:4_13:1(CHO))+H | 4_OxPC(18:3_13:2(CHO))+H | 4_OxPC(18:2_13:3(CHO))+H | 4_OxPC(20...			4_OxPC(12:0_19:5(CHO))+H | 4_OxPC(13:0_18:5(CHO))+H | 4_OxPC(14:1_17:4(CHO))+H | 4_OxPC(15:1_16:4(CHO))+H | 4_OxPC(16:1_15:4(CHO))+H | 4_OxPC(17:2_14:3(CHO))+H | 4_OxPC(18:4_13:1(CHO))+H | 4_OxPC(18:3_13:2(CHO))+H | 4_OxPC(18:2_13:3(CHO))+H | 4_OxPC(20...			NA	NA	23	PHOSPHO1-KO
480.249	0.0592	0.924434	[NA]+	NA	NA	NA	NA	NA	NA	NA	NA	NA	24	PHOSPHO1-KO
835.671	0.0586	0.821099	[M+H (C13 isotope)]+	834.602	1_PC(18:0_22:6)+H | 1_PC(20:1_20:5)+H | 1_PC(18:1_22:5)+H | 1_PC(20:2_20:4)+H | 1_PC(18:2_22:4)+H | 1_PC(18:4_22:2)+H | 1_PC(18:3_22:3)+H | 1_PC(20:3_20:3)+H | 1_PC(18:0_20:3)+Na | 1_PC(18:2_20:1)+Na | 1_PC(16:0_22:3)+Na | 1_PC(18:1_20:2)+Na | 1_PC(18:...	PC	[M+H]+	1_PE(19:0_22:3)+Na | 1_PE(20:3_21:0)+Na | 1_PE(21:0_22:6)+H | 1_PE(17:2_24:1)+Na | 1_PE(18:3_23:0)+Na | 3_PE(43:6)+H	PE	[M+Na]+	PC 40:6; [M+H]+; GPCho(18:0/22:6(4Z,7Z,10Z,13Z,16Z,19Z))	PC 40:6; [M+H]+; GPCho(22:6(4Z,7Z,10Z,13Z,16Z,19Z)/18:0)	25	PHOSPHO1-KO
835.671	0.0586	0.821099	[M+Na]+	813.686	1_SM(d18:1/24:1)+H | 1_SM(d18:2/24:0)+H | 1_SM(d17:2/25:0)+H | 1_SM(d22:2/20:0)+H | 1_SM(d20:2/22:0)+H | 1_SM(d24:0/18:2)+H | 1_SM(d24:1/18:1)+H | 1_SM(d20:0/22:2)+H | 1_SM(d20:1/22:1)+H	SM	[M+H]+	4_SM(d17:2_25:0)+H | 4_SM(d18:1_24:1)+H | 4_SM(d18:2_24:0)+H | 4_SM(d20:0_22:2)+H | 4_SM(d20:1_22:1)+H | 4_SM(d20:2_22:0)+H | 4_SM(d22:0_20:2)+H | 4_SM(d22:1_20:1)+H | 4_SM(d22:2_20:0)+H | 4_SM(d24:0_18:2)+H | 4_SM(d24:1_18:1)+H | 4_SM(d25:0_17:2)+H			NA	SM 42:2; [M]+; SM(d16:1(4E)/26:1(17Z))	25	PHOSPHO1-KO
835.671	0.0586	0.821099	[M+Na]+	813.662	5_NoID			5_NoID			NA	NA	25	PHOSPHO1-KO
835.671	0.0586	0.821099	[M+Na]+	813.686	1_SM(d18:1/24:1)+H | 1_SM(d18:2/24:0)+H | 1_SM(d20:2/22:0)+H | 1_SM(d24:0/18:2)+H | 1_SM(d24:1/18:1)+H | 1_SM(d20:0/22:2)+H | 1_SM(d22:1/20:1)+H | 1_SM(d20:1/22:1)+H | 1_SM(d17:2/25:0)+H	SM	[M+H]+	4_SM(d17:2_25:0)+H | 4_SM(d18:1_24:1)+H | 4_SM(d18:2_24:0)+H | 4_SM(d20:0_22:2)+H | 4_SM(d20:1_22:1)+H | 4_SM(d20:2_22:0)+H | 4_SM(d22:0_20:2)+H | 4_SM(d22:1_20:1)+H | 4_SM(d22:2_20:0)+H | 4_SM(d24:0_18:2)+H | 4_SM(d24:1_18:1)+H | 4_SM(d25:0_17:2)+H			NA	SM 42:2; [M]+; SM(d16:1(4E)/26:1(17Z))	25	PHOSPHO1-KO
328.13	0.0584	0.929319	[NA]+	NA	NA	NA	NA	NA	NA	NA	NA	NA	26	PHOSPHO1-KO
860.451	0.0583	0.770351	[M+Na]+	838.56	1_OxPC(20:1(OH)_18:4(Ke)) | 1_OxPC(20:1(OH)_18:4(CHO)) | 1_OxPC(16:0_22:6(OO)) | 1_OxPC(16:0_22:5(Ke,OH)) | 1_OxPC(20:4_18:1(Ke,OH)) | 1_OxPC(20:0_18:5(COOH))+H | 1_OxPC(22:5_16:1(OO)) | 1_OxPC(18:4(OH)_20:2(OH)) | 1_OxPC(18:4(OH)_20:1(Ke)) | 1_OxPC(20...	OxPC	[M+H]+	1_OxPC(22:2_14:0(COOH))+Na | 1_OxPC(22:2_14:1(OO))+Na | 1_OxPC(18:2_18:1(OO))+Na | 1_OxPC(20:0_16:2(COOH))+Na | 1_OxPC(16:0_20:3(OO))+Na | 1_OxPC(16:0_20:2(Ke,OH))+Na | 1_OxPC(26:0_10:2(COOH))+Na | 1_OxPC(22:1_14:1(COOH))+Na | 1_OxPC(22:1_14:1(Ke,OH))+...	OxPC	[M+Na]+	NA	NA	28	PHOSPHO1-KO
860.451	0.0583	0.770351	[M+Na]+	838.56	1_OxPC(16:1_22:5(OO)) | 1_OxPC(16:1_22:4(Ke,OH)) | 1_OxPC(16:0_22:6(OO)) | 1_OxPC(16:0_22:5(Ke,OH)) | 1_OxPC(22:5_16:1(OO)) | 1_OxPC(20:4_18:1(Ke,OH)) | 1_OxPC(20:0_18:5(COOH))+H | 1_OxPC(22:2(OH)_16:3(CHO)) | 1_OxPC(22:1(Ke)_16:3(CHO)) | 1_OxPC(20:1(O...	OxPC	[M+H]+	1_OxPC(16:0_20:3(OO))+Na | 1_OxPC(16:0_20:2(Ke,OH))+Na | 1_OxPC(22:2_14:0(COOH))+Na | 1_OxPC(22:2_14:1(OO))+Na | 1_OxPC(22:1_14:1(COOH))+Na | 1_OxPC(22:1_14:1(Ke,OH))+Na | 1_OxPC(26:0_10:2(COOH))+Na | 1_OxPC(24:1_12:1(COOH))+Na | 1_OxPC(14:0_22:3(OO))+...	OxPC	[M+Na]+	NA	NA	28	PHOSPHO1-KO
860.451	0.0583	0.770351	[M-H2O+H]+	878.54	1_OxPC(22:2(OOOO)_14:1(Ke,OH)) | 1_OxPC(22:2(OOOO)_14:1(COOH)) | 1_OxPC(20:2(OOOO)_16:1(Ke,OH)) | 1_OxPC(20:2(OOOO)_16:1(COOH)) | 1_OxPC(16:1(OOO)_20:3(OOO)) | 1_OxPC(14:1(OOO)_22:3(OOO)) | 1_OxPC(18:3(OO)_18:1(OOOO)) | 1_OxPC(18:1(OOOO)_18:2(Ke,OH)) |...	OxPC	[M+H]+	1_OxPE(22:2(OO)_17:2(OOOO))+H | 1_OxPE(17:2(OOOO)_22:1(Ke,OH))+H | 1_OxPE(17:2(OOO)_22:2(OOO))+H | 1_OxPE(17:2(OO)_22:2(OOOO))+H | 1_OxPE(22:2(OOOO)_17:1(Ke,OH))+H | 1_OxPE(17:1(OO)_22:3(OOOO))+H | 1_OxPE(17:1(OOO)_22:3(OOO))+H | 1_OxPE(22:1(OOOO)_17:2...	OxPE	[M+H]+	NA	NA	28	PHOSPHO1-KO
860.451	0.0583	0.770351	[M-H2O+H]+	878.54	1_OxPC(22:2(OOOO)_14:1(Ke,OH)) | 1_OxPC(22:2(OOOO)_14:1(COOH)) | 1_OxPC(20:2(OOOO)_16:1(Ke,OH)) | 1_OxPC(20:2(OOOO)_16:1(COOH)) | 1_OxPC(18:3(OO)_18:1(OOOO)) | 1_OxPC(18:1(OOOO)_18:2(Ke,OH)) | 1_OxPC(18:2(OOO)_18:2(OOO)) | 1_OxPC(16:1(OOO)_20:3(OOO)) |...	OxPC	[M+H]+	1_OxPE(17:2(OO)_22:2(OOOO))+H | 1_OxPE(22:2(OOOO)_17:1(Ke,OH))+H | 1_OxPE(17:2(OOO)_22:2(OOO))+H | 1_OxPE(22:2(OO)_17:2(OOOO))+H | 1_OxPE(17:2(OOOO)_22:1(Ke,OH))+H | 1_OxPE(24:1(OOOO)_15:2(COOH))+H | 1_OxPE(22:1(OOOO)_17:2(Ke,OH))+H | 1_OxPE(22:3(OO)_1...	OxPE	[M+H]+	NA	NA	28	PHOSPHO1-KO
860.451	0.0583	0.770351	[M-H2O+H]+	878.54	1_OxPC(22:2(OOOO)_14:1(Ke,OH)) | 1_OxPC(22:2(OOOO)_14:1(COOH)) | 1_OxPC(20:2(OOOO)_16:1(Ke,OH)) | 1_OxPC(20:2(OOOO)_16:1(COOH)) | 1_OxPC(16:1(OOO)_20:3(OOO)) | 1_OxPC(14:1(OOO)_22:3(OOO)) | 1_OxPC(18:3(OO)_18:1(OOOO)) | 1_OxPC(18:1(OOOO)_18:2(Ke,OH)) |...	OxPC	[M+H]+	1_OxPE(22:2(OO)_17:2(OOOO))+H | 1_OxPE(17:2(OOOO)_22:1(Ke,OH))+H | 1_OxPE(17:2(OO)_22:2(OOOO))+H | 1_OxPE(22:2(OOOO)_17:1(Ke,OH))+H | 1_OxPE(17:1(OO)_22:3(OOOO))+H | 1_OxPE(17:2(OOO)_22:2(OOO))+H | 1_OxPE(22:1(OOOO)_17:2(Ke,OH))+H | 1_OxPE(22:3(OO)_17:...	OxPE	[M+H]+	NA	NA	28	PHOSPHO1-KO
860.451	0.0583	0.770351	[M-H2O+H]+	878.541	1_OxPC(22:2(OOOO)_14:1(Ke,OH)) | 1_OxPC(22:2(OOOO)_14:1(COOH)) | 1_OxPC(16:1(OOO)_20:3(OOO)) | 1_OxPC(20:2(OOOO)_16:1(Ke,OH)) | 1_OxPC(20:2(OOOO)_16:1(COOH)) | 1_OxPC(18:3(OO)_18:1(OOOO)) | 1_OxPC(18:1(OOOO)_18:2(Ke,OH)) | 1_OxPC(18:2(OOO)_18:2(OOO)) |...	OxPC	[M+H]+	1_OxPE(17:2(OO)_22:2(OOOO))+H | 1_OxPE(22:2(OOOO)_17:1(Ke,OH))+H | 1_OxPE(22:2(OO)_17:2(OOOO))+H | 1_OxPE(17:2(OOOO)_22:1(Ke,OH))+H | 1_OxPE(24:1(OOOO)_15:2(COOH))+H | 1_OxPE(17:1(OO)_22:3(OOOO))+H | 1_OxPE(17:1(OOO)_22:3(OOO))+H | 1_OxPE(22:1(OOOO)_17...	OxPE	[M+H]+	NA	NA	28	PHOSPHO1-KO
860.451	0.0583	0.770351	[M+Na]+	838.56	1_OxPC(20:1(OH)_18:4(Ke)) | 1_OxPC(20:1(OH)_18:4(CHO)) | 1_OxPC(16:0_22:6(OO)) | 1_OxPC(16:0_22:5(Ke,OH)) | 1_OxPC(20:4_18:1(Ke,OH)) | 1_OxPC(20:0_18:5(COOH))+H | 1_OxPC(22:5_16:1(OO)) | 1_OxPC(18:4_20:2(OO)) | 1_OxPC(18:4_20:1(Ke,OH)) | 1_OxPC(18:4(OH...	OxPC	[M+H]+	1_OxPC(18:2_18:1(OO))+Na | 1_OxPC(22:2_14:0(COOH))+Na | 1_OxPC(22:2_14:1(OO))+Na | 1_OxPC(16:0_20:3(OO))+Na | 1_OxPC(16:0_20:2(Ke,OH))+Na | 1_OxPC(26:0_10:2(COOH))+Na | 1_OxPC(20:0_16:2(COOH))+Na | 1_OxPC(22:1_14:1(COOH))+Na | 1_OxPC(22:1_14:1(Ke,OH))+...	OxPC	[M+Na]+	NA	NA	28	PHOSPHO1-KO
860.451	0.0583	0.770351	[M+Na]+	838.539	4_PC(11:5_30:6)+H | 4_PC(12:5_29:6)+H | 4_PC(13:5_28:6)+H | 4_PC(13:6_28:5)+H | 4_PC(14:5_27:6)+H | 4_PC(14:6_27:5)+H | 4_PC(15:5_26:6)+H | 4_PC(15:6_26:5)+H | 4_PC(16:5_25:6)+H | 4_PC(16:6_25:5)+H | 4_PC(17:5_24:6)+H | 4_PC(17:6_24:5)+H | 4_PC(18:5_23...			4_PC(11:5_30:6)+H | 4_PC(12:5_29:6)+H | 4_PC(13:5_28:6)+H | 4_PC(13:6_28:5)+H | 4_PC(14:5_27:6)+H | 4_PC(14:6_27:5)+H | 4_PC(15:5_26:6)+H | 4_PC(15:6_26:5)+H | 4_PC(16:5_25:6)+H | 4_PC(16:6_25:5)+H | 4_PC(17:5_24:6)+H | 4_PC(17:6_24:5)+H | 4_PC(18:5_23...			NA	NA	28	PHOSPHO1-KO
860.451	0.0583	0.770351	[M+H]+	860.521	4_OxPE(15:1(OH)_22:1(OOOO))+Na | 4_OxPE(17:1(OH)_20:1(OOOO))+Na | 4_OxPE(20:1(OH)_17:1(OOOO))+Na | 4_OxPE(22:1(OH)_15:1(OOOO))+Na | 4_OxPE(15:1(OO)_22:1(OOO))+Na | 4_OxPE(17:1(OO)_20:1(OOO))+Na | 4_OxPE(20:1(OO)_17:1(OOO))+Na | 4_OxPE(22:1(OO)_15:1(OOO...			4_OxPE(15:1(OH)_22:1(OOOO))+Na | 4_OxPE(17:1(OH)_20:1(OOOO))+Na | 4_OxPE(20:1(OH)_17:1(OOOO))+Na | 4_OxPE(22:1(OH)_15:1(OOOO))+Na | 4_OxPE(15:1(OO)_22:1(OOO))+Na | 4_OxPE(17:1(OO)_20:1(OOO))+Na | 4_OxPE(20:1(OO)_17:1(OOO))+Na | 4_OxPE(22:1(OO)_15:1(OOO...			NA	NA	28	PHOSPHO1-KO
826.707	0.0583	0.820649	[M-H2O+H]+	844.74	1_TG(16:0_16:1_18:3)+NH4 | 1_TG(14:0_18:1_18:3)+NH4 | 1_TG(16:1_16:1_18:2)+NH4 | 1_TG(14:0_16:0_20:4)+NH4 | 1_TG(14:0_16:1_20:3)+NH4 | 1_TG(14:0_18:2_18:2)+NH4 | 1_TG(14:1_18:1_18:2)+NH4 | 1_TG(12:0_18:3_20:1)+NH4 | 1_TG(14:1_16:1_20:2)+NH4 | 1_TG(14:1...	TG	[M+NH4]+	1_TG(16:0_16:1_18:3)+NH4 | 1_TG(14:0_16:1_20:3)+NH4 | 1_TG(14:0_18:1_18:3)+NH4 | 1_TG(14:0_16:0_20:4)+NH4 | 1_TG(16:1_16:1_18:2)+NH4 | 1_TG(14:1_16:1_20:2)+NH4 | 1_TG(12:0_16:1_22:3)+NH4 | 1_TG(16:1_17:1_17:2)+NH4 | 1_TG(14:0_18:2_18:2)+NH4 | 1_TG(12:0...	TG	[M+NH4]+	TG 50:4; [M+NH4]+; TG(16:1/16:1/18:2)	TG 50:4; [M+NH4]+; TG(16:1/16:1/18:2)	27	PHOSPHO1-KO
826.707	0.0583	0.820649	[M+K]+	788.677	1_TG(10:0_18:2_18:2)+NH4 | 1_TG(14:1_14:1_18:2)+NH4 | 1_TG(18:2_20:2_8:0)+NH4 | 1_TG(10:0_18:1_18:3)+NH4 | 1_TG(10:0_16:0_20:4)+NH4 | 1_TG(10:0_16:1_20:3)+NH4 | 1_TG(10:0_14:0_22:4)+NH4 | 1_TG(10:0_14:1_22:3)+NH4 | 1_TG(10:0_18:0_18:4)+NH4 | 1_TG(12:0_...	TG	[M+NH4]+	1_TG(10:0_18:2_18:2)+NH4 | 1_TG(10:0_18:1_18:3)+NH4 | 1_TG(10:0_16:0_20:4)+NH4 | 1_TG(10:0_16:1_20:3)+NH4 | 1_TG(10:0_14:0_22:4)+NH4 | 1_TG(14:1_14:1_18:2)+NH4 | 1_TG(18:2_20:2_8:0)+NH4 | 1_TG(10:0_18:0_18:4)+NH4 | 1_TG(10:0_14:1_22:3)+NH4 | 1_TG(12:0_...	TG	[M+NH4]+	NA	NA	27	PHOSPHO1-KO
826.707	0.0583	0.820649	[M+K]+	788.618	1_PC(18:0_18:1)+H | 1_PC(16:0_20:1)+H | 1_PC(16:1_20:0)+H | 1_PC(12:0_24:1)+H | 1_PC(14:0_22:1)+H | 1_PC(17:1_19:0)+H | 1_PE(18:1_21:0)+H | 1_PE(16:1_23:0)+H | 1_PE(19:0_20:1)+H | 1_PE(17:1_22:0)+H | 1_PE(17:0_22:1)+H | 1_PE(14:1_25:0)+H | 3_PE(39:1)+H	PC	[M+H]+	1_PE(16:1_23:0)+H | 1_PE(15:0_24:1)+H | 1_PE(14:1_25:0)+H | 1_PE(18:1_21:0)+H | 1_PE(17:1_22:0)+H | 1_PE(15:1_24:0)+H | 3_PE(39:1)+H | 1_PE(17:0_22:1)+H | 1_PE(19:0_20:1)+H	PE	[M+H]+	PC 36:1; [M+H]+; GPCho(18:0/18:1(11E))	PC 36:1; [M+H]+; GPCho(18:0/18:1(11E))	27	PHOSPHO1-KO
826.707	0.0583	0.820649	[M-H2O+H]+	844.739	1_TG(16:0_16:1_18:3)+NH4 | 1_TG(14:0_18:1_18:3)+NH4 | 1_TG(16:1_16:1_18:2)+NH4 | 1_TG(14:0_16:0_20:4)+NH4 | 1_TG(14:0_16:1_20:3)+NH4 | 1_TG(14:0_18:2_18:2)+NH4 | 1_TG(14:1_18:1_18:2)+NH4 | 1_TG(12:0_18:3_20:1)+NH4 | 1_TG(14:1_16:1_20:2)+NH4 | 1_TG(14:1...	TG	[M+NH4]+	1_TG(16:0_16:1_18:3)+NH4 | 1_TG(14:0_16:1_20:3)+NH4 | 1_TG(14:0_18:1_18:3)+NH4 | 1_TG(14:0_16:0_20:4)+NH4 | 1_TG(16:1_16:1_18:2)+NH4 | 1_TG(14:1_16:1_20:2)+NH4 | 1_TG(12:0_16:1_22:3)+NH4 | 1_TG(16:1_17:1_17:2)+NH4 | 1_TG(14:0_18:2_18:2)+NH4 | 1_TG(12:0...	TG	[M+NH4]+	NA	NA	27	PHOSPHO1-KO
826.707	0.0583	0.820649	[M+K]+	788.677	1_TG(10:0_18:2_18:2)+NH4 | 1_TG(14:1_14:1_18:2)+NH4 | 1_TG(18:2_20:2_8:0)+NH4 | 1_TG(10:0_18:1_18:3)+NH4 | 1_TG(10:0_16:0_20:4)+NH4 | 1_TG(10:0_16:1_20:3)+NH4 | 1_TG(10:0_14:0_22:4)+NH4 | 1_TG(10:0_14:1_22:3)+NH4 | 1_TG(10:0_18:0_18:4)+NH4 | 1_TG(12:0_...	TG	[M+NH4]+	1_TG(10:0_18:2_18:2)+NH4 | 1_TG(10:0_18:1_18:3)+NH4 | 1_TG(10:0_16:0_20:4)+NH4 | 1_TG(10:0_16:1_20:3)+NH4 | 1_TG(10:0_14:0_22:4)+NH4 | 1_TG(14:1_14:1_18:2)+NH4 | 1_TG(18:2_20:2_8:0)+NH4 | 1_TG(10:0_18:0_18:4)+NH4 | 1_TG(10:0_14:1_22:3)+NH4 | 1_TG(12:0_...	TG	[M+NH4]+	NA	NA	27	PHOSPHO1-KO
826.707	0.0583	0.820649	[M+K]+	788.545	1_OxPC(20:1_14:1(COOH))+H | 1_OxPC(16:0_18:3(OO)) | 1_OxPC(16:0_18:2(Ke,OH)) | 1_OxPC(20:1_14:1(Ke,OH)) | 1_OxPC(20:2_14:0(COOH))+H | 1_OxPC(20:2_14:1(OO)) | 1_OxPC(18:0_16:2(COOH))+H | 1_OxPC(21:0_13:2(COOH))+H | 1_OxPC(20:1(OH)_14:1(Ke)) | 1_OxPC(20:...	OxPC	[M+H]+	1_OxPE(24:1(OH)_13:1(CHO))+H | 1_OxPE(20:1_17:2(OO))+H | 1_OxPE(20:1_17:1(Ke,OH))+H | 1_OxPE(20:2_17:1(OO))+H | 1_OxPE(15:1(OH)_22:2(OH))+H | 1_OxPE(15:1(OH)_22:1(Ke))+H | 1_OxPE(22:2(OH)_15:0(CHO))+H | 1_OxPE(22:1(Ke)_15:0(CHO))+H | 1_OxPE(19:0_18:3(O...	OxPE	[M+H]+	NA	NA	27	PHOSPHO1-KO
826.707	0.0583	0.820649	[M+K]+	788.545	1_OxPC(20:1_14:1(COOH))+H | 1_OxPC(16:0_18:3(OO)) | 1_OxPC(16:0_18:2(Ke,OH)) | 1_OxPC(20:1_14:1(Ke,OH)) | 1_OxPC(18:0_16:2(COOH))+H | 1_OxPC(18:1_16:1(COOH))+H | 1_OxPC(18:1_16:1(Ke,OH)) | 1_OxPC(17:1(OH)_17:2(OH)) | 1_OxPC(17:1(OH)_17:1(Ke)) | 1_OxPC(...	OxPC	[M+H]+	1_OxPE(15:1(OH)_22:2(OH))+H | 1_OxPE(15:1(OH)_22:1(Ke))+H | 1_OxPE(22:2(OH)_15:0(CHO))+H | 1_OxPE(22:1(Ke)_15:0(CHO))+H | 1_OxPE(20:1_17:2(OO))+H | 1_OxPE(20:1_17:1(Ke,OH))+H | 1_OxPE(19:0_18:3(OO))+H | 1_OxPE(19:0_18:2(Ke,OH))+H | 1_OxPE(23:0_14:2(COO...	OxPE	[M+H]+	NA	NA	27	PHOSPHO1-KO
826.707	0.0583	0.820649	[M-H2O+H]+	844.689	4_MGDG(13:0_26:1)+NH4 | 4_MGDG(14:1_25:0)+NH4 | 4_MGDG(15:0_24:1)+NH4 | 4_MGDG(15:1_24:0)+NH4 | 4_MGDG(16:1_23:0)+NH4 | 4_MGDG(17:0_22:1)+NH4 | 4_MGDG(17:1_22:0)+NH4 | 4_MGDG(18:1_21:0)+NH4 | 4_MGDG(19:0_20:1)+NH4 | 4_MGDG(20:1_19:0)+NH4 | 4_MGDG(21:0_...			4_MGDG(13:0_26:1)+NH4 | 4_MGDG(14:1_25:0)+NH4 | 4_MGDG(15:0_24:1)+NH4 | 4_MGDG(15:1_24:0)+NH4 | 4_MGDG(16:1_23:0)+NH4 | 4_MGDG(17:0_22:1)+NH4 | 4_MGDG(17:1_22:0)+NH4 | 4_MGDG(18:1_21:0)+NH4 | 4_MGDG(19:0_20:1)+NH4 | 4_MGDG(20:1_19:0)+NH4 | 4_MGDG(21:0_...			NA	NA	27	PHOSPHO1-KO
799.686	0.0581	0.768746	[M-H2O+H]+	817.693	5_NoID			5_NoID			NA	NA	30	PHOSPHO1-KO
799.686	0.0581	0.768746	[M+K]+	761.63	5_NoID			5_NoID			NA	NA	30	PHOSPHO1-KO
799.686	0.0581	0.768746	[M+H (C13 isotope)]+	798.683	4_OxTG(14:0_16:0_14:0(COOH))+NH4 | 4_OxTG(14:0_18:0_12:0(COOH))+NH4 | 4_OxTG(16:0_16:0_12:0(COOH))+NH4 | 4_OxTG(16:0_18:0_10:0(COOH))+NH4 | 4_OxTG(18:0_18:0_8:0(COOH))+NH4 | 4_OxTG(14:0_14:0_16:1(OO))+NH4 | 4_OxTG(14:0_16:0_14:1(OO))+NH4			4_OxTG(14:0_16:0_14:0(COOH))+NH4 | 4_OxTG(14:0_18:0_12:0(COOH))+NH4 | 4_OxTG(16:0_16:0_12:0(COOH))+NH4 | 4_OxTG(16:0_18:0_10:0(COOH))+NH4 | 4_OxTG(18:0_18:0_8:0(COOH))+NH4 | 4_OxTG(14:0_14:0_16:1(OO))+NH4 | 4_OxTG(14:0_16:0_14:1(OO))+NH4			NA	NA	30	PHOSPHO1-KO
291.143	0.0581	0.888337	[NA]+	NA	NA	NA	NA	NA	NA	NA	NA	NA	29	PHOSPHO1-KO
544.346	0.0576	0.754003	[M+Na]+	522.357	1_LPC(18:1)+H	LPC	[M+H]+	1_LPC(18:1)+H	LPC	[M+H]+	lysoPC 18:1; [M+H]+; PC(18:1(11E)/0:0)	lysoPC 18:1; [M+H]+; PC(18:1(11E)/0:0)	31	PHOSPHO1-KO
544.346	0.0576	0.754003	[M+H]+	544.341	1_LPC(20:4)+H | 1_LPC(18:1)+Na	LPC	[M+H]+	1_LPC(20:4)+H | 1_LPC(18:1)+Na	LPC	[M+H]+	lysoPC 20:4; [M+H]+; PC(20:4(5E,8E,11E,14E)/0:0)	lysoPC 20:4; [M+H]+; PC(20:4(5E,8E,11E,14E)/0:0)	31	PHOSPHO1-KO
544.346	0.0576	0.754003	[M+H]+	544.341	1_LPC(20:4)+H | 1_LPC(18:1)+Na	LPC	[M+H]+	1_LPC(20:4)+H | 1_LPC(18:1)+Na	LPC	[M+H]+	lysoPC 20:4; [M+H]+; PC(20:4(5E,8E,11E,14E)/0:0)	lysoPC 20:4; [M+H]+; PC(20:4(5E,8E,11E,14E)/0:0)	31	PHOSPHO1-KO
544.346	0.0576	0.754003	[M+Na]+	522.357	1_LPC(18:1)+H	LPC	[M+H]+	1_LPC(18:1)+H	LPC	[M+H]+	lysoPC 18:1; [M+H]+; PC(18:1(11E)/0:0)	NA	31	PHOSPHO1-KO
544.346	0.0576	0.754003	[M+Na]+	522.357	1_LPC(18:1)+H	LPC	[M+H]+	1_LPC(18:1)+H	LPC	[M+H]+	lysoPC 18:1; [M+H]+; PC(18:1(11E)/0:0)	lysoPC 18:1; [M+H]+; PC(18:1(11E)/0:0)	31	PHOSPHO1-KO
544.346	0.0576	0.754003	[M+Na]+	522.356	1_LPC(18:1)+H	LPC	[M+H]+	1_LPC(18:1)+H	LPC	[M+H]+	lysoPC 18:1; [M+H]+; PC(18:1(11E)/0:0)	NA	31	PHOSPHO1-KO
544.346	0.0576	0.754003	[M+H]+	544.342	1_LPC(20:4)+H | 1_LPC(18:1)+Na	LPC	[M+H]+	1_LPC(18:1)+Na | 1_LPC(20:4)+H	LPC	[M+Na]+	lysoPC 20:4; [M+H]+; PC(20:4(5E,8E,11E,14E)/0:0)	lysoPC 20:4; [M+H]+; PC(20:4(5E,8E,11E,14E)/0:0)	31	PHOSPHO1-KO
185.045	0.0575	0.796698	[NA]+	NA	NA	NA	NA	NA	NA	NA	NA	NA	32	PHOSPHO1-KO
855.75	0.0574	0.754846	[M+K]+	817.693	5_NoID			5_NoID			NA	NA	33	PHOSPHO1-KO
855.75	0.0574	0.754846	[M+H]+	855.734	4_SM(d20:2_25:0)+H | 4_SM(d22:2_23:0)+H | 4_SM(d23:0_22:2)+H | 4_SM(d25:0_20:2)+H			4_SM(d20:2_25:0)+H | 4_SM(d22:2_23:0)+H | 4_SM(d23:0_22:2)+H | 4_SM(d25:0_20:2)+H			NA	NA	33	PHOSPHO1-KO
880.756	0.0572	0.779815	[M+K]+	842.723	1_TG(14:0_18:2_18:3)+NH4 | 1_TG(14:1_16:0_20:4)+NH4 | 1_TG(14:0_16:1_20:4)+NH4 | 1_TG(12:0_18:1_20:4)+NH4 | 1_TG(12:0_16:0_22:5)+NH4 | 1_TG(14:1_18:2_18:2)+NH4 | 1_TG(12:0_18:3_20:2)+NH4 | 1_TG(12:0_18:2_20:3)+NH4 | 1_TG(10:0_20:1_20:4)+NH4 | 1_TG(14:0...	TG	[M+NH4]+	1_TG(14:1_16:0_20:4)+NH4 | 1_TG(12:0_18:1_20:4)+NH4 | 1_TG(14:0_16:1_20:4)+NH4 | 1_TG(14:0_18:2_18:3)+NH4 | 1_TG(14:1_18:2_18:2)+NH4 | 1_TG(10:0_20:1_20:4)+NH4 | 1_TG(20:4_22:1_8:0)+NH4 | 1_TG(15:0_15:1_20:4)+NH4 | 1_TG(13:0_17:1_20:4)+NH4 | 1_TG(12:0_...	TG	[M+NH4]+	NA	TG 50:5; [M+NH4]+; TG(16:1/16:1/18:3)	34	PHOSPHO1-KO
880.756	0.0572	0.779815	[M+K]+	842.724	1_TG(14:0_18:2_18:3)+NH4 | 1_TG(14:1_16:0_20:4)+NH4 | 1_TG(14:0_16:1_20:4)+NH4 | 1_TG(12:0_18:1_20:4)+NH4 | 1_TG(12:0_16:0_22:5)+NH4 | 1_TG(14:1_18:2_18:2)+NH4 | 1_TG(12:0_18:3_20:2)+NH4 | 1_TG(12:0_18:2_20:3)+NH4 | 1_TG(10:0_20:1_20:4)+NH4 | 1_TG(14:0...	TG	[M+NH4]+	1_TG(14:1_16:0_20:4)+NH4 | 1_TG(12:0_18:1_20:4)+NH4 | 1_TG(14:0_16:1_20:4)+NH4 | 1_TG(14:0_18:2_18:3)+NH4 | 1_TG(14:1_18:2_18:2)+NH4 | 1_TG(10:0_20:1_20:4)+NH4 | 1_TG(20:4_22:1_8:0)+NH4 | 1_TG(15:0_15:1_20:4)+NH4 | 1_TG(13:0_17:1_20:4)+NH4 | 1_TG(12:0_...	TG	[M+NH4]+	NA	NA	34	PHOSPHO1-KO
880.756	0.0572	0.779815	[M+Na]+	858.755	1_TG(15:0_18:2_18:2)+NH4 | 1_TG(16:0_17:2_18:2)+NH4 | 1_TG(16:1_17:1_18:2)+NH4 | 1_TG(15:1_18:1_18:2)+NH4 | 1_TG(13:0_18:2_20:2)+NH4 | 1_TG(15:0_18:1_18:3)+NH4 | 1_TG(15:0_16:1_20:3)+NH4 | 1_TG(16:0_17:1_18:3)+NH4 | 1_TG(16:1_17:2_18:1)+NH4 | 1_TG(15:0...	TG	[M+NH4]+	1_TG(15:0_18:2_18:2)+NH4 | 1_TG(16:0_17:2_18:2)+NH4 | 1_TG(15:1_18:1_18:2)+NH4 | 1_TG(16:1_17:1_18:2)+NH4 | 1_TG(15:0_18:1_18:3)+NH4 | 1_TG(13:0_18:2_20:2)+NH4 | 1_TG(15:0_16:0_20:4)+NH4 | 1_TG(15:0_16:1_20:3)+NH4 | 1_TG(14:0_15:0_22:4)+NH4 | 1_TG(14:1...	TG	[M+NH4]+	NA	TG 51:4; [M+NH4]+; TG(16:1/17:1/18:2)	34	PHOSPHO1-KO
880.756	0.0572	0.779815	[M+H (C13 isotope)]+	879.747	5_NoID			5_NoID			NA	TG 52:3; [M+Na]+; TG(16:0/18:1/18:2)	34	PHOSPHO1-KO
880.756	0.0572	0.779815	[M+K]+	842.591	1_OxPC(20:1_18:3(OO)) | 1_OxPC(20:1_18:2(Ke,OH)) | 1_OxPC(22:1_16:2(COOH))+H | 1_OxPC(18:1_20:3(OO)) | 1_OxPC(18:1_20:2(Ke,OH)) | 1_OxPC(22:2_16:1(COOH))+H | 1_OxPC(18:0_20:4(OOH)) | 1_OxPC(18:0_20:3(Ke,OH)) | 1_OxPC(22:2_16:1(Ke,OH)) | 1_OxPC(16:0_22:...	OxPC	[M+H]+	1_OxPC(19:0_17:1(OO))+Na | 1_OxPC(18:0_18:1(OO))+Na | 1_OxPC(16:0_20:1(OO))+Na | 1_OxPC(20:0_16:1(OO))+Na | 1_OxPC(14:0_22:1(OO))+Na | 1_OxPC(22:0_14:0(COOH))+Na | 1_OxPC(22:0_14:1(OO))+Na | 1_OxPC(12:0_24:1(OO))+Na | 1_OxPC(24:0_12:0(COOH))+Na | 1_OxP...	OxPC	[M+Na]+	NA	NA	34	PHOSPHO1-KO
880.756	0.0572	0.779815	[M+K]+	842.591	1_OxPC(22:1_16:2(COOH))+H | 1_OxPC(18:1_20:3(OO)) | 1_OxPC(18:1_20:2(Ke,OH)) | 1_OxPC(22:2_16:1(COOH))+H | 1_OxPC(18:0_20:4(OOH)) | 1_OxPC(18:0_20:3(Ke,OH)) | 1_OxPC(22:2_16:1(Ke,OH)) | 1_OxPC(14:1(Ke)_24:1(Ke)) | 1_OxPC(24:1(Ke)_14:1(CHO)) | 1_OxPC(23...	OxPC	[M+H]+	1_OxPC(18:0_18:1(OO))+Na | 1_OxPC(12:0_24:1(OO))+Na | 1_OxPC(16:0_20:1(OO))+Na | 1_OxPC(20:0_16:1(OO))+Na | 1_OxPC(22:0_14:0(COOH))+Na | 1_OxPC(22:0_14:1(OO))+Na | 1_OxPC(19:0_17:1(OO))+Na | 1_OxPC(14:0_22:1(OO))+Na | 1_OxPC(24:0_12:0(COOH))+Na | 1_OxP...	OxPC	[M+Na]+	NA	NA	34	PHOSPHO1-KO
880.756	0.0572	0.779815	[M+K]+	842.591	1_OxPC(20:1_18:3(OO)) | 1_OxPC(20:1_18:2(Ke,OH)) | 1_OxPC(22:1_16:2(COOH))+H | 1_OxPC(18:1_20:3(OO)) | 1_OxPC(18:1_20:2(Ke,OH)) | 1_OxPC(22:2_16:1(COOH))+H | 1_OxPC(18:0_20:4(OOH)) | 1_OxPC(18:0_20:3(Ke,OH)) | 1_OxPC(22:2_16:1(Ke,OH)) | 1_OxPC(16:0_22:...	OxPC	[M+H]+	1_OxPC(18:0_18:1(OO))+Na | 1_OxPC(16:0_20:1(OO))+Na | 1_OxPC(20:0_16:1(OO))+Na | 1_OxPC(19:0_17:1(OO))+Na | 1_OxPC(14:0_22:1(OO))+Na | 1_OxPC(24:0_12:0(COOH))+Na | 1_OxPC(22:0_14:0(COOH))+Na | 1_OxPC(22:0_14:1(OO))+Na | 1_OxPC(21:0_15:0(COOH))+Na | 1_O...	OxPC	[M+Na]+	NA	NA	34	PHOSPHO1-KO
880.756	0.0572	0.779815	[M+K]+	842.709	1_OxTG(14:0_14:0_18:1(OOO))+NH4 | 1_OxTG(14:0_16:0_16:1(OOO))+NH4 | 1_OxTG(14:0_18:0_14:1(OOO))+NH4 | 1_OxTG(16:0_16:0_14:1(OOO))+NH4 | 1_MGDG(20:2_21:0)+NH4-CO | 1_MGDG(21:0_20:2)+NH4-CO | 1_MGDG(18:2_23:0)+NH4-CO | 1_MGDG(23:0_18:2)+NH4-CO	OxTG	[M+NH4]+	1_OxTG(14:0_14:0_18:1(OOO))+NH4 | 1_OxTG(14:0_16:0_16:1(OOO))+NH4 | 1_OxTG(14:0_18:0_14:1(OOO))+NH4 | 1_OxTG(16:0_16:0_14:1(OOO))+NH4 | 1_MGDG(17:1_24:1)+NH4-CO | 1_MGDG(24:1_17:1)+NH4-CO | 1_MGDG(20:2_21:0)+NH4-CO | 1_MGDG(21:0_20:2)+NH4-CO	OxTG	[M+NH4]+	NA	NA	34	PHOSPHO1-KO
880.756	0.0572	0.779815	[M+Na]+	858.792	5_NoID			5_NoID			NA	NA	34	PHOSPHO1-KO
527.166	0.057	0.742923	[NA]+	NA	NA	NA	NA	NA	NA	NA	NA	NA	35	PHOSPHO1-KO
363.094	0.0563	0.775386	[NA]+	NA	NA	NA	NA	NA	NA	NA	NA	NA	36	PHOSPHO1-KO
459.255	0.0557	0.829103	[NA]+	NA	NA	NA	NA	NA	NA	NA	NA	NA	37	PHOSPHO1-KO
882.77	0.0552	0.782901	[M+K]+	844.74	1_TG(16:0_16:1_18:3)+NH4 | 1_TG(14:0_18:1_18:3)+NH4 | 1_TG(16:1_16:1_18:2)+NH4 | 1_TG(14:0_16:0_20:4)+NH4 | 1_TG(14:0_16:1_20:3)+NH4 | 1_TG(14:0_18:2_18:2)+NH4 | 1_TG(14:1_18:1_18:2)+NH4 | 1_TG(12:0_18:3_20:1)+NH4 | 1_TG(14:1_16:1_20:2)+NH4 | 1_TG(14:1...	TG	[M+NH4]+	1_TG(16:0_16:1_18:3)+NH4 | 1_TG(14:0_16:1_20:3)+NH4 | 1_TG(14:0_18:1_18:3)+NH4 | 1_TG(14:0_16:0_20:4)+NH4 | 1_TG(16:1_16:1_18:2)+NH4 | 1_TG(14:1_16:1_20:2)+NH4 | 1_TG(12:0_16:1_22:3)+NH4 | 1_TG(16:1_17:1_17:2)+NH4 | 1_TG(14:0_18:2_18:2)+NH4 | 1_TG(12:0...	TG	[M+NH4]+	TG 50:4; [M+NH4]+; TG(16:1/16:1/18:2)	TG 50:4; [M+NH4]+; TG(16:1/16:1/18:2)	38	PHOSPHO1-KO
882.77	0.0552	0.782901	[M-H2O+H]+	900.803	1_TG(18:1_18:1_18:2)+NH4 | 1_TG(16:0_18:2_20:2)+NH4 | 1_TG(18:0_18:1_18:3)+NH4 | 1_TG(18:0_18:2_18:2)+NH4 | 1_TG(16:0_18:1_20:3)+NH4 | 1_TG(16:1_18:1_20:2)+NH4 | 1_TG(14:0_18:1_22:3)+NH4 | 1_TG(16:1_18:2_20:1)+NH4 | 1_TG(14:0_18:2_22:2)+NH4 | 1_TG(17:2...	TG	[M+NH4]+	1_TG(18:1_18:1_18:2)+NH4 | 1_TG(18:0_18:1_18:3)+NH4 | 1_TG(16:0_18:1_20:3)+NH4 | 1_TG(16:1_18:1_20:2)+NH4 | 1_TG(14:1_18:1_22:2)+NH4 | 1_TG(14:0_18:1_22:3)+NH4 | 1_TG(16:0_18:2_20:2)+NH4 | 1_TG(18:0_18:2_18:2)+NH4 | 1_TG(16:1_18:2_20:1)+NH4 | 1_TG(14:0...	TG	[M+NH4]+	TG 54:4; [M+NH4]+; TG(18:1/18:1/18:2)	TG 54:4; [M+NH4]+; TG(18:1/18:1/18:2)	38	PHOSPHO1-KO
882.77	0.0552	0.782901	[M-H2O+H]+	900.803	1_TG(18:1_18:1_18:2)+NH4 | 1_TG(16:0_18:2_20:2)+NH4 | 1_TG(18:0_18:1_18:3)+NH4 | 1_TG(18:0_18:2_18:2)+NH4 | 1_TG(16:0_18:1_20:3)+NH4 | 1_TG(16:1_18:1_20:2)+NH4 | 1_TG(14:0_18:1_22:3)+NH4 | 1_TG(16:1_18:2_20:1)+NH4 | 1_TG(14:0_18:2_22:2)+NH4 | 1_TG(17:2...	TG	[M+NH4]+	1_TG(18:1_18:1_18:2)+NH4 | 1_TG(18:0_18:1_18:3)+NH4 | 1_TG(16:0_18:1_20:3)+NH4 | 1_TG(16:1_18:1_20:2)+NH4 | 1_TG(14:1_18:1_22:2)+NH4 | 1_TG(14:0_18:1_22:3)+NH4 | 1_TG(16:0_18:2_20:2)+NH4 | 1_TG(18:0_18:2_18:2)+NH4 | 1_TG(16:1_18:2_20:1)+NH4 | 1_TG(14:0...	TG	[M+NH4]+	TG 54:4; [M+NH4]+; TG(18:0/18:2/18:2)	TG 54:4; [M+NH4]+; TG(18:1/18:1/18:2)	38	PHOSPHO1-KO
882.77	0.0552	0.782901	[M+K]+	844.739	1_TG(16:0_16:1_18:3)+NH4 | 1_TG(14:0_18:1_18:3)+NH4 | 1_TG(16:1_16:1_18:2)+NH4 | 1_TG(14:0_16:0_20:4)+NH4 | 1_TG(14:0_16:1_20:3)+NH4 | 1_TG(14:0_18:2_18:2)+NH4 | 1_TG(14:1_18:1_18:2)+NH4 | 1_TG(12:0_18:3_20:1)+NH4 | 1_TG(14:1_16:1_20:2)+NH4 | 1_TG(14:1...	TG	[M+NH4]+	1_TG(16:0_16:1_18:3)+NH4 | 1_TG(14:0_16:1_20:3)+NH4 | 1_TG(14:0_18:1_18:3)+NH4 | 1_TG(14:0_16:0_20:4)+NH4 | 1_TG(16:1_16:1_18:2)+NH4 | 1_TG(14:1_16:1_20:2)+NH4 | 1_TG(12:0_16:1_22:3)+NH4 | 1_TG(16:1_17:1_17:2)+NH4 | 1_TG(14:0_18:2_18:2)+NH4 | 1_TG(12:0...	TG	[M+NH4]+	NA	NA	38	PHOSPHO1-KO
882.77	0.0552	0.782901	[M-H2O+H]+	900.802	1_TG(18:1_18:1_18:2)+NH4 | 1_TG(16:0_18:2_20:2)+NH4 | 1_TG(18:0_18:1_18:3)+NH4 | 1_TG(18:0_18:2_18:2)+NH4 | 1_TG(16:0_18:1_20:3)+NH4 | 1_TG(16:1_18:1_20:2)+NH4 | 1_TG(14:0_18:1_22:3)+NH4 | 1_TG(16:1_18:2_20:1)+NH4 | 1_TG(14:0_18:2_22:2)+NH4 | 1_TG(17:2...	TG	[M+NH4]+	1_TG(18:1_18:1_18:2)+NH4 | 1_TG(18:0_18:1_18:3)+NH4 | 1_TG(16:0_18:1_20:3)+NH4 | 1_TG(16:1_18:1_20:2)+NH4 | 1_TG(14:1_18:1_22:2)+NH4 | 1_TG(14:0_18:1_22:3)+NH4 | 1_TG(16:0_18:2_20:2)+NH4 | 1_TG(18:0_18:2_18:2)+NH4 | 1_TG(16:1_18:2_20:1)+NH4 | 1_TG(14:0...	TG	[M+NH4]+	NA	TG 54:4; [M+NH4]+; TG(16:0/18:0/20:4)	38	PHOSPHO1-KO
882.77	0.0552	0.782901	[M-H2O+H]+	900.73	1_OxTG(16:1_18:2_18:3(OO))+NH4 | 1_OxTG(16:1_18:2_18:2(Ke,OH))+NH4 | 1_OxTG(16:0_18:3_18:3(OO))+NH4 | 1_OxTG(16:0_18:3_18:2(Ke,OH))+NH4 | 1_OxTG(16:1_18:3_18:2(OOH))+NH4 | 1_OxTG(16:1_18:3_18:1(Ke,OH))+NH4 | 1_OxTG(16:0_18:2_18:4(OO))+NH4 | 1_OxTG(16:0...	OxTG	[M+NH4]+	1_OxTG(16:1_18:2_18:3(OO))+NH4 | 1_OxTG(16:1_18:2_18:2(Ke,OH))+NH4 | 1_OxTG(16:0_16:1_20:5(OO))+NH4 | 1_OxTG(16:0_16:1_20:4(Ke,OH))+NH4 | 1_OxTG(16:1_18:3_18:2(OOH))+NH4 | 1_OxTG(16:1_18:3_18:1(Ke,OH))+NH4 | 1_OxTG(16:0_18:3_18:3(OO))+NH4 | 1_OxTG(16:0...	OxTG	[M+NH4]+	NA	NA	38	PHOSPHO1-KO
882.77	0.0552	0.782901	[M+H (C13 isotope)]+	881.723	5_NoID			5_NoID			NA	NA	38	PHOSPHO1-KO
882.77	0.0552	0.782901	[M-H2O+H]+	900.778	4_Plasmenyl-PC(P-20:0/25:0)+H			4_Plasmenyl-PC(P-20:0/25:0)+H			NA	NA	38	PHOSPHO1-KO
882.77	0.0552	0.782901	[M+K]+	844.689	4_MGDG(13:0_26:1)+NH4 | 4_MGDG(14:1_25:0)+NH4 | 4_MGDG(15:0_24:1)+NH4 | 4_MGDG(15:1_24:0)+NH4 | 4_MGDG(16:1_23:0)+NH4 | 4_MGDG(17:0_22:1)+NH4 | 4_MGDG(17:1_22:0)+NH4 | 4_MGDG(18:1_21:0)+NH4 | 4_MGDG(19:0_20:1)+NH4 | 4_MGDG(20:1_19:0)+NH4 | 4_MGDG(21:0_...			4_MGDG(13:0_26:1)+NH4 | 4_MGDG(14:1_25:0)+NH4 | 4_MGDG(15:0_24:1)+NH4 | 4_MGDG(15:1_24:0)+NH4 | 4_MGDG(16:1_23:0)+NH4 | 4_MGDG(17:0_22:1)+NH4 | 4_MGDG(17:1_22:0)+NH4 | 4_MGDG(18:1_21:0)+NH4 | 4_MGDG(19:0_20:1)+NH4 | 4_MGDG(20:1_19:0)+NH4 | 4_MGDG(21:0_...			NA	NA	38	PHOSPHO1-KO
700.264	0.055	0.849908	[NA]+	NA	NA	NA	NA	NA	NA	NA	NA	NA	1	WT
727.561	0.0547	0.792652	[M+K]+	689.459	4_PEG(n=12_H+_CH2=11_DBE=6_(2-NH3)) | 4_PEG(n=12_Na+_CH2=9_DBE=3_(2-NH3)) | 4_PEG(n=14_H+_CH2=4_DBE=1_(1-NH3))			4_PEG(n=12_H+_CH2=11_DBE=6_(2-NH3)) | 4_PEG(n=12_Na+_CH2=9_DBE=3_(2-NH3)) | 4_PEG(n=14_H+_CH2=4_DBE=1_(1-NH3))			NA	NA	39	PHOSPHO1-KO
545.35	0.0543	0.745838	[M+H (C13 isotope)]+	544.341	1_LPC(20:4)+H | 1_LPC(18:1)+Na	LPC	[M+H]+	1_LPC(20:4)+H | 1_LPC(18:1)+Na	LPC	[M+H]+	lysoPC 20:4; [M+H]+; PC(20:4(5E,8E,11E,14E)/0:0)	lysoPC 20:4; [M+H]+; PC(20:4(5E,8E,11E,14E)/0:0)	40	PHOSPHO1-KO
545.35	0.0543	0.745838	[M+H (C13 isotope)]+	544.341	1_LPC(20:4)+H | 1_LPC(18:1)+Na	LPC	[M+H]+	1_LPC(20:4)+H | 1_LPC(18:1)+Na	LPC	[M+H]+	lysoPC 20:4; [M+H]+; PC(20:4(5E,8E,11E,14E)/0:0)	lysoPC 20:4; [M+H]+; PC(20:4(5E,8E,11E,14E)/0:0)	40	PHOSPHO1-KO
545.35	0.0543	0.745838	[M+H (C13 isotope)]+	544.342	1_LPC(20:4)+H | 1_LPC(18:1)+Na	LPC	[M+H]+	1_LPC(18:1)+Na | 1_LPC(20:4)+H	LPC	[M+Na]+	lysoPC 20:4; [M+H]+; PC(20:4(5E,8E,11E,14E)/0:0)	lysoPC 20:4; [M+H]+; PC(20:4(5E,8E,11E,14E)/0:0)	40	PHOSPHO1-KO
852.723	0.054	0.788618	[M-H2O+H]+	870.755	1_TG(16:0_18:2_18:3)+NH4 | 1_TG(16:1_18:1_18:3)+NH4 | 1_TG(16:0_16:1_20:4)+NH4 | 1_TG(16:1_18:2_18:2)+NH4 | 1_TG(14:0_18:2_20:3)+NH4 | 1_TG(14:0_18:3_20:2)+NH4 | 1_TG(12:0_18:3_22:2)+NH4 | 1_TG(14:0_18:1_20:4)+NH4 | 1_TG(14:1_18:3_20:1)+NH4 | 1_TG(17:1...	TG	[M+NH4]+	1_TG(16:0_18:2_18:3)+NH4 | 1_TG(16:0_16:1_20:4)+NH4 | 1_TG(16:1_18:2_18:2)+NH4 | 1_TG(14:0_18:2_20:3)+NH4 | 1_TG(16:1_18:1_18:3)+NH4 | 1_TG(14:0_18:1_20:4)+NH4 | 1_TG(14:1_18:2_20:2)+NH4 | 1_TG(12:0_18:2_22:3)+NH4 | 1_TG(17:1_17:2_18:2)+NH4 | 1_TG(14:0...	TG	[M+NH4]+	TG 52:5; [M+NH4]+; TG(16:0/18:2/18:3)	TG 52:5; [M+NH4]+; TG(16:0/18:2/18:3)	41	PHOSPHO1-KO
852.723	0.054	0.788618	[M+K]+	814.693	1_TG(12:0_18:2_18:3)+NH4 | 1_TG(10:0_18:2_20:3)+NH4 | 1_TG(10:0_18:3_20:2)+NH4 | 1_TG(10:0_18:1_20:4)+NH4 | 1_TG(14:1_16:1_18:3)+NH4 | 1_TG(12:0_16:1_20:4)+NH4 | 1_TG(15:1_15:1_18:3)+NH4 | 1_TG(14:0_14:1_20:4)+NH4 | 1_TG(14:1_14:1_20:3)+NH4 | 1_TG(12:0...	TG	[M+NH4]+	1_TG(12:0_18:2_18:3)+NH4 | 1_TG(10:0_18:2_20:3)+NH4 | 1_TG(12:0_16:1_20:4)+NH4 | 1_TG(10:0_18:1_20:4)+NH4 | 1_TG(10:0_18:3_20:2)+NH4 | 1_TG(18:2_22:3_8:0)+NH4 | 1_TG(12:0_18:1_18:4)+NH4 | 1_TG(12:0_14:0_22:5)+NH4 | 1_TG(12:0_14:1_22:4)+NH4 | 1_TG(14:0_...	TG	[M+NH4]+	NA	NA	41	PHOSPHO1-KO
852.723	0.054	0.788618	[M+K]+	814.693	1_TG(12:0_18:2_18:3)+NH4 | 1_TG(10:0_18:2_20:3)+NH4 | 1_TG(10:0_18:3_20:2)+NH4 | 1_TG(10:0_18:1_20:4)+NH4 | 1_TG(14:1_16:1_18:3)+NH4 | 1_TG(12:0_16:1_20:4)+NH4 | 1_TG(15:1_15:1_18:3)+NH4 | 1_TG(14:0_14:1_20:4)+NH4 | 1_TG(14:1_14:1_20:3)+NH4 | 1_TG(12:0...	TG	[M+NH4]+	1_TG(12:0_18:2_18:3)+NH4 | 1_TG(10:0_18:2_20:3)+NH4 | 1_TG(12:0_16:1_20:4)+NH4 | 1_TG(10:0_18:1_20:4)+NH4 | 1_TG(10:0_18:3_20:2)+NH4 | 1_TG(18:2_22:3_8:0)+NH4 | 1_TG(12:0_18:1_18:4)+NH4 | 1_TG(12:0_14:0_22:5)+NH4 | 1_TG(12:0_14:1_22:4)+NH4 | 1_TG(14:0_...	TG	[M+NH4]+	NA	NA	41	PHOSPHO1-KO
852.723	0.054	0.788618	[M+K]+	814.634	1_PC(18:0_20:2)+H | 1_PC(17:2_21:0)+H | 1_PC(16:0_22:2)+H | 1_PC(18:1_20:1)+H | 1_PC(18:2_20:0)+H | 1_PC(14:1_24:1)+H | 1_PE(18:2_23:0)+H | 1_PE(19:0_22:2)+H | 1_PE(20:2_21:0)+H | 1_PE(17:1_24:1)+H | 1_PE(17:2_24:0)+H | 3_PE(41:2)+H	PC	[M+H]+	1_PE(20:2_21:0)+H | 1_PE(19:0_22:2)+H | 1_PE(17:1_24:1)+H | 1_PE(18:2_23:0)+H | 1_PE(17:2_24:0)+H | 3_PE(41:2)+H	PE	[M+H]+	PC 38:2; [M+H]+; GPCho(18:0/20:2(11Z,14Z))	PC 38:2; [M+H]+; GPCho(18:0/20:2(11Z,14Z))	41	PHOSPHO1-KO
852.723	0.054	0.788618	[M+K]+	814.561	1_OxPC(22:2_14:1(COOH))+H | 1_OxPC(16:0_20:4(OOH)) | 1_OxPC(16:0_20:3(Ke,OH)) | 1_OxPC(22:2_14:1(Ke,OH)) | 1_OxPC(20:1_16:2(COOH))+H | 1_OxPC(18:1_18:3(OO)) | 1_OxPC(18:1_18:2(Ke,OH)) | 1_OxPC(23:0_13:3(COOH))+H | 1_OxPC(22:1(OH)_14:2(CHO)) | 1_OxPC(22...	OxPC	[M+H]+	1_OxPC(16:0_18:1(OO))+Na | 1_OxPC(10:0_24:1(OO))+Na | 1_OxPC(19:0_15:0(COOH))+Na | 1_OxPC(19:0_15:1(OO))+Na | 1_OxPC(25:0_9:0(COOH))+Na | 1_OxPC(20:0_14:0(COOH))+Na | 1_OxPC(20:0_14:1(OO))+Na | 1_OxPC(14:0_20:1(OO))+Na | 1_OxPC(24:0_10:0(COOH))+Na | 1_...	OxPC	[M+Na]+	NA	NA	41	PHOSPHO1-KO
852.723	0.054	0.788618	[M+K]+	814.561	1_OxPC(20:1_16:2(COOH))+H | 1_OxPC(18:1_18:3(OO)) | 1_OxPC(18:1_18:2(Ke,OH)) | 1_OxPC(24:1_12:2(COOH))+H | 1_OxPC(14:1_22:3(OO)) | 1_OxPC(14:1_22:2(Ke,OH)) | 1_OxPC(22:2_14:1(COOH))+H | 1_OxPC(16:0_20:4(OOH)) | 1_OxPC(16:0_20:3(Ke,OH)) | 1_OxPC(22:2_14...	OxPC	[M+H]+	1_OxPC(16:0_18:1(OO))+Na | 1_OxPC(25:0_9:0(COOH))+Na | 1_OxPC(19:0_15:0(COOH))+Na | 1_OxPC(19:0_15:1(OO))+Na | 1_OxPC(12:0_22:1(OO))+Na | 1_OxPC(23:0_11:0(COOH))+Na | 1_OxPC(20:0_14:0(COOH))+Na | 1_OxPC(20:0_14:1(OO))+Na | 1_OxPC(10:0_24:1(OO))+Na | 1_...	OxPC	[M+Na]+	NA	NA	41	PHOSPHO1-KO
852.723	0.054	0.788618	[M+Na]+	830.688	1_OxTG(14:1_16:1_18:3(OH))+NH4 | 1_OxTG(14:1_16:1_18:2(Ke))+NH4 | 1_OxTG(16:0_18:2_14:2(CHO))+NH4 | 1_OxTG(18:1_18:2_12:1(CHO))+NH4 | 1_OxTG(16:1_18:2_14:1(CHO))+NH4 | 1_OxTG(16:1_18:2_14:1(Ke))+NH4 | 1_OxTG(14:1_18:2_16:1(CHO))+NH4 | 1_OxTG(14:1_18:2_...	OxTG	[M+NH4]+	1_OxTG(16:0_18:2_14:2(CHO))+NH4 | 1_OxTG(18:1_18:2_12:1(CHO))+NH4 | 1_OxTG(16:1_18:2_14:1(CHO))+NH4 | 1_OxTG(16:1_18:2_14:1(Ke))+NH4 | 1_OxTG(14:0_18:2_16:2(CHO))+NH4 | 1_OxTG(14:1_18:2_16:1(CHO))+NH4 | 1_OxTG(14:1_18:2_16:1(Ke))+NH4 | 1_OxTG(18:2_18:2...	OxTG	[M+NH4]+	NA	NA	41	PHOSPHO1-KO
852.723	0.054	0.788618	[M+K]+	814.561	1_OxPC(20:1_16:2(COOH))+H | 1_OxPC(18:1_18:3(OO)) | 1_OxPC(18:1_18:2(Ke,OH)) | 1_OxPC(22:2_14:1(COOH))+H | 1_OxPC(16:0_20:4(OOH)) | 1_OxPC(16:0_20:3(Ke,OH)) | 1_OxPC(22:2_14:1(Ke,OH)) | 1_OxPC(23:0_13:3(COOH))+H | 1_OxPC(22:1(OH)_14:2(CHO)) | 1_OxPC(22...	OxPC	[M+H]+	1_OxPC(16:0_18:1(OO))+Na | 1_OxPC(10:0_24:1(OO))+Na | 1_OxPC(25:0_9:0(COOH))+Na | 1_OxPC(19:0_15:0(COOH))+Na | 1_OxPC(19:0_15:1(OO))+Na | 1_OxPC(17:0_17:1(OO))+Na | 1_OxPC(20:0_14:0(COOH))+Na | 1_OxPC(20:0_14:1(OO))+Na | 1_OxPC(18:0_16:1(OO))+Na | 1_Ox...	OxPC	[M+Na]+	NA	NA	41	PHOSPHO1-KO
852.723	0.054	0.788618	[M+K]+	814.561	1_OxPC(20:1_16:2(COOH))+H | 1_OxPC(18:1_18:3(OO)) | 1_OxPC(18:1_18:2(Ke,OH)) | 1_OxPC(24:1_12:2(COOH))+H | 1_OxPC(14:1_22:3(OO)) | 1_OxPC(14:1_22:2(Ke,OH)) | 1_OxPC(22:2_14:1(COOH))+H | 1_OxPC(16:0_20:4(OOH)) | 1_OxPC(16:0_20:3(Ke,OH)) | 1_OxPC(22:2_14...	OxPC	[M+H]+	1_OxPC(16:0_18:1(OO))+Na | 1_OxPC(10:0_24:1(OO))+Na | 1_OxPC(25:0_9:0(COOH))+Na | 1_OxPC(19:0_15:0(COOH))+Na | 1_OxPC(19:0_15:1(OO))+Na | 1_OxPC(12:0_22:1(OO))+Na | 1_OxPC(23:0_11:0(COOH))+Na | 1_OxPC(24:0_10:0(COOH))+Na | 1_OxPC(20:0_14:0(COOH))+Na | ...	OxPC	[M+Na]+	NA	NA	41	PHOSPHO1-KO
852.723	0.054	0.788618	[M+K]+	814.561	1_OxPC(22:2_14:1(COOH))+H | 1_OxPC(16:0_20:4(OOH)) | 1_OxPC(16:0_20:3(Ke,OH)) | 1_OxPC(22:2_14:1(Ke,OH)) | 1_OxPC(23:0_13:3(COOH))+H | 1_OxPC(22:1(OH)_14:2(CHO)) | 1_OxPC(22:2(OH)_14:1(Ke)) | 1_OxPC(22:2(OH)_14:1(CHO)) | 1_OxPC(14:1(Ke)_22:1(Ke)) | 1_O...	OxPC	[M+H]+	1_OxPE(17:1(OH)_22:3(OH))+H | 1_OxPE(17:1(OH)_22:2(Ke))+H | 1_OxPE(15:0_22:1(OO))+Na | 1_OxPE(24:1(OH)_15:2(CHO))+H | 1_OxPE(25:0_14:3(COOH))+H | 1_OxPE(26:0_11:0(COOH))+Na | 1_OxPE(17:2(OH)_22:2(OH))+H | 1_OxPE(17:2(OH)_22:1(Ke))+H | 1_OxPE(22:2(OH)_1...	OxPE	[M+H]+	NA	NA	41	PHOSPHO1-KO
852.723	0.054	0.788618	[M-H2O+H]+	870.741	1_OxTG(14:0_16:0_18:1(OOO))+NH4 | 1_OxTG(16:0_16:0_16:1(OOO))+NH4 | 1_OxTG(16:0_18:0_14:1(OOO))+NH4 | 1_MGDG(17:0_26:2)+NH4-CO | 1_MGDG(26:2_17:0)+NH4-CO | 1_OxTG(14:0_18:0_16:1(OOO))+NH4 | 1_OxTG(14:0_14:0_20:1(OOO))+NH4 | 1_MGDG(17:2_26:0)+NH4-CO | 1...	OxTG	[M+NH4]+	1_OxTG(14:0_16:0_18:1(OOO))+NH4 | 1_OxTG(16:0_18:0_14:1(OOO))+NH4 | 1_OxTG(16:0_16:0_16:1(OOO))+NH4 | 1_OxTG(14:0_18:0_16:1(OOO))+NH4 | 1_OxTG(14:0_14:0_20:1(OOO))+NH4 | 1_MGDG(17:0_26:2)+NH4-CO | 1_MGDG(26:2_17:0)+NH4-CO | 1_MGDG(21:0_22:2)+NH4-CO | 1...	OxTG	[M+NH4]+	NA	NA	41	PHOSPHO1-KO
852.723	0.054	0.788618	[M+H (C13 isotope)]+	851.79	5_NoID			5_NoID			NA	NA	41	PHOSPHO1-KO
540.113	0.0539	0.741904	[NA]+	NA	NA	NA	NA	NA	NA	NA	NA	NA	42	PHOSPHO1-KO
206.059	0.0537	0.716989	[NA]+	NA	NA	NA	NA	NA	NA	NA	NA	NA	43	PHOSPHO1-KO
697.485	0.0535	0.76957	[M+H (C13 isotope)]+	696.445	4_OxPC(8:0_18:1(OOO)) | 4_OxPC(10:0_16:1(OOO)) | 4_OxPC(12:0_14:1(OOO)) | 4_OxPE(12:0_17:1(OOO))+H | 4_OxPE(13:0_16:1(OOO))+H | 4_OxPE(14:0_15:1(OOO))+H | 4_OxPE(15:0_14:1(OOO))+H | 4_PEG(n=13_NH4+_CH2=7_DBE=5_(1-NH3))			4_OxPC(8:0_18:1(OOO)) | 4_OxPC(10:0_16:1(OOO)) | 4_OxPC(12:0_14:1(OOO)) | 4_OxPE(12:0_17:1(OOO))+H | 4_OxPE(13:0_16:1(OOO))+H | 4_OxPE(14:0_15:1(OOO))+H | 4_OxPE(15:0_14:1(OOO))+H | 4_PEG(n=13_NH4+_CH2=7_DBE=5_(1-NH3))			NA	NA	44	PHOSPHO1-KO
697.485	0.0535	0.76957	[M+H (C13 isotope)]+	696.422	4_OxPC(10:0_19:5(CHO))+H | 4_OxPC(14:1_15:4(CHO))+H | 4_OxPC(17:2_12:3(CHO))+H | 4_OxPC(18:4_11:1(CHO))+H | 4_OxPC(18:3_11:2(CHO))+H | 4_OxPC(20:5_9:0(CHO))+H | 4_OxPC(20:4_9:1(CHO))+H | 4_OxPC(20:3_9:2(CHO))+H | 4_OxPC(22:5_7:0(CHO))+H | 4_OxPC(22:4_7...			4_OxPC(10:0_19:5(CHO))+H | 4_OxPC(14:1_15:4(CHO))+H | 4_OxPC(17:2_12:3(CHO))+H | 4_OxPC(18:4_11:1(CHO))+H | 4_OxPC(18:3_11:2(CHO))+H | 4_OxPC(20:5_9:0(CHO))+H | 4_OxPC(20:4_9:1(CHO))+H | 4_OxPC(20:3_9:2(CHO))+H | 4_OxPC(22:5_7:0(CHO))+H | 4_OxPC(22:4_7...			NA	NA	44	PHOSPHO1-KO
697.485	0.0535	0.76957	[M+H]+	697.485	4_MGDG(10:0_20:3)+H | 4_MGDG(12:0_18:3)+H | 4_MGDG(18:3_12:0)+H | 4_MGDG(20:3_10:0)+H | 4_MGDG(8:0_20:0)+Na | 4_MGDG(10:0_18:0)+Na | 4_MGDG(12:0_16:0)+Na | 4_MGDG(13:0_15:0)+Na | 4_MGDG(14:0_14:0)+Na | 4_PA(14:0_22:4)+H | 4_PA(14:1_22:3)+H | 4_PA(16:0_...			4_MGDG(10:0_20:3)+H | 4_MGDG(12:0_18:3)+H | 4_MGDG(18:3_12:0)+H | 4_MGDG(20:3_10:0)+H | 4_MGDG(8:0_20:0)+Na | 4_MGDG(10:0_18:0)+Na | 4_MGDG(12:0_16:0)+Na | 4_MGDG(13:0_15:0)+Na | 4_MGDG(14:0_14:0)+Na | 4_PA(14:0_22:4)+H | 4_PA(14:1_22:3)+H | 4_PA(16:0_...			NA	NA	44	PHOSPHO1-KO
154.055	0.0533	0.713633	[NA]+	NA	NA	NA	NA	NA	NA	NA	NA	NA	45	PHOSPHO1-KO
877.736	0.0533	0.761848	[M+H (C13 isotope)]+	876.803	1_TG(16:0_18:0_18:2)+NH4 | 1_TG(16:0_18:1_18:1)+NH4 | 1_TG(16:1_18:0_18:1)+NH4 | 1_TG(16:0_16:0_20:2)+NH4 | 1_TG(16:0_16:1_20:1)+NH4 | 1_TG(14:0_16:0_22:2)+NH4 | 1_TG(14:1_16:0_22:1)+NH4 | 1_TG(14:0_18:0_20:2)+NH4 | 1_TG(12:0_18:0_22:2)+NH4 | 1_TG(14:1...	TG	[M+NH4]+	1_TG(16:0_18:0_18:2)+NH4 | 1_TG(16:0_18:1_18:1)+NH4 | 1_TG(16:1_18:0_18:1)+NH4 | 1_TG(16:0_16:1_20:1)+NH4 | 1_TG(16:0_16:0_20:2)+NH4 | 1_TG(14:0_16:0_22:2)+NH4 | 1_TG(14:1_16:0_22:1)+NH4 | 1_TG(16:0_17:2_19:0)+NH4 | 1_TG(14:0_18:0_20:2)+NH4 | 1_TG(14:1...	TG	[M+NH4]+	TG 52:2; [M+NH4]+; TG(16:0/18:1/18:1)	TG 52:2; [M+NH4]+; TG(16:0/18:1/18:1)	46	PHOSPHO1-KO
877.736	0.0533	0.761848	[M+H (C13 isotope)]+	876.8	1_TG(16:0_18:0_18:2)+NH4 | 1_TG(16:0_18:1_18:1)+NH4 | 1_TG(16:1_18:0_18:1)+NH4 | 1_TG(16:0_16:0_20:2)+NH4 | 1_TG(16:0_16:1_20:1)+NH4 | 1_TG(14:0_16:0_22:2)+NH4 | 1_TG(14:1_16:0_22:1)+NH4 | 1_TG(14:0_18:0_20:2)+NH4 | 1_TG(12:0_18:0_22:2)+NH4 | 1_TG(14:1...	TG	[M+NH4]+	1_TG(16:0_18:0_18:2)+NH4 | 1_TG(16:0_18:1_18:1)+NH4 | 1_TG(16:1_18:0_18:1)+NH4 | 1_TG(16:0_16:1_20:1)+NH4 | 1_TG(16:0_16:0_20:2)+NH4 | 1_TG(14:0_16:0_22:2)+NH4 | 1_TG(14:1_16:0_22:1)+NH4 | 1_TG(16:0_17:2_19:0)+NH4 | 1_TG(14:0_18:0_20:2)+NH4 | 1_TG(14:1...	TG	[M+NH4]+	TG 52:2; [M+NH4]+; TG(16:0/18:1/18:1)	TG 52:2; [M+NH4]+; TG(16:0/18:1/18:1)	46	PHOSPHO1-KO
877.736	0.0533	0.761848	[M+H (C13 isotope)]+	876.73	1_OxTG(14:0_18:1_18:3(OO))+NH4 | 1_OxTG(14:0_18:1_18:2(Ke,OH))+NH4 | 1_OxTG(16:0_16:1_18:3(OO))+NH4 | 1_OxTG(16:0_16:1_18:2(Ke,OH))+NH4 | 1_OxTG(14:0_18:2_18:2(OOH))+NH4 | 1_OxTG(14:0_18:2_18:1(Ke,OH))+NH4 | 1_OxTG(16:1_16:1_18:2(OOH))+NH4 | 1_OxTG(16:...	OxTG	[M+NH4]+	1_OxTG(14:0_18:1_18:3(OO))+NH4 | 1_OxTG(14:0_18:1_18:2(Ke,OH))+NH4 | 1_OxTG(16:0_16:1_18:3(OO))+NH4 | 1_OxTG(16:0_16:1_18:2(Ke,OH))+NH4 | 1_OxTG(14:0_16:1_20:3(OO))+NH4 | 1_OxTG(14:0_16:1_20:2(Ke,OH))+NH4 | 1_OxTG(14:0_16:0_20:4(OOH))+NH4 | 1_OxTG(14:0...	OxTG	[M+NH4]+	NA	NA	46	PHOSPHO1-KO
877.736	0.0533	0.761848	[M+Na]+	855.734	4_SM(d20:2_25:0)+H | 4_SM(d22:2_23:0)+H | 4_SM(d23:0_22:2)+H | 4_SM(d25:0_20:2)+H			4_SM(d20:2_25:0)+H | 4_SM(d22:2_23:0)+H | 4_SM(d23:0_22:2)+H | 4_SM(d25:0_20:2)+H			NA	NA	46	PHOSPHO1-KO
347.099	0.0526	0.734619	[NA]+	NA	NA	NA	NA	NA	NA	NA	NA	NA	47	PHOSPHO1-KO
781.567	0.0525	0.758382	[M+H (C13 isotope)]+	780.554	1_PC(18:2_18:3)+H | 1_PC(16:1_20:4)+H | 1_PC(14:0_22:5)+H | 1_PC(14:1_22:4)+H | 1_PC(18:1_18:4)+H | 1_PC(16:0_20:5)+H | 1_PC(16:0_18:2)+Na | 1_PC(16:1_18:1)+Na | 1_PC(14:0_20:2)+Na | 1_PC(17:0_17:2)+Na | 1_PC(12:0_22:2)+Na | 1_PC(14:1_20:1)+Na | 1_PC(1...	PC	[M+H]+	1_PE(17:1_20:1)+Na | 1_PE(18:2_19:0)+Na | 1_PE(17:0_20:2)+Na | 1_PE(17:0_22:5)+H | 1_PE(17:2_20:0)+Na | 1_PE(15:1_22:1)+Na | 1_PE(15:0_22:2)+Na | 1_PE(19:0_20:5)+H | 1_PE(17:2_22:3)+H | 1_PE(17:1_22:4)+H | 3_PE(39:5)+H	PE	[M+Na]+	PC 36:5; [M+H]+; GPCho(18:2(2E,4E)/18:3(6Z,9Z,12Z))	PC 36:5; [M+H]+; GPCho(18:2(2E,4E)/18:3(6Z,9Z,12Z))	48	PHOSPHO1-KO
781.567	0.0525	0.758382	[M+H (C13 isotope)]+	780.555	1_PC(16:1_20:4)+H | 1_PC(14:0_22:5)+H | 1_PC(16:0_20:5)+H | 1_PC(18:2_18:3)+H | 1_PC(14:1_22:4)+H | 1_PC(18:1_18:4)+H | 1_PC(16:0_18:2)+Na | 1_PC(16:1_18:1)+Na | 1_PC(14:0_20:2)+Na | 1_PC(12:0_22:2)+Na | 1_PC(17:1_17:1)+Na | 1_PC(14:1_20:1)+Na | 1_PC(1...	PC	[M+H]+	1_PE(18:2_19:0)+Na | 1_PE(17:0_20:2)+Na | 1_PE(15:0_22:2)+Na | 1_PE(17:1_20:1)+Na | 1_PE(17:2_20:0)+Na | 1_PE(15:1_22:1)+Na | 1_PE(17:0_22:5)+H | 1_PE(17:1_22:4)+H | 1_PE(19:0_20:5)+H | 3_PE(39:5)+H | 1_PE(17:2_22:3)+H	PE	[M+Na]+	PC 36:5; [M+H]+; GPCho(16:0/20:5(5Z,8Z,11Z,14Z,17Z))	PC 34:2; [M+Na]+; GPCho(17:1(9Z)/17:1(9Z))	48	PHOSPHO1-KO
781.567	0.0525	0.758382	[M-H2O+H]+	799.496	4_PEG(n=14_Na+_CH2=11_DBE=6_(2-NH3)) | 4_PEG(n=16_H+_CH2=6_DBE=4_(1-NH3))			4_PEG(n=14_Na+_CH2=11_DBE=6_(2-NH3)) | 4_PEG(n=16_H+_CH2=6_DBE=4_(1-NH3))			NA	NA	48	PHOSPHO1-KO
780.562	0.052	0.719246	[M+Na]+	758.57	1_PC(16:0_18:2)+H | 1_PC(16:1_18:1)+H | 1_PC(14:1_20:1)+H | 1_PC(12:0_22:2)+H | 1_PC(17:0_17:2)+H | 1_PC(14:0_20:2)+H | 1_PE(18:2_19:0)+H | 1_PE(15:0_22:2)+H | 1_PE(17:1_20:1)+H | 1_PE(17:0_20:2)+H | 1_PE(15:1_22:1)+H | 3_PE(37:2)+H	PC	[M+H]+	1_PE(15:1_22:1)+H | 1_PE(18:2_19:0)+H | 1_PE(15:0_22:2)+H | 1_PE(17:1_20:1)+H | 1_PE(17:0_20:2)+H | 3_PE(37:2)+H | 1_PE(17:2_20:0)+H	PE	[M+H]+	PC 34:2; [M+H]+; GPCho(16:0/18:2(2E,4E))	PC 34:2; [M+H]+; GPCho(16:0/18:2(2E,4E))	49	PHOSPHO1-KO
780.562	0.052	0.719246	[M+Na]+	758.57	1_PC(16:0_18:2)+H | 1_PC(16:1_18:1)+H | 1_PC(14:1_20:1)+H | 1_PC(12:0_22:2)+H | 1_PC(17:0_17:2)+H | 1_PC(14:0_20:2)+H | 1_PE(18:2_19:0)+H | 1_PE(15:0_22:2)+H | 1_PE(17:1_20:1)+H | 1_PE(15:1_22:1)+H | 1_PE(17:2_20:0)+H | 1_PE(17:0_20:2)+H | 3_PE(37:2)+H	PC	[M+H]+	1_PE(15:1_22:1)+H | 1_PE(15:0_22:2)+H | 1_PE(18:2_19:0)+H | 1_PE(17:1_20:1)+H | 1_PE(17:2_20:0)+H | 1_PE(17:0_20:2)+H | 3_PE(37:2)+H	PE	[M+H]+	PC 34:2; [M+H]+; GPCho(16:0/18:2(2E,4E))	PC 34:2; [M+H]+; GPCho(16:1(7Z)/18:1(11E))	49	PHOSPHO1-KO
780.562	0.052	0.719246	[M+H]+	780.554	1_PC(18:2_18:3)+H | 1_PC(16:1_20:4)+H | 1_PC(14:0_22:5)+H | 1_PC(14:1_22:4)+H | 1_PC(18:1_18:4)+H | 1_PC(16:0_20:5)+H | 1_PC(16:0_18:2)+Na | 1_PC(16:1_18:1)+Na | 1_PC(14:0_20:2)+Na | 1_PC(17:0_17:2)+Na | 1_PC(12:0_22:2)+Na | 1_PC(14:1_20:1)+Na | 1_PC(1...	PC	[M+H]+	1_PE(17:1_20:1)+Na | 1_PE(18:2_19:0)+Na | 1_PE(17:0_20:2)+Na | 1_PE(17:0_22:5)+H | 1_PE(17:2_20:0)+Na | 1_PE(15:1_22:1)+Na | 1_PE(15:0_22:2)+Na | 1_PE(19:0_20:5)+H | 1_PE(17:2_22:3)+H | 1_PE(17:1_22:4)+H | 3_PE(39:5)+H	PE	[M+Na]+	PC 36:5; [M+H]+; GPCho(18:2(2E,4E)/18:3(6Z,9Z,12Z))	PC 36:5; [M+H]+; GPCho(18:2(2E,4E)/18:3(6Z,9Z,12Z))	49	PHOSPHO1-KO
780.562	0.052	0.719246	[M+H]+	780.555	1_PC(16:1_20:4)+H | 1_PC(14:0_22:5)+H | 1_PC(16:0_20:5)+H | 1_PC(18:2_18:3)+H | 1_PC(14:1_22:4)+H | 1_PC(18:1_18:4)+H | 1_PC(16:0_18:2)+Na | 1_PC(16:1_18:1)+Na | 1_PC(14:0_20:2)+Na | 1_PC(12:0_22:2)+Na | 1_PC(17:1_17:1)+Na | 1_PC(14:1_20:1)+Na | 1_PC(1...	PC	[M+H]+	1_PE(18:2_19:0)+Na | 1_PE(17:0_20:2)+Na | 1_PE(15:0_22:2)+Na | 1_PE(17:1_20:1)+Na | 1_PE(17:2_20:0)+Na | 1_PE(15:1_22:1)+Na | 1_PE(17:0_22:5)+H | 1_PE(17:1_22:4)+H | 1_PE(19:0_20:5)+H | 3_PE(39:5)+H | 1_PE(17:2_22:3)+H	PE	[M+Na]+	PC 36:5; [M+H]+; GPCho(16:0/20:5(5Z,8Z,11Z,14Z,17Z))	PC 34:2; [M+Na]+; GPCho(17:1(9Z)/17:1(9Z))	49	PHOSPHO1-KO
780.562	0.052	0.719246	[M-H2O+H]+	798.566	1_OxPC(16:0_20:4(OH)) | 1_OxPC(16:0_20:3(Ke)) | 1_OxPC(22:1_14:2(CHO))+H | 1_OxPC(18:1_18:3(OH)) | 1_OxPC(18:1_18:2(Ke)) | 1_OxPC(18:0_18:4(OH)) | 1_OxPC(18:0_18:3(Ke)) | 1_OxPC(20:0_16:3(CHO))+H | 1_OxPC(22:3_14:0(CHO))+H | 1_OxPC(22:3_14:1(OH)) | 1_O...	OxPC	[M+H]+	1_OxPC(16:0_18:1(OH))+Na | 1_OxPC(26:0_8:0(CHO))+Na | 1_OxPC(19:0_15:0(CHO))+Na | 1_OxPC(19:0_15:1(OH))+Na | 1_OxPC(20:0_14:0(CHO))+Na | 1_OxPC(20:0_14:1(OH))+Na | 1_OxPC(18:0_16:1(OH))+Na | 1_OxPC(17:0_17:1(OH))+Na | 1_OxPC(22:0_12:0(CHO))+Na | 1_OxPC...	OxPC	[M+Na]+	NA	NA	49	PHOSPHO1-KO
780.562	0.052	0.719246	[M-H2O+H]+	798.566	1_OxPC(16:0_20:4(OH)) | 1_OxPC(16:0_20:3(Ke)) | 1_OxPC(22:1_14:2(CHO))+H | 1_OxPC(18:1_18:3(OH)) | 1_OxPC(18:1_18:2(Ke)) | 1_OxPC(18:0_18:4(OH)) | 1_OxPC(18:0_18:3(Ke)) | 1_OxPC(20:0_16:3(CHO))+H | 1_OxPC(18:2_18:2(OH)) | 1_OxPC(18:2_18:1(Ke)) | 1_OxPC...	OxPC	[M+H]+	1_OxPC(16:0_18:1(OH))+Na | 1_OxPC(20:0_14:0(CHO))+Na | 1_OxPC(20:0_14:1(OH))+Na | 1_OxPC(19:0_15:0(CHO))+Na | 1_OxPC(19:0_15:1(OH))+Na | 1_OxPC(26:0_8:0(CHO))+Na | 1_OxPC(25:0_9:0(CHO))+Na | 1_OxPC(22:0_12:0(CHO))+Na | 1_OxPC(10:0_24:1(OH))+Na | 1_OxPC...	OxPC	[M+Na]+	NA	NA	49	PHOSPHO1-KO
780.562	0.052	0.719246	[M-H2O+H]+	798.565	1_OxPC(16:0_20:4(OH)) | 1_OxPC(16:0_20:3(Ke)) | 1_OxPC(22:1_14:2(CHO))+H | 1_OxPC(18:0_18:4(OH)) | 1_OxPC(18:0_18:3(Ke)) | 1_OxPC(18:1_18:3(OH)) | 1_OxPC(18:1_18:2(Ke)) | 1_OxPC(20:0_16:3(CHO))+H | 1_OxPC(22:3_14:0(CHO))+H | 1_OxPC(22:3_14:1(OH)) | 1_O...	OxPC	[M+H]+	1_OxPC(26:0_8:0(CHO))+Na | 1_OxPC(19:0_15:0(CHO))+Na | 1_OxPC(19:0_15:1(OH))+Na | 1_OxPC(16:0_18:1(OH))+Na | 1_OxPC(20:0_14:0(CHO))+Na | 1_OxPC(20:0_14:1(OH))+Na | 1_OxPC(25:0_9:0(CHO))+Na | 1_OxPC(18:0_16:1(OH))+Na | 1_OxPC(10:0_24:1(OH))+Na | 1_OxPC(...	OxPC	[M+Na]+	NA	NA	49	PHOSPHO1-KO
771.645	0.0516	0.764833	[M+H]+	771.574	4_PEG(n=11_Na+_CH2=18_DBE=3_(2-NH3)) | 4_PEG(n=13_H+_CH2=13_DBE=1_(1-NH3))			4_PEG(n=11_Na+_CH2=18_DBE=3_(2-NH3)) | 4_PEG(n=13_H+_CH2=13_DBE=1_(1-NH3))			NA	NA	50	PHOSPHO1-KO
771.645	0.0516	0.764833	[M+H]+	771.655	5_NoID			5_NoID			NA	NA	50	PHOSPHO1-KO
598.362	0.0516	0.891861	[M+H]+	598.388	4_LPC(22:2)+Na | 4_PEG(n=12_NH4+_CH2=3_DBE=4_(2-NH3))			1_LPC(22:2)+Na	LPC	[M+Na]+	NA	NA	2	WT
598.362	0.0516	0.891861	[M+K]+	560.336	1_OxLPC(20:4(OH))+H | 1_OxLPC(20:3(Ke))+H | 1_OxLPC(18:1(OH))+Na | 1_PC(8:0_10:0)+Na | 1_PE(8:0_13:0)+Na	OxLPC	[M+H]+	1_OxLPC(20:4(OH))+H | 1_OxLPC(20:3(Ke))+H | 1_OxLPC(18:1(OH))+Na | 1_PE(8:0_13:0)+Na	OxLPC	[M+H]+	NA	NA	2	WT
598.362	0.0516	0.891861	[M+Na]+	576.404	1_LPC(22:2)+H	LPC	[M+H]+	4_LPC(22:2)+H | 4_PEG(n=12_NH4+_CH2=1_DBE=1_(2-NH3))			NA	NA	2	WT
907.779	0.0515	0.801285	[M-H2O+H]+	925.805	5_NoID			5_NoID			NA	NA	51	PHOSPHO1-KO
907.779	0.0515	0.801285	[M+H (C13 isotope)]+	906.776	1_OxTG(16:0_18:1_18:2(OOH))+NH4 | 1_OxTG(16:0_18:1_18:1(Ke,OH))+NH4 | 1_OxTG(16:1_18:0_18:2(OOH))+NH4 | 1_OxTG(16:1_18:0_18:1(Ke,OH))+NH4 | 1_OxTG(16:1_18:1_18:1(OO))+NH4 | 1_OxTG(16:0_18:2_18:1(OO))+NH4 | 1_GlcCer_NS(d19:2/30:1)+H | 1_GlcCer_NS(d21:1/...	OxTG	[M+NH4]+	1_OxTG(16:0_18:1_18:2(OOH))+NH4 | 1_OxTG(16:0_18:1_18:1(Ke,OH))+NH4 | 1_OxTG(16:1_18:0_18:2(OOH))+NH4 | 1_OxTG(16:1_18:0_18:1(Ke,OH))+NH4 | 1_OxTG(16:0_18:2_18:1(OO))+NH4 | 1_OxTG(16:0_18:0_18:3(OO))+NH4 | 1_OxTG(16:0_18:0_18:2(Ke,OH))+NH4 | 1_OxTG(16:...	OxTG	[M+NH4]+	NA	NA	51	PHOSPHO1-KO
907.779	0.0515	0.801285	[M+H (C13 isotope)]+	906.85	1_TG(16:0_18:0_20:1)+NH4 | 1_TG(18:0_18:0_18:1)+NH4 | 1_TG(16:1_18:0_20:0)+NH4 | 1_TG(12:0_18:0_24:1)+NH4 | 1_TG(14:0_18:0_22:1)+NH4 | 1_TG(14:1_18:0_22:0)+NH4 | 1_TG(17:1_18:0_19:0)+NH4 | 1_TG(16:0_18:1_20:0)+NH4 | 1_TG(12:0_18:1_24:0)+NH4 | 1_TG(14:0...	TG	[M+NH4]+	1_TG(16:0_18:0_20:1)+NH4 | 1_TG(18:0_18:0_18:1)+NH4 | 1_TG(16:0_18:1_20:0)+NH4 | 1_TG(16:1_18:0_20:0)+NH4 | 1_TG(12:0_18:0_24:1)+NH4 | 1_TG(14:0_18:0_22:1)+NH4 | 1_TG(14:1_18:0_22:0)+NH4 | 1_TG(17:1_18:0_19:0)+NH4 | 1_TG(15:1_18:0_21:0)+NH4 | 1_TG(12:0...	TG	[M+NH4]+	TG 54:1; [M+NH4]+; TG(18:0/18:0/18:1)	TG 54:1; [M+NH4]+; TG(18:0/18:0/18:1)	51	PHOSPHO1-KO
907.779	0.0515	0.801285	[M+Na]+	885.736	4_MGDG(17:0_26:0)+H | 4_MGDG(18:0_25:0)+H | 4_MGDG(19:0_24:0)+H | 4_MGDG(20:0_23:0)+H | 4_MGDG(21:0_22:0)+H | 4_MGDG(22:0_21:0)+H | 4_MGDG(23:0_20:0)+H | 4_MGDG(24:0_19:0)+H | 4_MGDG(25:0_18:0)+H | 4_MGDG(26:0_17:0)+H | 4_PA(24:1_25:0)+H			4_MGDG(17:0_26:0)+H | 4_MGDG(18:0_25:0)+H | 4_MGDG(19:0_24:0)+H | 4_MGDG(20:0_23:0)+H | 4_MGDG(21:0_22:0)+H | 4_MGDG(22:0_21:0)+H | 4_MGDG(23:0_20:0)+H | 4_MGDG(24:0_19:0)+H | 4_MGDG(25:0_18:0)+H | 4_MGDG(26:0_17:0)+H | 4_PA(24:1_25:0)+H			NA	NA	51	PHOSPHO1-KO
907.779	0.0515	0.801285	[M+K]+	869.701	4_PA(22:2_26:0)+H | 4_PA(24:1_24:1)+H			4_PA(22:2_26:0)+H | 4_PA(24:1_24:1)+H			NA	NA	51	PHOSPHO1-KO
516.154	0.0514	0.88825	[NA]+	NA	NA	NA	NA	NA	NA	NA	NA	NA	52	PHOSPHO1-KO
797.668	0.0509	0.712051	[M+H (C13 isotope)]+	796.741	1_TG(12:0_16:0_18:0)+NH4 | 1_TG(14:0_16:0_16:0)+NH4 | 1_TG(15:0_15:0_16:0)+NH4 | 1_TG(12:0_14:0_20:0)+NH4 | 1_TG(13:0_16:0_17:0)+NH4 | 1_TG(14:0_14:0_18:0)+NH4 | 1_TG(12:0_12:0_22:0)+NH4 | 1_TG(12:0_17:0_17:0)+NH4 | 1_TG(14:0_15:0_17:0)+NH4 | 1_TG(13:0...	TG	[M+NH4]+	1_TG(12:0_16:0_18:0)+NH4 | 1_TG(12:0_14:0_20:0)+NH4 | 1_TG(14:0_16:0_16:0)+NH4 | 1_TG(10:0_16:0_20:0)+NH4 | 1_TG(15:0_15:0_16:0)+NH4 | 1_TG(14:0_14:0_18:0)+NH4 | 1_TG(10:0_18:0_18:0)+NH4	TG	[M+NH4]+	TG 46:0; [M+NH4]+; TG(14:0/16:0/16:0)	TG 46:0; [M+NH4]+; TG(14:0/16:0/16:0)	53	PHOSPHO1-KO
797.668	0.0509	0.712051	[M-H2O+H]+	815.701	1_SM(d18:1/24:0)+H | 1_SM(d18:0/24:1)+H | 1_SM(d20:1/22:0)+H | 1_SM(d22:1/20:0)+H | 1_SM(d20:0/22:1)+H | 1_SM(d24:0/18:1)+H | 1_SM(d16:1/26:0)+H | 1_SM(d25:0/17:1)+H	SM	[M+H]+	4_SM(d16:1_26:0)+H | 4_SM(d17:1_25:0)+H | 4_SM(d18:0_24:1)+H | 4_SM(d18:1_24:0)+H | 4_SM(d20:0_22:1)+H | 4_SM(d20:1_22:0)+H | 4_SM(d22:0_20:1)+H | 4_SM(d22:1_20:0)+H | 4_SM(d24:0_18:1)+H | 4_SM(d24:1_18:0)+H | 4_SM(d25:0_17:1)+H | 4_SM(d26:0_16:1)+H			NA	NA	53	PHOSPHO1-KO
797.668	0.0509	0.712051	[M-H2O+H]+	815.68	5_NoID			5_NoID			NA	NA	53	PHOSPHO1-KO
823.685	0.0509	0.756214	[M+H (C13 isotope)]+	822.756	1_TG(14:0_16:0_18:1)+NH4 | 1_TG(12:0_16:0_20:1)+NH4 | 1_TG(16:0_16:0_16:1)+NH4 | 1_TG(14:1_16:0_18:0)+NH4 | 1_TG(14:0_16:1_18:0)+NH4 | 1_TG(12:0_18:0_18:1)+NH4 | 1_TG(12:0_14:0_22:1)+NH4 | 1_TG(14:0_14:0_20:1)+NH4 | 1_TG(14:0_14:1_20:0)+NH4 | 1_TG(12:0...	TG	[M+NH4]+	1_TG(14:0_16:0_18:1)+NH4 | 1_TG(12:0_16:0_20:1)+NH4 | 1_TG(16:0_16:0_16:1)+NH4 | 1_TG(14:1_16:0_18:0)+NH4 | 1_TG(14:0_16:1_18:0)+NH4 | 1_TG(14:0_14:0_20:1)+NH4 | 1_TG(14:0_14:1_20:0)+NH4 | 1_TG(10:0_14:0_24:1)+NH4 | 1_TG(12:0_18:0_18:1)+NH4 | 1_TG(10:0...	TG	[M+NH4]+	TG 48:1; [M+NH4]+; TG(14:0/16:0/18:1)	TG 48:1; [M+NH4]+; TG(14:0/16:0/18:1)	54	PHOSPHO1-KO
823.685	0.0509	0.756214	[M+H (C13 isotope)]+	822.755	1_TG(14:0_16:0_18:1)+NH4 | 1_TG(12:0_16:0_20:1)+NH4 | 1_TG(16:0_16:0_16:1)+NH4 | 1_TG(14:1_16:0_18:0)+NH4 | 1_TG(14:0_16:1_18:0)+NH4 | 1_TG(12:0_18:0_18:1)+NH4 | 1_TG(12:0_14:0_22:1)+NH4 | 1_TG(14:0_14:0_20:1)+NH4 | 1_TG(14:0_14:1_20:0)+NH4 | 1_TG(12:0...	TG	[M+NH4]+	1_TG(14:0_16:0_18:1)+NH4 | 1_TG(12:0_16:0_20:1)+NH4 | 1_TG(16:0_16:0_16:1)+NH4 | 1_TG(14:1_16:0_18:0)+NH4 | 1_TG(14:0_16:1_18:0)+NH4 | 1_TG(14:0_14:0_20:1)+NH4 | 1_TG(14:0_14:1_20:0)+NH4 | 1_TG(10:0_14:0_24:1)+NH4 | 1_TG(12:0_18:0_18:1)+NH4 | 1_TG(10:0...	TG	[M+NH4]+	TG 48:1; [M+NH4]+; TG(14:0/16:0/18:1)	TG 48:1; [M+NH4]+; TG(16:0/16:0/16:1)	54	PHOSPHO1-KO
823.685	0.0509	0.756214	[M+H (C13 isotope)]+	822.683	1_OxTG(14:0_14:0_18:3(OO))+NH4 | 1_OxTG(14:0_14:0_18:2(Ke,OH))+NH4 | 1_OxTG(14:0_14:1_18:2(OOH))+NH4 | 1_OxTG(14:0_14:1_18:1(Ke,OH))+NH4 | 1_OxTG(14:0_16:0_16:2(COOH))+NH4 | 1_OxTG(14:0_18:1_14:1(COOH))+NH4 | 1_OxTG(16:0_18:1_12:1(COOH))+NH4 | 1_OxTG(1...	OxTG	[M+NH4]+	1_OxTG(14:0_16:0_16:2(COOH))+NH4 | 1_OxTG(14:0_18:1_14:1(COOH))+NH4 | 1_OxTG(16:0_18:1_12:1(COOH))+NH4 | 1_OxTG(14:0_18:1_14:1(Ke,OH))+NH4 | 1_OxTG(15:1(OH)_17:2(OH)_14:0)+NH4 | 1_OxTG(15:1(OH)_17:1(Ke)_14:0)+NH4 | 1_OxTG(18:0_18:1_10:1(COOH))+NH4 | 1_...	OxTG	[M+NH4]+	NA	NA	54	PHOSPHO1-KO
823.685	0.0509	0.756214	[M-H2O+H]+	841.669	4_PA(20:2_26:0)+H | 4_PA(22:1_24:1)+H | 4_PA(22:2_24:0)+H | 4_PEG(n=13_H+_CH2=18_DBE=1_(2-NH3))			4_PA(20:2_26:0)+H | 4_PA(22:1_24:1)+H | 4_PA(22:2_24:0)+H | 4_PEG(n=13_H+_CH2=18_DBE=1_(2-NH3))			NA	NA	54	PHOSPHO1-KO
823.685	0.0509	0.756214	[M-H2O+H]+	841.733	5_NoID			5_NoID			NA	NA	54	PHOSPHO1-KO
828.723	0.0507	0.747591	[M-H2O+H]+	846.755	1_TG(16:0_16:1_18:2)+NH4 | 1_TG(16:0_16:0_18:3)+NH4 | 1_TG(14:0_16:0_20:3)+NH4 | 1_TG(14:1_16:0_20:2)+NH4 | 1_TG(16:1_16:1_18:1)+NH4 | 1_TG(14:0_18:0_18:3)+NH4 | 1_TG(12:0_18:3_20:0)+NH4 | 1_TG(14:0_16:1_20:2)+NH4 | 1_TG(14:1_16:1_20:1)+NH4 | 1_TG(12:0...	TG	[M+NH4]+	1_TG(16:0_16:1_18:2)+NH4 | 1_TG(16:0_16:0_18:3)+NH4 | 1_TG(14:0_16:0_20:3)+NH4 | 1_TG(14:1_16:0_20:2)+NH4 | 1_TG(12:0_16:0_22:3)+NH4 | 1_TG(16:0_17:1_17:2)+NH4 | 1_TG(16:1_16:1_18:1)+NH4 | 1_TG(14:0_16:1_20:2)+NH4 | 1_TG(14:0_18:0_18:3)+NH4 | 1_TG(14:1...	TG	[M+NH4]+	TG 50:3; [M+NH4]+; TG(16:1/16:1/18:1)	TG 50:3; [M+NH4]+; TG(16:1/16:1/18:1)	56	PHOSPHO1-KO
828.723	0.0507	0.747591	[M-H2O+H]+	846.755	1_TG(16:0_16:1_18:2)+NH4 | 1_TG(16:0_16:0_18:3)+NH4 | 1_TG(14:0_16:0_20:3)+NH4 | 1_TG(14:1_16:0_20:2)+NH4 | 1_TG(16:1_16:1_18:1)+NH4 | 1_TG(14:0_18:0_18:3)+NH4 | 1_TG(12:0_18:3_20:0)+NH4 | 1_TG(14:0_16:1_20:2)+NH4 | 1_TG(14:1_16:1_20:1)+NH4 | 1_TG(14:0...	TG	[M+NH4]+	1_TG(16:0_16:1_18:2)+NH4 | 1_TG(16:0_16:0_18:3)+NH4 | 1_TG(14:0_16:0_20:3)+NH4 | 1_TG(14:1_16:0_20:2)+NH4 | 1_TG(12:0_16:0_22:3)+NH4 | 1_TG(16:0_17:1_17:2)+NH4 | 1_TG(16:1_16:1_18:1)+NH4 | 1_TG(14:0_16:1_20:2)+NH4 | 1_TG(14:1_16:1_20:1)+NH4 | 1_TG(12:0...	TG	[M+NH4]+	TG 50:3; [M+NH4]+; TG(16:0/16:0/18:3)	TG 50:3; [M+NH4]+; TG(16:0/16:0/18:3)	56	PHOSPHO1-KO
828.723	0.0507	0.747591	[M+K]+	790.693	1_TG(12:0_16:0_18:3)+NH4 | 1_TG(12:0_16:1_18:2)+NH4 | 1_TG(12:0_14:0_20:3)+NH4 | 1_TG(14:0_14:0_18:3)+NH4 | 1_TG(10:0_16:0_20:3)+NH4 | 1_TG(14:0_14:1_18:2)+NH4 | 1_TG(10:0_18:0_18:3)+NH4 | 1_TG(10:0_18:1_18:2)+NH4 | 1_TG(18:3_20:0_8:0)+NH4 | 1_TG(16:0_...	TG	[M+NH4]+	1_TG(12:0_16:0_18:3)+NH4 | 1_TG(12:0_16:1_18:2)+NH4 | 1_TG(12:0_14:0_20:3)+NH4 | 1_TG(14:0_14:0_18:3)+NH4 | 1_TG(14:0_14:1_18:2)+NH4 | 1_TG(10:0_16:1_20:2)+NH4 | 1_TG(12:0_14:1_20:2)+NH4 | 1_TG(10:0_18:0_18:3)+NH4 | 1_TG(10:0_16:0_20:3)+NH4 | 1_TG(12:0...	TG	[M+NH4]+	NA	TG 46:3; [M+NH4]+; TG(14:1/16:1/16:1)	56	PHOSPHO1-KO
828.723	0.0507	0.747591	[M+K]+	790.561	1_OxPC(20:1_14:0(COOH))+H | 1_OxPC(20:1_14:1(OO)) | 1_OxPC(20:0_14:1(COOH))+H | 1_OxPC(16:0_18:2(OOH)) | 1_OxPC(16:0_18:1(Ke,OH)) | 1_OxPC(20:0_14:1(Ke,OH)) | 1_OxPC(16:1_18:1(OO)) | 1_OxPC(22:1_12:0(COOH))+H | 1_OxPC(14:1_20:1(OO)) | 1_OxPC(24:1_10:0(...	OxPC	[M+H]+	1_OxPE(17:1(OH)_20:1(OH))+H | 1_OxPE(21:0_16:1(COOH))+H | 1_OxPE(21:0_16:1(Ke,OH))+H | 1_OxPE(15:0_22:2(OO))+H | 1_OxPE(15:0_22:1(Ke,OH))+H | 1_OxPE(20:0_17:2(OO))+H | 1_OxPE(20:0_17:1(Ke,OH))+H | 1_OxPE(25:0_12:1(COOH))+H | 1_OxPE(24:1(OH)_13:0(CHO))+...	OxPE	[M+H]+	NA	NA	56	PHOSPHO1-KO
828.723	0.0507	0.747591	[M+Na]+	806.725	1_TG(12:0_17:0_18:2)+NH4 | 1_TG(14:0_15:0_18:2)+NH4 | 1_TG(13:0_16:0_18:2)+NH4 | 1_TG(10:0_18:2_19:0)+NH4 | 1_TG(12:0_15:0_20:2)+NH4 | 1_TG(18:2_21:0_8:0)+NH4 | 1_TG(13:0_17:0_17:2)+NH4 | 1_TG(14:0_16:0_17:2)+NH4 | 1_TG(12:0_17:2_18:0)+NH4 | 1_TG(15:1_...	TG	[M+NH4]+	1_TG(12:0_17:0_18:2)+NH4 | 1_TG(14:0_15:0_18:2)+NH4 | 1_TG(12:0_15:0_20:2)+NH4 | 1_TG(13:0_16:0_18:2)+NH4 | 1_TG(12:0_15:1_20:1)+NH4 | 1_TG(12:0_17:2_18:0)+NH4 | 1_TG(12:0_17:1_18:1)+NH4 | 1_TG(10:0_18:2_19:0)+NH4 | 1_TG(13:0_17:0_17:2)+NH4 | 1_TG(15:1...	TG	[M+NH4]+	NA	NA	56	PHOSPHO1-KO
828.723	0.0507	0.747591	[M+K]+	790.561	1_OxPC(20:1_14:0(COOH))+H | 1_OxPC(20:1_14:1(OO)) | 1_OxPC(20:0_14:1(COOH))+H | 1_OxPC(16:0_18:2(OOH)) | 1_OxPC(16:0_18:1(Ke,OH)) | 1_OxPC(20:0_14:1(Ke,OH)) | 1_OxPC(16:1_18:1(OO)) | 1_OxPC(22:1_12:0(COOH))+H | 1_OxPC(14:1_20:1(OO)) | 1_OxPC(24:1_10:0(...	OxPC	[M+H]+	1_OxPE(17:1(OH)_20:1(OH))+H | 1_OxPE(21:0_16:1(COOH))+H | 1_OxPE(21:0_16:1(Ke,OH))+H | 1_OxPE(15:0_22:2(OO))+H | 1_OxPE(15:0_22:1(Ke,OH))+H | 1_OxPE(20:0_17:2(OO))+H | 1_OxPE(20:0_17:1(Ke,OH))+H | 1_OxPE(25:0_12:1(COOH))+H | 1_OxPE(24:1(OH)_13:0(CHO))+...	OxPE	[M+H]+	NA	NA	56	PHOSPHO1-KO
828.723	0.0507	0.747591	[M+K]+	790.56	1_OxPC(20:0_14:1(COOH))+H | 1_OxPC(16:0_18:2(OOH)) | 1_OxPC(16:0_18:1(Ke,OH)) | 1_OxPC(20:0_14:1(Ke,OH)) | 1_OxPC(17:0_17:2(OO)) | 1_OxPC(17:0_17:1(Ke,OH)) | 1_OxPC(16:1(OH)_18:1(OH)) | 1_OxPC(19:0_15:1(COOH))+H | 1_OxPC(19:0_15:1(Ke,OH)) | 1_OxPC(26:0...	OxPC	[M+H]+	1_OxPE(21:0_16:1(COOH))+H | 1_OxPE(21:0_16:1(Ke,OH))+H | 1_OxPE(24:1_13:0(COOH))+H | 1_OxPE(17:1(OH)_20:1(OH))+H | 1_OxPE(17:1_20:1(OO))+H | 1_OxPE(23:0_14:1(COOH))+H | 1_OxPE(23:0_14:1(Ke,OH))+H | 1_OxPE(15:1(OH)_22:1(OH))+H | 1_OxPE(22:1(OH)_15:0(CHO...	OxPE	[M+H]+	NA	NA	56	PHOSPHO1-KO
828.723	0.0507	0.747591	[M+K]+	790.561	1_OxPC(20:1_14:0(COOH))+H | 1_OxPC(20:1_14:1(OO)) | 1_OxPC(20:0_14:1(COOH))+H | 1_OxPC(16:0_18:2(OOH)) | 1_OxPC(16:0_18:1(Ke,OH)) | 1_OxPC(20:0_14:1(Ke,OH)) | 1_OxPC(16:1_18:1(OO)) | 1_OxPC(22:1_12:0(COOH))+H | 1_OxPC(14:1_20:1(OO)) | 1_OxPC(24:1_10:0(...	OxPC	[M+H]+	1_OxPE(21:0_16:1(COOH))+H | 1_OxPE(21:0_16:1(Ke,OH))+H | 1_OxPE(17:1(OH)_20:1(OH))+H | 1_OxPE(15:0_22:2(OO))+H | 1_OxPE(15:0_22:1(Ke,OH))+H | 1_OxPE(20:0_17:2(OO))+H | 1_OxPE(20:0_17:1(Ke,OH))+H | 1_OxPE(20:1_17:1(OO))+H | 1_OxPE(19:0_18:2(OOH))+H | 1_...	OxPE	[M+H]+	NA	NA	56	PHOSPHO1-KO
828.723	0.0507	0.747591	[M+Na]+	806.652	1_OxTG(18:1_18:2_9:0(COOH))+NH4 | 1_OxTG(18:1_18:1_9:1(COOH))+NH4 | 1_OxTG(16:1_18:1_11:1(COOH))+NH4 | 1_OxTG(16:0_18:1_11:2(COOH))+NH4 | 1_OxTG(14:0_18:1_13:2(COOH))+NH4 | 1_OxTG(17:2(OH)_14:1(Ke)_14:0)+NH4 | 1_OxTG(14:1(Ke)_17:1(Ke)_14:0)+NH4 | 1_OxT...	OxTG	[M+NH4]+	1_OxTG(18:1_18:2_9:0(COOH))+NH4 | 1_OxTG(18:1_18:1_9:1(COOH))+NH4 | 1_OxTG(16:0_18:1_11:2(COOH))+NH4 | 1_OxTG(16:1_18:1_11:1(COOH))+NH4 | 1_OxTG(14:0_18:1_13:2(COOH))+NH4 | 1_OxTG(17:2(OH)_14:1(Ke)_14:0)+NH4 | 1_OxTG(14:1(Ke)_17:1(Ke)_14:0)+NH4 | 1_OxT...	OxTG	[M+NH4]+	NA	NA	56	PHOSPHO1-KO
828.723	0.0507	0.747591	[M+Na]+	806.721	1_TG(12:0_17:0_18:2)+NH4 | 1_TG(14:0_15:0_18:2)+NH4 | 1_TG(13:0_16:0_18:2)+NH4 | 1_TG(10:0_18:2_19:0)+NH4 | 1_TG(12:0_15:0_20:2)+NH4 | 1_TG(18:2_21:0_8:0)+NH4 | 1_TG(13:0_17:0_17:2)+NH4 | 1_TG(14:0_16:0_17:2)+NH4 | 1_TG(12:0_17:2_18:0)+NH4 | 1_TG(15:1_...	TG	[M+NH4]+	1_TG(12:0_17:0_18:2)+NH4 | 1_TG(14:0_15:0_18:2)+NH4 | 1_TG(12:0_15:0_20:2)+NH4 | 1_TG(13:0_16:0_18:2)+NH4 | 1_TG(12:0_15:1_20:1)+NH4 | 1_TG(12:0_17:2_18:0)+NH4 | 1_TG(12:0_17:1_18:1)+NH4 | 1_TG(10:0_18:2_19:0)+NH4 | 1_TG(13:0_17:0_17:2)+NH4 | 1_TG(15:1...	TG	[M+NH4]+	NA	NA	56	PHOSPHO1-KO
828.723	0.0507	0.747591	[M+K]+	790.561	1_OxPC(20:0_14:1(COOH))+H | 1_OxPC(16:0_18:2(OOH)) | 1_OxPC(16:0_18:1(Ke,OH)) | 1_OxPC(20:0_14:1(Ke,OH)) | 1_OxPC(26:0_8:1(COOH))+H | 1_OxPC(10:0_24:1(Ke,OH)) | 1_OxPC(17:0_17:2(OO)) | 1_OxPC(17:0_17:1(Ke,OH)) | 1_OxPC(16:1(OH)_18:1(OH)) | 1_OxPC(19:0_...	OxPC	[M+H]+	1_OxPE(24:1_13:0(COOH))+H | 1_OxPE(23:0_14:1(COOH))+H | 1_OxPE(23:0_14:1(Ke,OH))+H | 1_OxPE(15:1(OH)_22:1(OH))+H | 1_OxPE(22:1(OH)_15:0(CHO))+H | 1_OxPE(22:1_15:0(COOH))+H | 1_OxPE(22:1_15:1(OO))+H | 1_OxPE(21:0_16:1(COOH))+H | 1_OxPE(21:0_16:1(Ke,OH))...	OxPE	[M+H]+	NA	NA	56	PHOSPHO1-KO
828.723	0.0507	0.747591	[M+H (C13 isotope)]+	827.703	4_SM(d17:2_26:0)+H | 4_SM(d18:2_25:0)+H | 4_SM(d20:2_23:0)+H | 4_SM(d21:0_22:2)+H | 4_SM(d22:2_21:0)+H | 4_SM(d23:0_20:2)+H | 4_SM(d25:0_18:2)+H | 4_SM(d26:0_17:2)+H			4_SM(d17:2_26:0)+H | 4_SM(d18:2_25:0)+H | 4_SM(d20:2_23:0)+H | 4_SM(d21:0_22:2)+H | 4_SM(d22:2_21:0)+H | 4_SM(d23:0_20:2)+H | 4_SM(d25:0_18:2)+H | 4_SM(d26:0_17:2)+H			NA	NA	56	PHOSPHO1-KO
828.723	0.0507	0.747591	[M+K]+	790.561	1_OxPC(20:0_14:1(COOH))+H | 1_OxPC(16:0_18:2(OOH)) | 1_OxPC(16:0_18:1(Ke,OH)) | 1_OxPC(20:0_14:1(Ke,OH)) | 1_OxPC(10:0_24:1(Ke,OH)) | 1_OxPC(21:0_13:1(COOH))+H | 1_OxPC(14:1(OH)_20:1(OH)) | 1_OxPC(20:1(OH)_14:0(CHO)) | 1_OxPC(26:0_8:1(COOH))+H | 1_OxPC...	OxPC	[M+H]+	1_OxPE(23:0_14:1(COOH))+H | 1_OxPE(23:0_14:1(Ke,OH))+H | 1_OxPE(15:1(OH)_22:1(OH))+H | 1_OxPE(22:1(OH)_15:0(CHO))+H | 1_OxPE(21:0_16:1(COOH))+H | 1_OxPE(21:0_16:1(Ke,OH))+H | 1_OxPE(17:1(OH)_20:1(OH))+H | 1_OxPE(22:1_15:0(COOH))+H | 1_OxPE(22:1_15:1(OO...	OxPE	[M+H]+	NA	NA	56	PHOSPHO1-KO
828.723	0.0507	0.747591	[M+H]+	828.694	4_MGDG(14:0_26:2)+NH4-CO | 4_MGDG(14:1_26:1)+NH4-CO | 4_MGDG(16:1_24:1)+NH4-CO | 4_MGDG(17:2_23:0)+NH4-CO | 4_MGDG(18:0_22:2)+NH4-CO | 4_MGDG(18:1_22:1)+NH4-CO | 4_MGDG(18:2_22:0)+NH4-CO | 4_MGDG(20:0_20:2)+NH4-CO | 4_MGDG(20:1_20:1)+NH4-CO | 4_MGDG(20...			4_MGDG(14:0_26:2)+NH4-CO | 4_MGDG(14:1_26:1)+NH4-CO | 4_MGDG(16:1_24:1)+NH4-CO | 4_MGDG(17:2_23:0)+NH4-CO | 4_MGDG(18:0_22:2)+NH4-CO | 4_MGDG(18:1_22:1)+NH4-CO | 4_MGDG(18:2_22:0)+NH4-CO | 4_MGDG(20:0_20:2)+NH4-CO | 4_MGDG(20:1_20:1)+NH4-CO | 4_MGDG(20...			NA	NA	56	PHOSPHO1-KO
339.074	0.0507	0.751936	[NA]+	NA	NA	NA	NA	NA	NA	NA	NA	NA	55	PHOSPHO1-KO
502.131	0.0506	0.673967	[NA]+	NA	NA	NA	NA	NA	NA	NA	NA	NA	57	PHOSPHO1-KO
813.247	0.0504	0.853359	[NA]+	NA	NA	NA	NA	NA	NA	NA	NA	NA	3	WT
541.12	0.0501	0.719523	[NA]+	NA	NA	NA	NA	NA	NA	NA	NA	NA	58	PHOSPHO1-KO
869.724	0.0497	0.75714	[M+H (C13 isotope)]+	868.739	1_TG(16:1_18:2_18:3)+NH4 | 1_TG(14:0_18:2_20:4)+NH4 | 1_TG(12:0_18:2_22:4)+NH4 | 1_TG(16:0_18:2_18:4)+NH4 | 1_TG(14:0_18:3_20:3)+NH4 | 1_TG(14:1_18:2_20:3)+NH4 | 1_TG(16:0_18:3_18:3)+NH4 | 1_TG(12:0_18:3_22:3)+NH4 | 1_TG(14:1_18:3_20:2)+NH4 | 1_TG(17:2...	TG	[M+NH4]+	1_TG(16:1_18:2_18:3)+NH4 | 1_TG(16:1_16:1_20:4)+NH4 | 1_TG(14:0_18:2_20:4)+NH4 | 1_TG(16:1_18:1_18:4)+NH4 | 1_TG(16:0_16:1_20:5)+NH4 | 1_TG(14:0_16:1_22:5)+NH4 | 1_TG(14:1_16:1_22:4)+NH4 | 1_TG(16:0_18:2_18:4)+NH4 | 1_TG(14:0_18:3_20:3)+NH4 | 1_TG(12:0...	TG	[M+NH4]+	NA	TG 52:6; [M+NH4]+; TG(16:1/18:2/18:3)	59	PHOSPHO1-KO
869.724	0.0497	0.75714	[M+H (C13 isotope)]+	868.74	1_TG(16:1_18:2_18:3)+NH4 | 1_TG(14:0_18:2_20:4)+NH4 | 1_TG(12:0_18:2_22:4)+NH4 | 1_TG(16:0_18:2_18:4)+NH4 | 1_TG(14:0_18:3_20:3)+NH4 | 1_TG(14:1_18:2_20:3)+NH4 | 1_TG(16:0_18:3_18:3)+NH4 | 1_TG(12:0_18:3_22:3)+NH4 | 1_TG(14:1_18:3_20:2)+NH4 | 1_TG(17:2...	TG	[M+NH4]+	1_TG(16:1_18:2_18:3)+NH4 | 1_TG(16:1_16:1_20:4)+NH4 | 1_TG(14:0_18:2_20:4)+NH4 | 1_TG(16:1_18:1_18:4)+NH4 | 1_TG(16:0_16:1_20:5)+NH4 | 1_TG(14:0_16:1_22:5)+NH4 | 1_TG(14:1_16:1_22:4)+NH4 | 1_TG(16:0_18:2_18:4)+NH4 | 1_TG(14:0_18:3_20:3)+NH4 | 1_TG(12:0...	TG	[M+NH4]+	NA	TG 52:6; [M+NH4]+; TG(16:1/18:2/18:3)	59	PHOSPHO1-KO
869.724	0.0497	0.75714	[M+K]+	831.559	4_PEG(n=14_Na+_CH2=13_DBE=4_(2-NH3)) | 4_PEG(n=16_H+_CH2=8_DBE=2_(1-NH3))			4_PEG(n=14_Na+_CH2=13_DBE=4_(2-NH3)) | 4_PEG(n=16_H+_CH2=8_DBE=2_(1-NH3))			NA	NA	59	PHOSPHO1-KO
869.724	0.0497	0.75714	[M+H (C13 isotope)]+	868.689	1_OxTG(15:1(OH)_18:2(OOO)_14:0)+NH4 | 1_OxTG(15:1(OH)_16:1(OOO)_16:1)+NH4 | 1_OxTG(16:1(OOO)_15:1(Ke)_16:0)+NH4 | 1_OxTG(17:1(OO)_14:1(Ke,OH)_16:0)+NH4 | 1_OxTG(17:1(OO)_16:1(Ke,OH)_14:0)+NH4 | 1_OxTG(14:0_16:1_17:2(OOOO))+NH4 | 1_OxTG(18:1(OOO)_15:1(K...	OxTG	[M+NH4]+	1_OxTG(15:1(OH)_18:2(OOO)_14:0)+NH4 | 1_OxTG(17:1(OO)_16:1(Ke,OH)_14:0)+NH4 | 1_OxTG(15:1(OO)_14:1(Ke,OH)_18:0)+NH4 | 1_OxTG(15:1(OO)_16:1(Ke,OH)_16:0)+NH4 | 1_OxTG(14:0_16:1_17:2(OOOO))+NH4 | 1_OxTG(18:1(OOO)_15:1(Ke)_14:0)+NH4 | 1_OxTG(17:2(OH)_16:1(...	OxTG	[M+NH4]+	NA	NA	59	PHOSPHO1-KO
869.724	0.0497	0.75714	[M+K]+	831.559	4_PEG(n=14_Na+_CH2=13_DBE=4_(2-NH3)) | 4_PEG(n=16_H+_CH2=8_DBE=2_(1-NH3))			4_PEG(n=14_Na+_CH2=13_DBE=4_(2-NH3)) | 4_PEG(n=16_H+_CH2=8_DBE=2_(1-NH3))			NA	NA	59	PHOSPHO1-KO
869.724	0.0497	0.75714	[M+H (C13 isotope)]+	868.689	1_OxTG(15:1(OH)_18:2(OOO)_14:0)+NH4 | 1_OxTG(15:1(OH)_16:1(OOO)_16:1)+NH4 | 1_OxTG(16:1(OOO)_15:1(Ke)_16:0)+NH4 | 1_OxTG(17:1(OO)_14:1(Ke,OH)_16:0)+NH4 | 1_OxTG(17:1(OO)_16:1(Ke,OH)_14:0)+NH4 | 1_OxTG(14:0_16:1_17:2(OOOO))+NH4 | 1_OxTG(18:1(OOO)_15:1(K...	OxTG	[M+NH4]+	1_OxTG(15:1(OH)_18:2(OOO)_14:0)+NH4 | 1_OxTG(17:1(OO)_16:1(Ke,OH)_14:0)+NH4 | 1_OxTG(15:1(OO)_14:1(Ke,OH)_18:0)+NH4 | 1_OxTG(15:1(OO)_16:1(Ke,OH)_16:0)+NH4 | 1_OxTG(14:0_16:1_17:2(OOOO))+NH4 | 1_OxTG(18:1(OOO)_15:1(Ke)_14:0)+NH4 | 1_OxTG(17:2(OH)_16:1(...	OxTG	[M+NH4]+	NA	NA	59	PHOSPHO1-KO
869.724	0.0497	0.75714	[M+H]+	869.701	4_PA(22:2_26:0)+H | 4_PA(24:1_24:1)+H			4_PA(22:2_26:0)+H | 4_PA(24:1_24:1)+H			NA	NA	59	PHOSPHO1-KO
828.418	0.0496	0.85212	[NA]+	NA	NA	NA	NA	NA	NA	NA	NA	NA	60	PHOSPHO1-KO
506.181	0.0494	0.762072	[NA]+	NA	NA	NA	NA	NA	NA	NA	NA	NA	4	WT
886.468	0.0492	0.721708	[M+Na]+	864.56	1_OxPC(22:1(OOO)_14:1(Ke,OH)) | 1_OxPC(22:1(OOO)_14:1(COOH)) | 1_OxPC(22:2(OO)_14:1(OOO)) | 1_OxPC(14:1(OOO)_22:1(Ke,OH)) | 1_OxPC(18:2(OH)_18:1(OOOO)) | 1_OxPC(18:1(OO)_18:2(OOO)) | 1_OxPC(18:1(OOOO)_18:1(Ke)) | 1_OxPC(14:1(OO)_22:2(OOO)) | 1_OxPC(22:...	OxPC	[M+H]+	1_OxPE(22:1(OO)_17:2(OOO))+H | 1_OxPE(24:1(OOOO)_15:1(Ke))+H | 1_OxPE(24:1(OOOO)_15:1(CHO))+H | 1_OxPE(17:2(OO)_22:1(OOO))+H | 1_OxPE(22:1(OOO)_17:1(Ke,OH))+H | 3_OxPE(39:2(OOOKeO))+H | 3_OxPE(39:3(OOOOO))+H | 1_OxPE(15:1(OOO)_24:1(Ke,OH))+H | 3_PI(35:...	OxPE	[M+H]+	NA	NA	61	PHOSPHO1-KO
886.468	0.0492	0.721708	[M+Na]+	864.575	4_OxPC(22:2_18:4(COOH))+H | 4_OxPC(22:1_18:5(COOH))+H | 4_OxPC(22:5_18:2(OOH)) | 4_OxPC(18:4_22:3(OO)) | 4_OxPC(18:4_22:2(Ke,OH)) | 4_OxPC(18:3_22:4(OO)) | 4_OxPC(18:3_22:3(Ke,OH)) | 4_OxPC(18:2_22:5(OO)) | 4_OxPC(18:2_22:4(Ke,OH)) | 4_OxPC(18:1_22:6(O...			4_OxPC(22:2_18:4(COOH))+H | 4_OxPC(22:1_18:5(COOH))+H | 4_OxPC(22:5_18:2(OOH)) | 4_OxPC(18:4_22:3(OO)) | 4_OxPC(18:4_22:2(Ke,OH)) | 4_OxPC(18:3_22:4(OO)) | 4_OxPC(18:3_22:3(Ke,OH)) | 4_OxPC(18:2_22:5(OO)) | 4_OxPC(18:2_22:4(Ke,OH)) | 4_OxPC(18:1_22:6(O...			NA	NA	61	PHOSPHO1-KO
560.233	0.0492	0.752422	[NA]+	NA	NA	NA	NA	NA	NA	NA	NA	NA	5	WT
583.19	0.0489	0.722297	[NA]+	NA	NA	NA	NA	NA	NA	NA	NA	NA	6	WT
485.279	0.0489	0.758061	[NA]+	NA	NA	NA	NA	NA	NA	NA	NA	NA	62	PHOSPHO1-KO
728.529	0.0487	0.70776	[M-H2O+H]+	746.607	1_Plasmenyl-PC(P-18:0/16:0)+H | 1_Plasmanyl-PC(O-18:1/16:0)+H | 1_Plasmanyl-PC(O-16:1/18:0)+H | 1_Plasmanyl-PC(O-16:0/18:1)+H | 1_Plasmanyl-PC(O-18:0/16:1)+H | 1_Plasmanyl-PC(O-20:1/14:0)+H | 1_Plasmanyl-PC(O-24:1/10:0)+H | 1_Plasmenyl-PC(P-20:0/14:0)+...	Plasmenyl-PC	[M+H]+	1_Plasmenyl-PE(P-16:0/21:0)+H | 1_Plasmanyl-PE(O-20:0/17:1)+H | 1_Plasmenyl-PE(P-18:0/19:0)+H | 3_Plasmanyl-PE(37:1)+H | 1_Plasmenyl-PE(P-20:0/17:0)+H	Plasmenyl-PE	[M+H]+	NA	plasmenyl-PC 34:0; [M+H]+; PC(P-18:0/16:0)	63	PHOSPHO1-KO
728.529	0.0487	0.70776	[M+H]+	728.524	1_PC(14:0_18:3)+H | 1_PC(14:1_18:2)+H | 1_PC(12:0_20:3)+H | 1_PC(15:1_17:2)+H | 1_PE(17:2_18:1)+H | 1_PE(13:0_22:3)+H | 1_PE(17:0_18:3)+H | 1_PE(15:0_20:3)+H | 1_PE(12:0_21:0)+Na | 1_PE(17:1_18:2)+H | 1_PE(10:0_23:0)+Na | 1_PE(16:0_17:0)+Na | 1_PE(15:0...	PC	[M+H]+	1_PE(16:0_17:0)+Na | 1_PE(17:2_18:1)+H | 1_PE(17:1_18:2)+H | 1_PE(15:0_18:0)+Na | 1_PE(13:0_22:3)+H | 1_PE(15:1_20:2)+H | 1_PE(8:0_25:0)+Na | 1_PE(14:0_19:0)+Na | 1_PE(15:0_20:3)+H | 1_PE(13:0_20:0)+Na | 1_PE(17:0_18:3)+H | 3_PE(35:3)+H | 1_PE(10:0_23:...	PE	[M+Na]+	PC 32:3; [M+H]+; GPCho(14:0/18:3(6Z,9Z,12Z))	PC 32:3; [M+H]+; GPCho(14:0/18:3(6Z,9Z,12Z))	63	PHOSPHO1-KO
728.529	0.0487	0.70776	[M+H]+	728.605	4_CerG1(d18:1_18:0)+H | 4_OxTG(14:0_14:0_11:0(COOH))+NH4 | 4_OxTG(14:0_16:0_9:0(COOH))+NH4 | 4_OxTG(14:0_18:0_7:0(COOH))+NH4 | 4_OxTG(16:0_16:0_7:0(COOH))+NH4 | 4_OxTG(16:0_18:0_5:0(COOH))+NH4 | 4_OxTG(18:0_18:0_3:0(COOH))+NH4			4_CerG1(d18:1_18:0)+H | 4_OxTG(14:0_14:0_11:0(COOH))+NH4 | 4_OxTG(14:0_16:0_9:0(COOH))+NH4 | 4_OxTG(14:0_18:0_7:0(COOH))+NH4 | 4_OxTG(16:0_16:0_7:0(COOH))+NH4 | 4_OxTG(16:0_18:0_5:0(COOH))+NH4 | 4_OxTG(18:0_18:0_3:0(COOH))+NH4			NA	NA	63	PHOSPHO1-KO
756.562	0.0486	0.665223	[M+Na]+	734.571	1_PC(16:0_16:0)+H | 1_PC(12:0_20:0)+H | 1_PC(14:0_18:0)+H | 1_PC(8:0_24:0)+H | 1_PC(13:0_19:0)+H | 1_PC(10:0_22:0)+H | 1_DG(22:5_22:5)+NH4 | 1_DG(22:4_22:6)+NH4	PC	[M+H]+	1_DG(22:4_22:6)+NH4 | 1_PE(10:0_25:0)+H | 1_DG(22:5_22:5)+NH4 | 1_PE(14:0_21:0)+H | 1_PE(16:0_19:0)+H | 1_PE(12:0_23:0)+H | 1_PE(17:0_18:0)+H | 1_PE(15:0_20:0)+H | 1_PE(13:0_22:0)+H | 3_PE(35:0)+H	DG	[M+NH4]+	PC 32:0; [M+H]+; GPCho(16:0/16:0)	PC 32:0; [M+H]+; GPCho(16:0/16:0)	64	PHOSPHO1-KO
756.562	0.0486	0.665223	[M+Na]+	734.63	1_TG(12:0_12:0_18:3)+NH4 | 1_TG(10:0_14:0_18:3)+NH4 | 1_TG(10:0_14:1_18:2)+NH4 | 1_TG(10:0_12:0_20:3)+NH4 | 1_TG(16:1_18:2_8:0)+NH4 | 1_TG(12:0_22:3_8:0)+NH4 | 1_TG(16:0_18:3_8:0)+NH4 | 1_TG(14:0_20:3_8:0)+NH4 | 1_TG(10:0_10:0_22:3)+NH4 | 1_TG(10:0_15:...	TG	[M+NH4]+	1_TG(12:0_12:0_18:3)+NH4 | 1_TG(10:0_14:0_18:3)+NH4 | 1_TG(10:0_12:0_20:3)+NH4 | 1_TG(10:0_14:1_18:2)+NH4 | 1_TG(12:0_22:3_8:0)+NH4 | 1_TG(16:1_18:2_8:0)+NH4 | 1_TG(14:0_20:3_8:0)+NH4 | 1_TG(16:0_18:3_8:0)+NH4 | 1_TG(10:0_15:1_17:2)+NH4 | 1_TG(10:0_10:...	TG	[M+NH4]+	NA	NA	64	PHOSPHO1-KO
756.562	0.0486	0.665223	[M+H]+	756.555	1_PC(16:0_18:3)+H | 1_PC(16:1_18:2)+H | 1_PC(14:0_20:3)+H | 1_PC(12:0_22:3)+H | 1_PC(17:1_17:2)+H | 1_PC(16:0_16:0)+Na | 1_PC(14:0_18:0)+Na | 1_PC(12:0_20:0)+Na | 1_PC(13:0_19:0)+Na | 1_PC(15:0_17:0)+Na | 1_PE(18:3_19:0)+H | 1_PE(17:0_18:0)+Na | 1_PE(1...	PC	[M+H]+	1_PE(15:1_22:2)+H | 1_PE(17:0_18:0)+Na | 1_PE(16:0_19:0)+Na | 1_PE(15:0_22:3)+H | 1_PE(12:0_23:0)+Na | 1_PE(14:0_21:0)+Na | 1_PE(13:0_22:0)+Na | 1_PE(10:0_25:0)+Na | 1_PE(17:2_20:1)+H | 1_PE(18:3_19:0)+H | 1_PE(17:1_20:2)+H | 1_PE(17:0_20:3)+H | 3_PE(3...	PE	[M+H]+	PC 34:3; [M+H]+; GPCho(16:1(7Z)/18:2(2E,4E))	PC 34:3; [M+H]+; GPCho(16:1(7Z)/18:2(2E,4E))	64	PHOSPHO1-KO
756.562	0.0486	0.665223	[M-H2O+H]+	774.565	1_OxPC(16:0_18:2(OH)) | 1_OxPC(16:0_18:1(Ke)) | 1_OxPC(17:0_17:2(OH)) | 1_OxPC(17:0_17:1(Ke)) | 1_OxPC(18:1_16:1(OH)) | 1_OxPC(20:1_14:0(CHO))+H | 1_OxPC(20:1_14:1(OH)) | 1_OxPC(20:0_14:1(CHO))+H | 1_OxPC(20:0_14:1(Ke)) | 1_OxPC(19:0_15:1(CHO))+H | 1_O...	OxPC	[M+H]+	1_OxPE(20:0_17:2(OH))+H | 1_OxPE(20:0_17:1(Ke))+H | 1_OxPE(22:0_15:1(CHO))+H | 1_OxPE(22:0_15:1(Ke))+H | 1_OxPE(20:1_17:1(OH))+H | 1_OxPE(22:1_15:0(CHO))+H | 1_OxPE(22:1_15:1(OH))+H | 1_OxPE(23:0_14:1(CHO))+H | 1_OxPE(23:0_14:1(Ke))+H | 1_OxPE(26:0_11:...	OxPE	[M+H]+	NA	NA	64	PHOSPHO1-KO
756.562	0.0486	0.665223	[M-H2O+H]+	774.602	1_PC(17:0_18:1)+H | 1_PC(16:1_19:0)+H | 1_PC(17:1_18:0)+H | 1_PC(15:0_20:1)+H | 1_PC(15:1_20:0)+H | 1_PC(13:0_22:1)+H | 1_PE(16:0_22:1)+H | 1_PE(18:1_20:0)+H | 1_PE(18:0_20:1)+H | 1_PE(16:1_22:0)+H | 1_PE(14:0_24:1)+H | 1_PE(15:1_23:0)+H | 1_PE(17:1_21...	PC	[M+H]+	1_PE(18:1_20:0)+H | 1_PE(16:0_22:1)+H | 1_PE(18:0_20:1)+H | 1_PE(15:1_23:0)+H | 1_PE(16:1_22:0)+H | 1_PE(17:1_21:0)+H | 1_PE(14:0_24:1)+H | 3_PE(38:1)+H	PE	[M+H]+	NA	PC 35:1; [M+H]+; GPCho(17:0/18:1(11E))	64	PHOSPHO1-KO
756.562	0.0486	0.665223	[M-H2O+H]+	774.566	1_OxPC(16:0_18:2(OH)) | 1_OxPC(16:0_18:1(Ke)) | 1_OxPC(19:0_15:1(CHO))+H | 1_OxPC(16:1_18:1(OH)) | 1_OxPC(19:0_15:1(Ke)) | 1_OxPC(10:0_24:1(Ke)) | 1_OxPC(17:0_17:2(OH)) | 1_OxPC(17:0_17:1(Ke)) | 1_OxPC(18:1_16:1(OH)) | 1_OxPC(14:0_20:2(OH)) | 1_OxPC(14...	OxPC	[M+H]+	1_OxPE(20:1_17:1(OH))+H | 1_OxPE(25:0_12:1(CHO))+H | 1_OxPE(20:0_17:2(OH))+H | 1_OxPE(20:0_17:1(Ke))+H | 1_OxPE(22:1_15:0(CHO))+H | 1_OxPE(22:1_15:1(OH))+H | 1_OxPE(21:0_16:1(CHO))+H | 1_OxPE(17:1_20:1(OH))+H | 1_OxPE(21:0_16:1(Ke))+H | 1_OxPE(22:0_15:...	OxPE	[M+H]+	NA	NA	64	PHOSPHO1-KO
756.562	0.0486	0.665223	[M-H2O+H]+	774.566	1_OxPC(16:0_18:2(OH)) | 1_OxPC(16:0_18:1(Ke)) | 1_OxPC(19:0_15:1(CHO))+H | 1_OxPC(16:1_18:1(OH)) | 1_OxPC(19:0_15:1(Ke)) | 1_OxPC(10:0_24:1(Ke)) | 1_OxPC(17:0_17:2(OH)) | 1_OxPC(17:0_17:1(Ke)) | 1_OxPC(18:1_16:1(OH)) | 1_OxPC(20:0_14:1(CHO))+H | 1_OxPC...	OxPC	[M+H]+	1_OxPE(20:1_17:1(OH))+H | 1_OxPE(25:0_12:1(CHO))+H | 1_OxPE(13:0_24:1(Ke))+H | 1_OxPE(20:0_17:2(OH))+H | 1_OxPE(20:0_17:1(Ke))+H | 1_OxPE(22:1_15:0(CHO))+H | 1_OxPE(22:1_15:1(OH))+H | 1_OxPE(22:0_15:1(CHO))+H | 1_OxPE(22:0_15:1(Ke))+H | 1_OxPE(21:0_16:...	OxPE	[M+H]+	NA	NA	64	PHOSPHO1-KO
756.562	0.0486	0.665223	[M-H2O+H]+	774.566	1_OxPC(16:0_18:2(OH)) | 1_OxPC(16:0_18:1(Ke)) | 1_OxPC(19:0_15:1(CHO))+H | 1_OxPC(16:1_18:1(OH)) | 1_OxPC(19:0_15:1(Ke)) | 1_OxPC(10:0_24:1(Ke)) | 1_OxPC(17:0_17:2(OH)) | 1_OxPC(17:0_17:1(Ke)) | 1_OxPC(18:1_16:1(OH)) | 1_OxPC(14:0_20:2(OH)) | 1_OxPC(14...	OxPC	[M+H]+	1_OxPE(20:1_17:1(OH))+H | 1_OxPE(25:0_12:1(CHO))+H | 1_OxPE(20:0_17:2(OH))+H | 1_OxPE(20:0_17:1(Ke))+H | 1_OxPE(22:1_15:0(CHO))+H | 1_OxPE(22:1_15:1(OH))+H | 1_OxPE(21:0_16:1(CHO))+H | 1_OxPE(17:1_20:1(OH))+H | 1_OxPE(21:0_16:1(Ke))+H | 1_OxPE(22:0_15:...	OxPE	[M+H]+	NA	NA	64	PHOSPHO1-KO
756.562	0.0486	0.665223	[M+H]+	756.519	4_OxPC(17:2_16:1(CHO))+H | 4_OxPC(17:1_16:2(CHO))+H | 4_OxPC(17:0_16:3(CHO))+H | 4_OxPC(18:3_15:0(CHO))+H | 4_OxPC(18:2_15:1(CHO))+H | 4_OxPC(18:1_15:2(CHO))+H | 4_OxPC(18:0_15:3(CHO))+H | 4_OxPC(19:0_14:3(CHO))+H | 4_OxPC(20:3_13:0(CHO))+H | 4_OxPC(20...			4_OxPC(17:2_16:1(CHO))+H | 4_OxPC(17:1_16:2(CHO))+H | 4_OxPC(17:0_16:3(CHO))+H | 4_OxPC(18:3_15:0(CHO))+H | 4_OxPC(18:2_15:1(CHO))+H | 4_OxPC(18:1_15:2(CHO))+H | 4_OxPC(18:0_15:3(CHO))+H | 4_OxPC(19:0_14:3(CHO))+H | 4_OxPC(20:3_13:0(CHO))+H | 4_OxPC(20...			NA	NA	64	PHOSPHO1-KO
524.18	0.0486	0.763252	[NA]+	NA	NA	NA	NA	NA	NA	NA	NA	NA	7	WT
542.328	0.0479	0.723044	[M+Na]+	520.341	1_LPC(18:2)+H	LPC	[M+H]+	1_LPC(18:2)+H	LPC	[M+H]+	lysoPC 18:2; [M+H]+; PC(18:2(2E,4E)/0:0)	lysoPC 18:2; [M+H]+; PC(18:2(2E,4E)/0:0)	65	PHOSPHO1-KO
542.328	0.0479	0.723044	[M+Na]+	520.341	1_LPC(18:2)+H	LPC	[M+H]+	1_LPC(18:2)+H	LPC	[M+H]+	lysoPC 18:2; [M+H]+; PC(18:2(2E,4E)/0:0)	NA	65	PHOSPHO1-KO
542.328	0.0479	0.723044	[M+Na]+	520.341	1_LPC(18:2)+H	LPC	[M+H]+	1_LPC(18:2)+H	LPC	[M+H]+	lysoPC 18:2; [M+H]+; PC(18:2(2E,4E)/0:0)	lysoPC 18:2; [M+H]+; PC(18:2(2E,4E)/0:0)	65	PHOSPHO1-KO
542.328	0.0479	0.723044	[M+Na]+	520.341	1_LPC(18:2)+H	LPC	[M+H]+	1_LPC(18:2)+H	LPC	[M+H]+	lysoPC 18:2; [M+H]+; PC(18:2(2E,4E)/0:0)	lysoPC 18:2; [M+H]+; PC(18:2(2E,4E)/0:0)	65	PHOSPHO1-KO
542.328	0.0479	0.723044	[M-H2O+H]+	560.336	1_OxLPC(20:4(OH))+H | 1_OxLPC(20:3(Ke))+H | 1_OxLPC(18:1(OH))+Na | 1_PC(8:0_10:0)+Na | 1_PE(8:0_13:0)+Na	OxLPC	[M+H]+	1_OxLPC(20:4(OH))+H | 1_OxLPC(20:3(Ke))+H | 1_OxLPC(18:1(OH))+Na | 1_PE(8:0_13:0)+Na	OxLPC	[M+H]+	NA	NA	65	PHOSPHO1-KO
542.328	0.0479	0.723044	[M+Na]+	520.357	4_PEG(n=11_NH4+_CH2=0_DBE=0_(1-NH3)) | 4_PEG(n=9_NH4+_CH2=7_DBE=5_(2-NH3))			4_PEG(n=11_NH4+_CH2=0_DBE=0_(1-NH3)) | 4_PEG(n=9_NH4+_CH2=7_DBE=5_(2-NH3))			NA	NA	65	PHOSPHO1-KO
856.755	0.0478	0.699669	[M-H2O+H]+	874.787	1_TG(16:0_18:1_18:2)+NH4 | 1_TG(16:1_18:1_18:1)+NH4 | 1_TG(16:1_18:0_18:2)+NH4 | 1_TG(16:0_18:0_18:3)+NH4 | 1_TG(14:0_18:1_20:2)+NH4 | 1_TG(16:0_16:1_20:2)+NH4 | 1_TG(14:1_18:1_20:1)+NH4 | 1_TG(17:1_17:1_18:1)+NH4 | 1_TG(17:0_17:2_18:1)+NH4 | 1_TG(12:0...	TG	[M+NH4]+	1_TG(16:0_18:1_18:2)+NH4 | 1_TG(16:1_18:1_18:1)+NH4 | 1_TG(16:0_16:1_20:2)+NH4 | 1_TG(14:0_18:1_20:2)+NH4 | 1_TG(14:1_18:1_20:1)+NH4 | 1_TG(17:0_17:2_18:1)+NH4 | 1_TG(17:1_17:1_18:1)+NH4 | 1_TG(12:0_18:1_22:2)+NH4 | 1_TG(16:1_18:0_18:2)+NH4 | 1_TG(16:0...	TG	[M+NH4]+	TG 52:3; [M+NH4]+; TG(16:0/18:1/18:2)	TG 52:3; [M+NH4]+; TG(16:0/18:1/18:2)	66	PHOSPHO1-KO
856.755	0.0478	0.699669	[M+K]+	818.724	1_TG(14:0_16:1_18:2)+NH4 | 1_TG(12:0_18:1_18:2)+NH4 | 1_TG(14:1_16:1_18:1)+NH4 | 1_TG(14:0_16:0_18:3)+NH4 | 1_TG(14:1_16:0_18:2)+NH4 | 1_TG(12:0_16:1_20:2)+NH4 | 1_TG(16:1_16:1_16:1)+NH4 | 1_TG(12:0_18:0_18:3)+NH4 | 1_TG(10:0_18:2_20:1)+NH4 | 1_TG(12:0...	TG	[M+NH4]+	1_TG(14:0_16:1_18:2)+NH4 | 1_TG(12:0_16:1_20:2)+NH4 | 1_TG(14:1_16:1_18:1)+NH4 | 1_TG(12:0_18:1_18:2)+NH4 | 1_TG(14:0_16:0_18:3)+NH4 | 1_TG(14:1_16:0_18:2)+NH4 | 1_TG(10:0_16:1_22:2)+NH4 | 1_TG(15:1_16:1_17:1)+NH4 | 1_TG(15:0_16:1_17:2)+NH4 | 1_TG(16:1...	TG	[M+NH4]+	NA	TG 48:3; [M+NH4]+; TG(16:1/16:1/16:1)	66	PHOSPHO1-KO
856.755	0.0478	0.699669	[M+K]+	818.725	1_TG(14:0_16:1_18:2)+NH4 | 1_TG(12:0_18:1_18:2)+NH4 | 1_TG(12:0_16:1_20:2)+NH4 | 1_TG(14:1_16:1_18:1)+NH4 | 1_TG(14:1_16:0_18:2)+NH4 | 1_TG(10:0_18:2_20:1)+NH4 | 1_TG(16:1_16:1_16:1)+NH4 | 1_TG(15:1_16:1_17:1)+NH4 | 1_TG(12:0_18:0_18:3)+NH4 | 1_TG(12:0...	TG	[M+NH4]+	1_TG(12:0_16:1_20:2)+NH4 | 1_TG(14:0_16:1_18:2)+NH4 | 1_TG(12:0_18:1_18:2)+NH4 | 1_TG(14:1_16:1_18:1)+NH4 | 1_TG(10:0_16:1_22:2)+NH4 | 1_TG(15:1_16:1_17:1)+NH4 | 1_TG(15:0_16:1_17:2)+NH4 | 1_TG(16:1_16:1_16:1)+NH4 | 1_TG(12:0_14:1_22:2)+NH4 | 1_TG(12:0...	TG	[M+NH4]+	NA	NA	66	PHOSPHO1-KO
856.755	0.0478	0.699669	[M-H2O+H]+	874.714	1_OxTG(14:0_18:2_18:3(OO))+NH4 | 1_OxTG(14:0_18:2_18:2(Ke,OH))+NH4 | 1_OxTG(16:1_16:1_18:3(OO))+NH4 | 1_OxTG(16:1_16:1_18:2(Ke,OH))+NH4 | 1_OxTG(14:1_18:1_18:3(OO))+NH4 | 1_OxTG(14:1_18:1_18:2(Ke,OH))+NH4 | 1_OxTG(14:1_18:2_18:2(OOH))+NH4 | 1_OxTG(14:1...	OxTG	[M+NH4]+	1_OxTG(14:0_18:2_18:3(OO))+NH4 | 1_OxTG(14:0_18:2_18:2(Ke,OH))+NH4 | 1_OxTG(14:0_16:1_20:4(OOH))+NH4 | 1_OxTG(14:0_16:1_20:3(Ke,OH))+NH4 | 1_OxTG(14:0_18:1_18:4(OO))+NH4 | 1_OxTG(14:0_18:1_18:3(Ke,OH))+NH4 | 1_OxTG(14:0_18:3_18:2(OOH))+NH4 | 1_OxTG(14:...	OxTG	[M+NH4]+	NA	NA	66	PHOSPHO1-KO
856.755	0.0478	0.699669	[M+K]+	818.696	4_Plasmanyl-PC(O-16:0/23:0)+H | 4_Plasmanyl-PC(O-18:0/21:0)+H | 4_Plasmanyl-PC(O-20:0/19:0)+H | 4_Plasmanyl-PE(O-16:0/26:0)+H | 4_Plasmanyl-PE(O-18:0/24:0)+H | 4_Plasmanyl-PE(O-20:0/22:0)+H			4_Plasmanyl-PC(O-16:0/23:0)+H | 4_Plasmanyl-PC(O-18:0/21:0)+H | 4_Plasmanyl-PC(O-20:0/19:0)+H | 4_Plasmanyl-PE(O-16:0/26:0)+H | 4_Plasmanyl-PE(O-18:0/24:0)+H | 4_Plasmanyl-PE(O-20:0/22:0)+H			NA	NA	66	PHOSPHO1-KO
856.755	0.0478	0.699669	[M+H]+	856.739	4_TG(16:0_17:1_18:4)+NH4 | 4_TG(15:1_16:0_20:4)+NH4 | 4_TG(15:1_18:0_18:4)+NH4 | 4_TG(15:1_18:2_18:2)+NH4 | 4_TG(14:0_15:1_22:4)+NH4 | 4_TG(14:0_17:1_20:4)+NH4 | 4_TG(12:0_17:1_22:4)+NH4 | 4_TG(17:1_17:2_17:2)+NH4 | 4_TG(16:0_17:2_18:3)+NH4 | 4_TG(16:1...			4_TG(16:0_17:1_18:4)+NH4 | 4_TG(15:1_16:0_20:4)+NH4 | 4_TG(15:1_18:0_18:4)+NH4 | 4_TG(15:1_18:2_18:2)+NH4 | 4_TG(14:0_15:1_22:4)+NH4 | 4_TG(14:0_17:1_20:4)+NH4 | 4_TG(12:0_17:1_22:4)+NH4 | 4_TG(17:1_17:2_17:2)+NH4 | 4_TG(16:0_17:2_18:3)+NH4 | 4_TG(16:1...			NA	NA	66	PHOSPHO1-KO
856.755	0.0478	0.699669	[M+K]+	818.592	1_OxPC(22:1_14:0(COOH))+H | 1_OxPC(22:1_14:1(OO)) | 1_OxPC(18:1_18:1(OO)) | 1_OxPC(20:1_16:1(OO)) | 1_OxPC(20:0_16:1(COOH))+H | 1_OxPC(18:0_18:2(OOH)) | 1_OxPC(18:0_18:1(Ke,OH)) | 1_OxPC(20:0_16:1(Ke,OH)) | 1_OxPC(24:1_12:0(COOH))+H | 1_OxPC(14:1_22:1(...	OxPC	[M+H]+	1_PG(18:2_20:1)+NH4 | 1_PG(18:0_20:3)+NH4 | 1_PG(16:0_22:3)+NH4 | 1_PG(18:1_20:2)+NH4 | 1_PG(16:1_22:2)+NH4 | 1_PG(18:3_20:0)+NH4 | 1_OxPE(23:0_16:1(COOH))+H | 1_OxPE(23:0_16:1(Ke,OH))+H | 1_OxPE(17:1(OH)_22:1(OH))+H | 1_OxPE(25:0_14:1(COOH))+H | 1_OxP...	PG	[M+NH4]+	NA	NA	66	PHOSPHO1-KO
856.755	0.0478	0.699669	[M+H]+	856.724	1_MGDG(17:2_25:0)+NH4-CO | 1_MGDG(25:0_17:2)+NH4-CO | 1_MGDG(20:1_22:1)+NH4-CO | 1_MGDG(22:1_20:1)+NH4-CO | 1_MGDG(20:2_22:0)+NH4-CO | 1_MGDG(22:0_20:2)+NH4-CO | 1_MGDG(20:0_22:2)+NH4-CO | 1_MGDG(22:2_20:0)+NH4-CO | 1_MGDG(18:2_24:0)+NH4-CO | 1_MGDG(24...	MGDG	[M+NH4-CO]+	1_OxTG(14:0_16:0_17:1(OOO))+NH4 | 1_OxTG(16:0_16:0_15:1(OOO))+NH4 | 1_OxTG(14:0_18:0_15:1(OOO))+NH4 | 1_MGDG(20:0_22:2)+NH4-CO | 1_MGDG(22:2_20:0)+NH4-CO | 1_MGDG(17:2_25:0)+NH4-CO | 1_MGDG(25:0_17:2)+NH4-CO | 1_MGDG(16:1_26:1)+NH4-CO | 1_MGDG(26:1_16:...	OxTG	[M+NH4]+	NA	NA	66	PHOSPHO1-KO
856.755	0.0478	0.699669	[M+K]+	818.592	1_OxPC(22:1_14:0(COOH))+H | 1_OxPC(22:1_14:1(OO)) | 1_OxPC(18:1_18:1(OO)) | 1_OxPC(20:1_16:1(OO)) | 1_OxPC(20:0_16:1(COOH))+H | 1_OxPC(18:0_18:2(OOH)) | 1_OxPC(18:0_18:1(Ke,OH)) | 1_OxPC(20:0_16:1(Ke,OH)) | 1_OxPC(24:1_12:0(COOH))+H | 1_OxPC(14:1_22:1(...	OxPC	[M+H]+	1_PG(18:2_20:1)+NH4 | 1_PG(18:0_20:3)+NH4 | 1_PG(16:0_22:3)+NH4 | 1_PG(18:1_20:2)+NH4 | 1_PG(16:1_22:2)+NH4 | 1_PG(18:3_20:0)+NH4 | 1_OxPE(23:0_16:1(COOH))+H | 1_OxPE(23:0_16:1(Ke,OH))+H | 1_OxPE(17:1(OH)_22:1(OH))+H | 1_OxPE(21:0_18:2(OOH))+H | 1_OxPE...	PG	[M+NH4]+	NA	NA	66	PHOSPHO1-KO
856.755	0.0478	0.699669	[M-H2O+H]+	874.714	4_OxTG(14:0_16:1_20:4(OOH))+NH4 | 4_OxTG(14:0_18:0_18:4(COOH))+NH4 | 4_OxTG(14:0_18:3_18:2(OOH))+NH4 | 4_OxTG(14:1_16:0_20:4(OOH))+NH4 | 4_OxTG(14:1_18:2_18:2(OOH))+NH4 | 4_OxTG(16:0_16:0_18:4(COOH))+NH4 | 4_OxTG(16:0_18:0_16:4(COOH))+NH4 | 4_OxTG(16:0...			4_OxTG(14:0_16:1_20:4(OOH))+NH4 | 4_OxTG(14:0_18:0_18:4(COOH))+NH4 | 4_OxTG(14:0_18:3_18:2(OOH))+NH4 | 4_OxTG(14:1_16:0_20:4(OOH))+NH4 | 4_OxTG(14:1_18:2_18:2(OOH))+NH4 | 4_OxTG(16:0_16:0_18:4(COOH))+NH4 | 4_OxTG(16:0_18:0_16:4(COOH))+NH4 | 4_OxTG(16:0...			NA	NA	66	PHOSPHO1-KO
856.755	0.0478	0.699669	[M+K]+	818.592	1_OxPC(22:1_14:0(COOH))+H | 1_OxPC(22:1_14:1(OO)) | 1_OxPC(18:1_18:1(OO)) | 1_OxPC(20:0_16:1(COOH))+H | 1_OxPC(18:0_18:2(OOH)) | 1_OxPC(18:0_18:1(Ke,OH)) | 1_OxPC(20:0_16:1(Ke,OH)) | 1_OxPC(20:1_16:1(OO)) | 1_OxPC(24:1_12:0(COOH))+H | 1_OxPC(14:1_22:1(...	OxPC	[M+H]+	1_OxPE(23:0_16:1(COOH))+H | 1_OxPE(23:0_16:1(Ke,OH))+H | 1_OxPE(17:1(OH)_22:1(OH))+H | 1_OxPE(21:0_18:2(OOH))+H | 1_OxPE(21:0_18:1(Ke,OH))+H | 1_OxPE(22:1_17:1(OO))+H | 1_OxPE(17:0_22:2(OO))+H | 1_OxPE(17:0_22:1(Ke,OH))+H | 1_OxTG(18:4_20:5_10:1(CHO))+...	OxPE	[M+H]+	NA	NA	66	PHOSPHO1-KO
856.755	0.0478	0.699669	[M+K]+	818.592	1_OxPC(22:1_14:0(COOH))+H | 1_OxPC(22:1_14:1(OO)) | 1_OxPC(18:1_18:1(OO)) | 1_OxPC(20:0_16:1(COOH))+H | 1_OxPC(20:0_16:1(Ke,OH)) | 1_OxPC(18:0_18:2(OOH)) | 1_OxPC(18:0_18:1(Ke,OH)) | 1_OxPC(24:1_12:0(COOH))+H | 1_OxPC(14:1_22:1(OO)) | 1_OxPC(16:1_20:1(...	OxPC	[M+H]+	1_PG(18:2_20:1)+NH4 | 1_PG(18:0_20:3)+NH4 | 1_PG(16:0_22:3)+NH4 | 1_PG(18:1_20:2)+NH4 | 1_PG(16:1_22:2)+NH4 | 1_PG(18:3_20:0)+NH4 | 1_OxTG(18:4_20:5_10:1(CHO))+NH4 | 1_OxPE(23:0_16:1(COOH))+H | 1_OxPE(23:0_16:1(Ke,OH))+H | 1_OxPE(17:1(OH)_22:1(OH))+H |...	PG	[M+NH4]+	NA	NA	66	PHOSPHO1-KO
856.755	0.0478	0.699669	[M+K]+	818.571	4_PC(17:1_22:6)+H | 4_PC(17:2_22:5)+H | 4_PC(4:1_35:6)+H | 4_PC(5:1_34:6)+H | 4_PC(5:2_34:5)+H | 4_PC(6:1_33:6)+H | 4_PC(6:2_33:5)+H | 4_PC(7:1_32:6)+H | 4_PC(7:2_32:5)+H | 4_PC(7:3_32:4)+H | 4_PC(8:1_31:6)+H | 4_PC(8:2_31:5)+H | 4_PC(8:3_31:4)+H | 4_P...			4_PC(17:1_22:6)+H | 4_PC(17:2_22:5)+H | 4_PC(4:1_35:6)+H | 4_PC(5:1_34:6)+H | 4_PC(5:2_34:5)+H | 4_PC(6:1_33:6)+H | 4_PC(6:2_33:5)+H | 4_PC(7:1_32:6)+H | 4_PC(7:2_32:5)+H | 4_PC(7:3_32:4)+H | 4_PC(8:1_31:6)+H | 4_PC(8:2_31:5)+H | 4_PC(8:3_31:4)+H | 4_P...			NA	NA	66	PHOSPHO1-KO
856.755	0.0478	0.699669	[M-H2O+H]+	874.787	1_TG(16:0_18:1_18:2)+NH4 | 1_TG(16:1_18:1_18:1)+NH4 | 1_TG(16:1_18:0_18:2)+NH4 | 1_TG(14:0_18:1_20:2)+NH4 | 1_TG(17:0_17:2_18:1)+NH4 | 1_TG(14:1_18:1_20:1)+NH4 | 1_TG(14:0_18:2_20:1)+NH4 | 1_TG(16:0_16:1_20:2)+NH4 | 1_TG(14:1_18:2_20:0)+NH4 | 1_TG(15:1...	TG	[M+NH4]+	1_TG(16:0_18:1_18:2)+NH4 | 1_TG(16:0_16:1_20:2)+NH4 | 1_TG(16:0_18:0_18:3)+NH4 | 1_TG(16:1_18:1_18:1)+NH4 | 1_TG(14:0_16:0_22:3)+NH4 | 1_TG(14:1_16:0_22:2)+NH4 | 1_TG(16:0_16:0_20:3)+NH4 | 1_TG(14:0_18:1_20:2)+NH4 | 1_TG(14:1_18:1_20:1)+NH4 | 1_TG(17:0...	TG	[M+NH4]+	TG 52:3; [M+NH4]+; TG(16:0/18:1/18:2)	TG 52:3; [M+NH4]+; TG(16:0/18:1/18:2)	66	PHOSPHO1-KO
856.755	0.0478	0.699669	[M+H (C13 isotope)]+	855.734	4_SM(d20:2_25:0)+H | 4_SM(d22:2_23:0)+H | 4_SM(d23:0_22:2)+H | 4_SM(d25:0_20:2)+H			4_SM(d20:2_25:0)+H | 4_SM(d22:2_23:0)+H | 4_SM(d23:0_22:2)+H | 4_SM(d25:0_20:2)+H			NA	NA	66	PHOSPHO1-KO
856.755	0.0478	0.699669	[M+H]+	856.725	4_MGDG(16:0_26:2)+NH4-CO | 4_MGDG(16:1_26:1)+NH4-CO | 4_MGDG(17:2_25:0)+NH4-CO | 4_MGDG(18:1_24:1)+NH4-CO | 4_MGDG(18:2_24:0)+NH4-CO | 4_MGDG(20:0_22:2)+NH4-CO | 4_MGDG(20:1_22:1)+NH4-CO | 4_MGDG(20:2_22:0)+NH4-CO | 4_MGDG(22:0_20:2)+NH4-CO | 4_MGDG(22...			4_MGDG(16:0_26:2)+NH4-CO | 4_MGDG(16:1_26:1)+NH4-CO | 4_MGDG(17:2_25:0)+NH4-CO | 4_MGDG(18:1_24:1)+NH4-CO | 4_MGDG(18:2_24:0)+NH4-CO | 4_MGDG(20:0_22:2)+NH4-CO | 4_MGDG(20:1_22:1)+NH4-CO | 4_MGDG(20:2_22:0)+NH4-CO | 4_MGDG(22:0_20:2)+NH4-CO | 4_MGDG(22...			NA	NA	66	PHOSPHO1-KO
856.755	0.0478	0.699669	[M-H2O+H]+	874.86	5_NoID			5_NoID			NA	NA	66	PHOSPHO1-KO
895.747	0.0477	0.767139	[M+H (C13 isotope)]+	894.756	1_TG(18:2_18:2_18:3)+NH4 | 1_TG(18:1_18:3_18:3)+NH4 | 1_TG(16:0_18:3_20:4)+NH4 | 1_TG(16:1_18:3_20:3)+NH4 | 1_TG(18:1_18:2_18:4)+NH4 | 1_TG(18:0_18:3_18:4)+NH4 | 1_TG(14:0_18:3_22:4)+NH4 | 1_TG(14:1_18:3_22:3)+NH4 | 1_TG(16:0_18:2_20:5)+NH4 | 1_TG(16:1...	TG	[M+NH4]+	1_TG(18:2_18:2_18:3)+NH4 | 1_TG(18:1_18:3_18:3)+NH4 | 1_TG(18:1_18:2_18:4)+NH4 | 1_TG(16:0_18:3_20:4)+NH4 | 1_TG(16:0_18:2_20:5)+NH4 | 1_TG(16:1_18:2_20:4)+NH4 | 1_TG(18:0_18:3_18:4)+NH4 | 1_TG(16:1_18:3_20:3)+NH4 | 1_TG(14:0_18:3_22:4)+NH4 | 1_TG(14:1...	TG	[M+NH4]+	NA	TG 54:7; [M+NH4]+; TG(18:2/18:2/18:3)	68	PHOSPHO1-KO
895.747	0.0477	0.767139	[M+K]+	857.728	5_NoID			5_NoID			NA	NA	68	PHOSPHO1-KO
895.747	0.0477	0.767139	[M+H (C13 isotope)]+	894.702	4_MGDG(17:2_26:2)+NH4 | 4_MGDG(18:4_25:0)+NH4 | 4_MGDG(19:0_24:4)+NH4 | 4_MGDG(20:4_23:0)+NH4 | 4_MGDG(21:0_22:4)+NH4 | 4_MGDG(22:4_21:0)+NH4 | 4_MGDG(23:0_20:4)+NH4 | 4_MGDG(24:4_19:0)+NH4 | 4_MGDG(25:0_18:4)+NH4 | 4_MGDG(26:2_17:2)+NH4 | 4_OxTG(14:0_...			4_MGDG(17:2_26:2)+NH4 | 4_MGDG(18:4_25:0)+NH4 | 4_MGDG(19:0_24:4)+NH4 | 4_MGDG(20:4_23:0)+NH4 | 4_MGDG(21:0_22:4)+NH4 | 4_MGDG(22:4_21:0)+NH4 | 4_MGDG(23:0_20:4)+NH4 | 4_MGDG(24:4_19:0)+NH4 | 4_MGDG(25:0_18:4)+NH4 | 4_MGDG(26:2_17:2)+NH4 | 4_OxTG(14:0_...			NA	NA	68	PHOSPHO1-KO
353.267	0.0477	0.84205	[NA]+	NA	NA	NA	NA	NA	NA	NA	NA	NA	67	PHOSPHO1-KO
905.763	0.0476	0.724815	[M+H (C13 isotope)]+	904.834	1_TG(18:0_18:1_18:1)+NH4 | 1_TG(16:0_18:1_20:1)+NH4 | 1_TG(12:0_18:1_24:1)+NH4 | 1_TG(16:1_18:1_20:0)+NH4 | 1_TG(14:0_18:1_22:1)+NH4 | 1_TG(17:1_18:1_19:0)+NH4 | 1_TG(16:1_18:0_20:1)+NH4 | 1_TG(16:0_18:0_20:2)+NH4 | 1_TG(18:0_18:0_18:2)+NH4 | 1_TG(12:0...	TG	[M+NH4]+	1_TG(18:0_18:1_18:1)+NH4 | 1_TG(16:0_18:1_20:1)+NH4 | 1_TG(14:0_18:1_22:1)+NH4 | 1_TG(12:0_18:1_24:1)+NH4 | 1_TG(16:1_18:1_20:0)+NH4 | 1_TG(14:1_18:1_22:0)+NH4 | 1_TG(17:1_18:1_19:0)+NH4 | 1_TG(15:1_18:1_21:0)+NH4 | 1_TG(16:1_18:0_20:1)+NH4 | 1_TG(16:0...	TG	[M+NH4]+	TG 54:2; [M+NH4]+; TG(18:0/18:1/18:1)	TG 54:2; [M+NH4]+; TG(18:0/18:1/18:1)	69	PHOSPHO1-KO
905.763	0.0476	0.724815	[M+H (C13 isotope)]+	904.761	1_OxTG(16:0_18:2_18:2(OOH))+NH4 | 1_OxTG(16:0_18:2_18:1(Ke,OH))+NH4 | 1_OxTG(16:1_18:1_18:2(OOH))+NH4 | 1_OxTG(16:1_18:1_18:1(Ke,OH))+NH4 | 1_OxTG(16:0_18:1_18:3(OO))+NH4 | 1_OxTG(16:0_18:1_18:2(Ke,OH))+NH4 | 1_OxTG(16:1_18:0_18:3(OO))+NH4 | 1_OxTG(16:...	OxTG	[M+NH4]+	1_OxTG(16:0_18:1_18:3(OO))+NH4 | 1_OxTG(16:0_18:1_18:2(Ke,OH))+NH4 | 1_OxTG(16:0_18:2_18:2(OOH))+NH4 | 1_OxTG(16:0_18:2_18:1(Ke,OH))+NH4 | 1_OxTG(16:1_18:1_18:2(OOH))+NH4 | 1_OxTG(16:1_18:1_18:1(Ke,OH))+NH4 | 1_OxTG(18:1(OH)_18:3(OH)_16:0)+NH4 | 1_OxTG...	OxTG	[M+NH4]+	NA	NA	69	PHOSPHO1-KO
905.763	0.0476	0.724815	[M+H (C13 isotope)]+	904.834	1_TG(18:0_18:1_18:1)+NH4 | 1_TG(16:0_18:1_20:1)+NH4 | 1_TG(12:0_18:1_24:1)+NH4 | 1_TG(16:1_18:1_20:0)+NH4 | 1_TG(14:0_18:1_22:1)+NH4 | 1_TG(17:1_18:1_19:0)+NH4 | 1_TG(16:1_18:0_20:1)+NH4 | 1_TG(16:0_18:0_20:2)+NH4 | 1_TG(18:0_18:0_18:2)+NH4 | 1_TG(12:0...	TG	[M+NH4]+	1_TG(18:0_18:1_18:1)+NH4 | 1_TG(16:0_18:1_20:1)+NH4 | 1_TG(14:0_18:1_22:1)+NH4 | 1_TG(12:0_18:1_24:1)+NH4 | 1_TG(16:1_18:1_20:0)+NH4 | 1_TG(14:1_18:1_22:0)+NH4 | 1_TG(17:1_18:1_19:0)+NH4 | 1_TG(15:1_18:1_21:0)+NH4 | 1_TG(16:1_18:0_20:1)+NH4 | 1_TG(16:0...	TG	[M+NH4]+	TG 54:2; [M+NH4]+; TG(18:0/18:1/18:1)	TG 54:2; [M+NH4]+; TG(18:0/18:1/18:1)	69	PHOSPHO1-KO
905.763	0.0476	0.724815	[M+H]+	905.764	5_NoID			5_NoID			NA	NA	69	PHOSPHO1-KO
905.763	0.0476	0.724815	[M+H (C13 isotope)]+	904.761	1_OxTG(16:0_18:2_18:2(OOH))+NH4 | 1_OxTG(16:0_18:2_18:1(Ke,OH))+NH4 | 1_OxTG(16:1_18:1_18:2(OOH))+NH4 | 1_OxTG(16:1_18:1_18:1(Ke,OH))+NH4 | 1_OxTG(16:0_18:1_18:3(OO))+NH4 | 1_OxTG(16:0_18:1_18:2(Ke,OH))+NH4 | 1_OxTG(16:1_18:0_18:3(OO))+NH4 | 1_OxTG(16:...	OxTG	[M+NH4]+	1_OxTG(16:0_18:1_18:3(OO))+NH4 | 1_OxTG(16:0_18:1_18:2(Ke,OH))+NH4 | 1_OxTG(16:0_18:2_18:2(OOH))+NH4 | 1_OxTG(16:0_18:2_18:1(Ke,OH))+NH4 | 1_OxTG(16:1_18:1_18:2(OOH))+NH4 | 1_OxTG(16:1_18:1_18:1(Ke,OH))+NH4 | 1_OxTG(18:1(OH)_18:3(OH)_16:0)+NH4 | 1_OxTG...	OxTG	[M+NH4]+	NA	NA	69	PHOSPHO1-KO
905.763	0.0476	0.724815	[M+K]+	867.709	5_NoID			5_NoID			NA	NA	69	PHOSPHO1-KO
905.763	0.0476	0.724815	[M+K]+	867.685	4_PA(22:3_26:0)+H			4_PA(22:3_26:0)+H			NA	NA	69	PHOSPHO1-KO
905.763	0.0476	0.724815	[M-H2O+H]+	923.842	5_NoID			5_NoID			NA	NA	69	PHOSPHO1-KO
602.248	0.0475	0.744206	[NA]+	NA	NA	NA	NA	NA	NA	NA	NA	NA	8	WT
721.487	0.0473	0.770716	[M+H (C13 isotope)]+	720.555	1_PC(15:0_16:0)+H | 1_PC(14:0_17:0)+H | 1_PC(12:0_19:0)+H | 1_PC(8:0_23:0)+H | 1_PE(12:0_22:0)+H | 1_PE(16:0_18:0)+H | 1_PE(15:0_19:0)+H | 1_PE(8:0_26:0)+H | 1_PE(10:0_24:0)+H | 1_PE(13:0_21:0)+H | 1_PE(17:0_17:0)+H | 3_PE(34:0)+H	PC	[M+H]+	1_PE(16:0_18:0)+H | 1_PE(14:0_20:0)+H | 1_PE(13:0_21:0)+H | 3_PE(34:0)+H	PE	[M+H]+	PC 31:0; [M+H]+; GPCho(15:0/16:0)	PC 31:0; [M+H]+; GPCho(16:0/15:0)	70	PHOSPHO1-KO
683.489	0.0472	0.825406	[M+K]+	645.468	4_PEG(n=10_H+_CH2=14_DBE=5_(2-NH3)) | 4_PEG(n=12_H+_CH2=7_DBE=0_(1-NH3))			4_PEG(n=10_H+_CH2=14_DBE=5_(2-NH3)) | 4_PEG(n=12_H+_CH2=7_DBE=0_(1-NH3))			NA	NA	71	PHOSPHO1-KO
743.598	0.047	0.72401	[M-H2O+H]+	761.63	5_NoID			5_NoID			NA	NA	72	PHOSPHO1-KO
280.097	0.0467	0.706165	[M+H]+	280.119	5_NoID			5_NoID			NA	NA	73	PHOSPHO1-KO
146.989	0.0466	0.723915	[NA]+	NA	NA	NA	NA	NA	NA	NA	NA	NA	74	PHOSPHO1-KO
234.086	0.0464	0.665361	[NA]+	NA	NA	NA	NA	NA	NA	NA	NA	NA	75	PHOSPHO1-KO
570.289	0.0464	0.733973	[M+H (C13 isotope)]+	569.343	4_PEG(n=10_Na+_CH2=7_DBE=5_(2-NH3)) | 4_PEG(n=12_H+_CH2=2_DBE=3_(1-NH3)) | 4_PEG(n=12_Na+_CH2=0_DBE=0_(1-NH3)) | 4_PG(8:0_13:0)+H			4_PEG(n=10_Na+_CH2=7_DBE=5_(2-NH3)) | 4_PEG(n=12_H+_CH2=2_DBE=3_(1-NH3)) | 4_PEG(n=12_Na+_CH2=0_DBE=0_(1-NH3)) | 4_PG(8:0_13:0)+H			NA	NA	76	PHOSPHO1-KO
474.286	0.0463	0.796913	[M-H2O+H]+	492.309	5_NoID			5_NoID			NA	NA	9	WT
474.286	0.0463	0.796913	[M+H]+	474.338	4_PEG(n=10_NH4+_CH2=0_DBE=1_(2-NH3)) | 4_PEG(n=3_NH4+_CH2=19_DBE=4_(3-OH)) | 4_PEG(n=4_NH4+_CH2=17_DBE=2_(2=O)) | 4_PEG(n=4_NH4+_CH2=17_DBE=4_(2-OH)) | 4_PEG(n=5_NH4+_CH2=15_DBE=3_(1=O)) | 4_PEG(n=5_NH4+_CH2=15_DBE=4_(1-OH)) | 4_PEG(n=6_NH4+_CH2=13_DBE...			4_PEG(n=10_NH4+_CH2=0_DBE=1_(2-NH3)) | 4_PEG(n=3_NH4+_CH2=19_DBE=4_(3-OH)) | 4_PEG(n=4_NH4+_CH2=17_DBE=2_(2=O)) | 4_PEG(n=4_NH4+_CH2=17_DBE=4_(2-OH)) | 4_PEG(n=5_NH4+_CH2=15_DBE=3_(1=O)) | 4_PEG(n=5_NH4+_CH2=15_DBE=4_(1-OH)) | 4_PEG(n=6_NH4+_CH2=13_DBE...			NA	NA	9	WT
517.308	0.0462	0.733753	[M+Na]+	495.367	4_PEG(n=4_Na+_CH2=19_DBE=1_(1=O)) | 4_PEG(n=4_Na+_CH2=19_DBE=2_(1-OH)) | 4_PEG(n=5_H+_CH2=19_DBE=5_) | 4_PEG(n=5_Na+_CH2=17_DBE=2_) | 4_PEG(n=9_H+_CH2=6_DBE=2_(2-NH3))			4_PEG(n=4_Na+_CH2=19_DBE=1_(1=O)) | 4_PEG(n=4_Na+_CH2=19_DBE=2_(1-OH)) | 4_PEG(n=5_H+_CH2=19_DBE=5_) | 4_PEG(n=5_Na+_CH2=17_DBE=2_) | 4_PEG(n=9_H+_CH2=6_DBE=2_(2-NH3))			NA	NA	77	PHOSPHO1-KO
136.064	0.0461	0.645435	[NA]+	NA	NA	NA	NA	NA	NA	NA	NA	NA	10	WT
746.233	0.0461	0.791555	[NA]+	NA	NA	NA	NA	NA	NA	NA	NA	NA	11	WT
152.06	0.0453	0.587779	[NA]+	NA	NA	NA	NA	NA	NA	NA	NA	NA	12	WT
842.694	0.0453	0.798922	[M+Na]+	820.74	1_TG(14:0_16:0_18:2)+NH4 | 1_TG(14:0_16:1_18:1)+NH4 | 1_TG(14:1_16:0_18:1)+NH4 | 1_TG(12:0_18:1_18:1)+NH4 | 1_TG(12:0_18:0_18:2)+NH4 | 1_TG(12:0_16:0_20:2)+NH4 | 1_TG(10:0_18:1_20:1)+NH4 | 1_TG(18:1_22:1_8:0)+NH4 | 1_TG(15:0_15:1_18:1)+NH4 | 1_TG(12:0_...	TG	[M+NH4]+	1_TG(14:0_16:0_18:2)+NH4 | 1_TG(14:0_16:1_18:1)+NH4 | 1_TG(14:1_16:0_18:1)+NH4 | 1_TG(12:0_16:0_20:2)+NH4 | 1_TG(12:0_14:0_22:2)+NH4 | 1_TG(12:0_18:1_18:1)+NH4 | 1_TG(12:0_18:0_18:2)+NH4 | 1_TG(16:0_16:1_16:1)+NH4 | 1_TG(10:0_16:0_22:2)+NH4 | 1_TG(15:1...	TG	[M+NH4]+	TG 48:2; [M+NH4]+; TG(14:0/16:1/18:1)	TG 48:2; [M+NH4]+; TG(14:0/16:1/18:1)	79	PHOSPHO1-KO
842.694	0.0453	0.798922	[M+H]+	842.723	1_TG(14:0_18:2_18:3)+NH4 | 1_TG(14:1_16:0_20:4)+NH4 | 1_TG(14:0_16:1_20:4)+NH4 | 1_TG(12:0_18:1_20:4)+NH4 | 1_TG(12:0_16:0_22:5)+NH4 | 1_TG(14:1_18:2_18:2)+NH4 | 1_TG(12:0_18:3_20:2)+NH4 | 1_TG(12:0_18:2_20:3)+NH4 | 1_TG(10:0_20:1_20:4)+NH4 | 1_TG(14:0...	TG	[M+NH4]+	1_TG(14:1_16:0_20:4)+NH4 | 1_TG(12:0_18:1_20:4)+NH4 | 1_TG(14:0_16:1_20:4)+NH4 | 1_TG(14:0_18:2_18:3)+NH4 | 1_TG(14:1_18:2_18:2)+NH4 | 1_TG(10:0_20:1_20:4)+NH4 | 1_TG(20:4_22:1_8:0)+NH4 | 1_TG(15:0_15:1_20:4)+NH4 | 1_TG(13:0_17:1_20:4)+NH4 | 1_TG(12:0_...	TG	[M+NH4]+	NA	TG 50:5; [M+NH4]+; TG(16:1/16:1/18:3)	79	PHOSPHO1-KO
842.694	0.0453	0.798922	[M+Na]+	820.74	1_TG(14:0_16:0_18:2)+NH4 | 1_TG(14:0_16:1_18:1)+NH4 | 1_TG(14:1_16:0_18:1)+NH4 | 1_TG(12:0_18:1_18:1)+NH4 | 1_TG(12:0_18:0_18:2)+NH4 | 1_TG(12:0_16:0_20:2)+NH4 | 1_TG(10:0_18:1_20:1)+NH4 | 1_TG(18:1_22:1_8:0)+NH4 | 1_TG(15:0_15:1_18:1)+NH4 | 1_TG(12:0_...	TG	[M+NH4]+	1_TG(14:0_16:0_18:2)+NH4 | 1_TG(14:0_16:1_18:1)+NH4 | 1_TG(14:1_16:0_18:1)+NH4 | 1_TG(12:0_16:0_20:2)+NH4 | 1_TG(12:0_14:0_22:2)+NH4 | 1_TG(12:0_18:1_18:1)+NH4 | 1_TG(12:0_18:0_18:2)+NH4 | 1_TG(16:0_16:1_16:1)+NH4 | 1_TG(10:0_16:0_22:2)+NH4 | 1_TG(15:1...	TG	[M+NH4]+	TG 48:2; [M+NH4]+; TG(14:0/16:1/18:1)	TG 48:2; [M+NH4]+; TG(16:0/16:1/16:1)	79	PHOSPHO1-KO
842.694	0.0453	0.798922	[M+H]+	842.724	1_TG(14:0_18:2_18:3)+NH4 | 1_TG(14:1_16:0_20:4)+NH4 | 1_TG(14:0_16:1_20:4)+NH4 | 1_TG(12:0_18:1_20:4)+NH4 | 1_TG(12:0_16:0_22:5)+NH4 | 1_TG(14:1_18:2_18:2)+NH4 | 1_TG(12:0_18:3_20:2)+NH4 | 1_TG(12:0_18:2_20:3)+NH4 | 1_TG(10:0_20:1_20:4)+NH4 | 1_TG(14:0...	TG	[M+NH4]+	1_TG(14:1_16:0_20:4)+NH4 | 1_TG(12:0_18:1_20:4)+NH4 | 1_TG(14:0_16:1_20:4)+NH4 | 1_TG(14:0_18:2_18:3)+NH4 | 1_TG(14:1_18:2_18:2)+NH4 | 1_TG(10:0_20:1_20:4)+NH4 | 1_TG(20:4_22:1_8:0)+NH4 | 1_TG(15:0_15:1_20:4)+NH4 | 1_TG(13:0_17:1_20:4)+NH4 | 1_TG(12:0_...	TG	[M+NH4]+	NA	NA	79	PHOSPHO1-KO
842.694	0.0453	0.798922	[M+K]+	804.555	1_PC(16:1_22:6)+H | 1_PC(18:3_20:4)+H | 1_PC(18:2_20:5)+H | 1_PC(18:4_20:3)+H | 1_PC(16:0_20:4)+Na | 1_PC(18:1_18:3)+Na | 1_PC(16:1_20:3)+Na | 1_PC(14:1_22:3)+Na | 1_PC(18:2_18:2)+Na | 1_PC(18:0_18:4)+Na | 1_PC(14:0_22:4)+Na | 1_PE(17:0_22:4)+Na | 1_PE...	PC	[M+H]+	1_PE(17:1_22:3)+Na | 1_PE(17:2_22:2)+Na | 1_PE(17:0_22:4)+Na | 1_PE(18:4_21:0)+Na | 1_PE(19:0_20:4)+Na	PE	[M+Na]+	PC 38:7; [M+H]+; GPCho(18:3(6Z,9Z,12Z)/20:4(5E,8E,11E,14E))	PC 38:7; [M+H]+; GPCho(18:3(6Z,9Z,12Z)/20:4(5E,8E,11E,14E))	79	PHOSPHO1-KO
842.694	0.0453	0.798922	[M+K]+	804.555	1_PC(16:1_22:6)+H | 1_PC(18:3_20:4)+H | 1_PC(18:2_20:5)+H | 1_PC(18:4_20:3)+H | 1_PC(16:0_20:4)+Na | 1_PC(18:1_18:3)+Na | 1_PC(16:1_20:3)+Na | 1_PC(14:1_22:3)+Na | 1_PC(18:2_18:2)+Na | 1_PC(18:0_18:4)+Na | 1_PC(14:0_22:4)+Na | 1_PE(17:0_22:4)+Na | 1_PE...	PC	[M+H]+	1_PE(17:1_22:3)+Na | 1_PE(17:2_22:2)+Na | 1_PE(17:0_22:4)+Na | 1_PE(18:4_21:0)+Na | 1_PE(19:0_20:4)+Na	PE	[M+Na]+	PC 38:7; [M+H]+; GPCho(18:3(6Z,9Z,12Z)/20:4(5E,8E,11E,14E))	PC 36:4; [M+Na]+; GPCho(16:0/20:4(5E,8E,11E,14E))	79	PHOSPHO1-KO
842.694	0.0453	0.798922	[M+K]+	804.555	1_PC(16:1_22:6)+H | 1_PC(18:3_20:4)+H | 1_PC(18:2_20:5)+H | 1_PC(18:4_20:3)+H | 1_PC(16:0_20:4)+Na | 1_PC(18:1_18:3)+Na | 1_PC(16:1_20:3)+Na | 1_PC(14:1_22:3)+Na | 1_PC(18:2_18:2)+Na | 1_PC(18:0_18:4)+Na | 1_PC(14:0_22:4)+Na | 1_PE(17:0_22:4)+Na | 1_PE...	PC	[M+H]+	1_PE(17:1_22:3)+Na | 1_PE(17:2_22:2)+Na | 1_PE(17:0_22:4)+Na | 1_PE(18:4_21:0)+Na | 1_PE(19:0_20:4)+Na	PE	[M+Na]+	PC 38:7; [M+H]+; GPCho(16:1(7Z)/22:6(4Z,7Z,10Z,13Z,16Z,19Z))	PC 38:7; [M+H]+; GPCho(16:1(7Z)/22:6(4Z,7Z,10Z,13Z,16Z,19Z))	79	PHOSPHO1-KO
842.694	0.0453	0.798922	[M+Na]+	820.667	4_OxTG(14:0_16:0_16:3(COOH))+NH4 | 4_OxTG(14:0_16:1_16:2(COOH))+NH4 | 4_OxTG(14:0_18:0_14:3(COOH))+NH4 | 4_OxTG(14:0_18:1_14:2(COOH))+NH4 | 4_OxTG(14:0_18:2_14:1(COOH))+NH4 | 4_OxTG(14:0_18:3_14:0(COOH))+NH4 | 4_OxTG(14:1_14:1_18:2(OOH))+NH4 | 4_OxTG(1...			4_OxTG(14:0_16:0_16:3(COOH))+NH4 | 4_OxTG(14:0_16:1_16:2(COOH))+NH4 | 4_OxTG(14:0_18:0_14:3(COOH))+NH4 | 4_OxTG(14:0_18:1_14:2(COOH))+NH4 | 4_OxTG(14:0_18:2_14:1(COOH))+NH4 | 4_OxTG(14:0_18:3_14:0(COOH))+NH4 | 4_OxTG(14:1_14:1_18:2(OOH))+NH4 | 4_OxTG(1...			NA	NA	79	PHOSPHO1-KO
842.694	0.0453	0.798922	[M+H]+	842.709	1_OxTG(14:0_14:0_18:1(OOO))+NH4 | 1_OxTG(14:0_16:0_16:1(OOO))+NH4 | 1_OxTG(14:0_18:0_14:1(OOO))+NH4 | 1_OxTG(16:0_16:0_14:1(OOO))+NH4 | 1_MGDG(20:2_21:0)+NH4-CO | 1_MGDG(21:0_20:2)+NH4-CO | 1_MGDG(18:2_23:0)+NH4-CO | 1_MGDG(23:0_18:2)+NH4-CO	OxTG	[M+NH4]+	1_OxTG(14:0_14:0_18:1(OOO))+NH4 | 1_OxTG(14:0_16:0_16:1(OOO))+NH4 | 1_OxTG(14:0_18:0_14:1(OOO))+NH4 | 1_OxTG(16:0_16:0_14:1(OOO))+NH4 | 1_MGDG(17:1_24:1)+NH4-CO | 1_MGDG(24:1_17:1)+NH4-CO | 1_MGDG(20:2_21:0)+NH4-CO | 1_MGDG(21:0_20:2)+NH4-CO	OxTG	[M+NH4]+	NA	NA	79	PHOSPHO1-KO
842.694	0.0453	0.798922	[M+H (C13 isotope)]+	841.669	4_PA(20:2_26:0)+H | 4_PA(22:1_24:1)+H | 4_PA(22:2_24:0)+H | 4_PEG(n=13_H+_CH2=18_DBE=1_(2-NH3))			4_PA(20:2_26:0)+H | 4_PA(22:1_24:1)+H | 4_PA(22:2_24:0)+H | 4_PEG(n=13_H+_CH2=18_DBE=1_(2-NH3))			NA	NA	79	PHOSPHO1-KO
842.694	0.0453	0.798922	[M+K]+	804.54	4_OxPC(12:0_22:3(OOO)) | 4_OxPC(14:1_20:2(OOO)) | 4_OxPC(14:0_20:3(OOO)) | 4_OxPC(16:1_18:2(OOO)) | 4_OxPC(16:0_18:3(OOO)) | 4_OxPC(17:2_17:1(OOO)) | 4_OxPC(17:1_17:2(OOO)) | 4_OxPC(18:2_16:1(OOO)) | 4_OxPC(20:2_14:1(OOO)) | 4_OxPC(18:2(OOH)_16:1(OH)) ...			4_OxPC(12:0_22:3(OOO)) | 4_OxPC(14:1_20:2(OOO)) | 4_OxPC(14:0_20:3(OOO)) | 4_OxPC(16:1_18:2(OOO)) | 4_OxPC(16:0_18:3(OOO)) | 4_OxPC(17:2_17:1(OOO)) | 4_OxPC(17:1_17:2(OOO)) | 4_OxPC(18:2_16:1(OOO)) | 4_OxPC(20:2_14:1(OOO)) | 4_OxPC(18:2(OOH)_16:1(OH)) ...			NA	NA	79	PHOSPHO1-KO
842.694	0.0453	0.798922	[M+K]+	804.576	4_OxPC(19:0_16:1(COOH))+H | 4_OxPC(20:1_15:0(COOH))+H | 4_OxPC(20:0_15:1(COOH))+H | 4_OxPC(21:0_14:1(COOH))+H | 4_OxPC(22:1_13:0(COOH))+H | 4_OxPC(22:0_13:1(COOH))+H | 4_OxPC(23:0_12:1(COOH))+H | 4_OxPC(24:1_11:0(COOH))+H | 4_OxPC(24:0_11:1(COOH))+H | ...			4_OxPC(19:0_16:1(COOH))+H | 4_OxPC(20:1_15:0(COOH))+H | 4_OxPC(20:0_15:1(COOH))+H | 4_OxPC(21:0_14:1(COOH))+H | 4_OxPC(22:1_13:0(COOH))+H | 4_OxPC(22:0_13:1(COOH))+H | 4_OxPC(23:0_12:1(COOH))+H | 4_OxPC(24:1_11:0(COOH))+H | 4_OxPC(24:0_11:1(COOH))+H | ...			NA	NA	79	PHOSPHO1-KO
842.694	0.0453	0.798922	[M+H (C13 isotope)]+	841.733	5_NoID			5_NoID			NA	NA	79	PHOSPHO1-KO
335.221	0.0453	0.865955	[NA]+	NA	NA	NA	NA	NA	NA	NA	NA	NA	78	PHOSPHO1-KO
546.359	0.0448	0.688299	[M+Na]+	524.372	1_LPC(18:0)+H | 1_LPE(21:0)+H	LPC	[M+H]+	1_LPC(18:0)+H | 1_LPE(21:0)+H	LPC	[M+H]+	lysoPC 18:0; [M+H]+; PC(18:0/0:0)	lysoPC 18:0; [M+H]+; PC(18:0/0:0)	80	PHOSPHO1-KO
546.359	0.0448	0.688299	[M+H]+	546.356	1_LPC(20:3)+H | 1_LPC(18:0)+Na | 1_LPE(21:0)+Na	LPC	[M+H]+	1_LPC(20:3)+H | 1_LPC(18:0)+Na | 1_LPE(21:0)+Na	LPC	[M+H]+	lysoPC 20:3; [M+H]+; PC(20:3(8Z,11Z,14Z)/0:0)	lysoPC 20:3; [M+H]+; PC(20:3(8Z,11Z,14Z)/0:0)	80	PHOSPHO1-KO
546.359	0.0448	0.688299	[M+Na]+	524.372	1_LPC(18:0)+H | 1_LPE(21:0)+H	LPC	[M+H]+	1_LPC(18:0)+H | 1_LPE(21:0)+H	LPC	[M+H]+	lysoPC 18:0; [M+H]+; PC(18:0/0:0)	lysoPC 18:0; [M+H]+; PC(18:0/0:0)	80	PHOSPHO1-KO
546.359	0.0448	0.688299	[M+H]+	546.354	1_LPC(18:0)+Na | 1_LPC(20:3)+H | 1_LPE(21:0)+Na	LPC	[M+Na]+	1_LPC(18:0)+Na | 1_LPC(20:3)+H | 1_LPE(21:0)+Na	LPC	[M+Na]+	lysoPC 18:0; [M+Na]+; PC(18:0/0:0)	NA	80	PHOSPHO1-KO
546.359	0.0448	0.688299	[M+H]+	546.356	1_LPC(20:3)+H | 1_LPC(18:0)+Na	LPC	[M+H]+	1_LPC(20:3)+H | 1_LPC(18:0)+Na | 1_LPE(21:0)+Na	LPC	[M+H]+	lysoPC 20:3; [M+H]+; PC(20:3(8Z,11Z,14Z)/0:0)	lysoPC 20:3; [M+H]+; PC(20:3(8Z,11Z,14Z)/0:0)	80	PHOSPHO1-KO
546.359	0.0448	0.688299	[M+H]+	546.357	1_LPC(20:3)+H | 1_LPC(18:0)+Na | 1_LPE(21:0)+Na	LPC	[M+H]+	1_LPC(20:3)+H | 1_LPC(18:0)+Na | 1_LPE(21:0)+Na	LPC	[M+H]+	lysoPC 20:3; [M+H]+; PC(20:3(8Z,11Z,14Z)/0:0)	lysoPC 20:3; [M+H]+; PC(20:3(8Z,11Z,14Z)/0:0)	80	PHOSPHO1-KO
546.359	0.0448	0.688299	[M+Na]+	524.372	1_LPC(18:0)+H | 1_LPE(21:0)+H	LPC	[M+H]+	1_LPC(18:0)+H | 1_LPE(21:0)+H	LPC	[M+H]+	lysoPC 18:0; [M+H]+; PC(18:0/0:0)	lysoPC 18:0; [M+H]+; PC(18:0/0:0)	80	PHOSPHO1-KO
546.359	0.0448	0.688299	[M-H2O+H]+	564.331	1_OxPC(10:0_9:1(CHO))+H | 1_OxPC(15:1_4:0(CHO))+H | 1_OxPE(18:1_4:0(CHO))+H | 1_OxPE(16:1_6:0(CHO))+H | 1_OxPE(13:0_9:1(CHO))+H | 1_OxLPE(22:3(OO))+H | 1_OxLPE(22:2(Ke,OH))+H | 3_OxPE(22:1(Ke))+H | 1_OxPE(17:1_5:0(CHO))+H | 1_OxPE(16:0_6:1(CHO))+H | 1_...	OxPC	[M+H]+	1_OxPE(8:0_14:1(CHO))+H | 1_OxPE(8:0_14:1(Ke))+H | 1_OxPE(18:1_4:0(CHO))+H | 1_OxPE(14:0_8:1(CHO))+H | 1_OxPE(17:1_5:0(CHO))+H | 1_OxPE(13:0_9:1(CHO))+H | 1_OxPE(16:0_6:1(CHO))+H | 1_OxPE(14:1_8:0(CHO))+H | 1_OxPE(12:0_10:1(CHO))+H | 1_OxLPE(22:3(OO))+...	OxPE	[M+H]+	NA	NA	80	PHOSPHO1-KO
861.453	0.0447	0.695244	[M+H (C13 isotope)]+	860.521	4_OxPE(15:1(OH)_22:1(OOOO))+Na | 4_OxPE(17:1(OH)_20:1(OOOO))+Na | 4_OxPE(20:1(OH)_17:1(OOOO))+Na | 4_OxPE(22:1(OH)_15:1(OOOO))+Na | 4_OxPE(15:1(OO)_22:1(OOO))+Na | 4_OxPE(17:1(OO)_20:1(OOO))+Na | 4_OxPE(20:1(OO)_17:1(OOO))+Na | 4_OxPE(22:1(OO)_15:1(OOO...			4_OxPE(15:1(OH)_22:1(OOOO))+Na | 4_OxPE(17:1(OH)_20:1(OOOO))+Na | 4_OxPE(20:1(OH)_17:1(OOOO))+Na | 4_OxPE(22:1(OH)_15:1(OOOO))+Na | 4_OxPE(15:1(OO)_22:1(OOO))+Na | 4_OxPE(17:1(OO)_20:1(OOO))+Na | 4_OxPE(20:1(OO)_17:1(OOO))+Na | 4_OxPE(22:1(OO)_15:1(OOO...			NA	NA	81	PHOSPHO1-KO
800.689	0.0446	0.686007	[M-H2O+H]+	818.724	1_TG(14:0_16:1_18:2)+NH4 | 1_TG(12:0_18:1_18:2)+NH4 | 1_TG(14:1_16:1_18:1)+NH4 | 1_TG(14:0_16:0_18:3)+NH4 | 1_TG(14:1_16:0_18:2)+NH4 | 1_TG(12:0_16:1_20:2)+NH4 | 1_TG(16:1_16:1_16:1)+NH4 | 1_TG(12:0_18:0_18:3)+NH4 | 1_TG(10:0_18:2_20:1)+NH4 | 1_TG(12:0...	TG	[M+NH4]+	1_TG(14:0_16:1_18:2)+NH4 | 1_TG(12:0_16:1_20:2)+NH4 | 1_TG(14:1_16:1_18:1)+NH4 | 1_TG(12:0_18:1_18:2)+NH4 | 1_TG(14:0_16:0_18:3)+NH4 | 1_TG(14:1_16:0_18:2)+NH4 | 1_TG(10:0_16:1_22:2)+NH4 | 1_TG(15:1_16:1_17:1)+NH4 | 1_TG(15:0_16:1_17:2)+NH4 | 1_TG(16:1...	TG	[M+NH4]+	NA	TG 48:3; [M+NH4]+; TG(16:1/16:1/16:1)	83	PHOSPHO1-KO
800.689	0.0446	0.686007	[M-H2O+H]+	818.725	1_TG(14:0_16:1_18:2)+NH4 | 1_TG(12:0_18:1_18:2)+NH4 | 1_TG(12:0_16:1_20:2)+NH4 | 1_TG(14:1_16:1_18:1)+NH4 | 1_TG(14:1_16:0_18:2)+NH4 | 1_TG(10:0_18:2_20:1)+NH4 | 1_TG(16:1_16:1_16:1)+NH4 | 1_TG(15:1_16:1_17:1)+NH4 | 1_TG(12:0_18:0_18:3)+NH4 | 1_TG(12:0...	TG	[M+NH4]+	1_TG(12:0_16:1_20:2)+NH4 | 1_TG(14:0_16:1_18:2)+NH4 | 1_TG(12:0_18:1_18:2)+NH4 | 1_TG(14:1_16:1_18:1)+NH4 | 1_TG(10:0_16:1_22:2)+NH4 | 1_TG(15:1_16:1_17:1)+NH4 | 1_TG(15:0_16:1_17:2)+NH4 | 1_TG(16:1_16:1_16:1)+NH4 | 1_TG(12:0_14:1_22:2)+NH4 | 1_TG(12:0...	TG	[M+NH4]+	NA	NA	83	PHOSPHO1-KO
800.689	0.0446	0.686007	[M+K]+	762.661	1_TG(10:0_16:0_18:3)+NH4 | 1_TG(12:0_14:0_18:3)+NH4 | 1_TG(10:0_16:1_18:2)+NH4 | 1_TG(12:0_14:1_18:2)+NH4 | 1_TG(10:0_14:0_20:3)+NH4 | 1_TG(16:0_20:3_8:0)+NH4 | 1_TG(10:0_12:0_22:3)+NH4 | 1_TG(18:0_18:3_8:0)+NH4 | 1_TG(13:0_13:0_18:3)+NH4 | 1_TG(18:1_1...	TG	[M+NH4]+	1_TG(10:0_16:0_18:3)+NH4 | 1_TG(10:0_16:1_18:2)+NH4 | 1_TG(12:0_14:0_18:3)+NH4 | 1_TG(10:0_14:0_20:3)+NH4 | 1_TG(10:0_12:0_22:3)+NH4 | 1_TG(12:0_14:1_18:2)+NH4 | 1_TG(10:0_14:1_20:2)+NH4 | 1_TG(16:0_20:3_8:0)+NH4 | 1_TG(10:0_17:1_17:2)+NH4 | 1_TG(14:1_...	TG	[M+NH4]+	NA	NA	83	PHOSPHO1-KO
800.689	0.0446	0.686007	[M-H2O+H]+	818.696	4_Plasmanyl-PC(O-16:0/23:0)+H | 4_Plasmanyl-PC(O-18:0/21:0)+H | 4_Plasmanyl-PC(O-20:0/19:0)+H | 4_Plasmanyl-PE(O-16:0/26:0)+H | 4_Plasmanyl-PE(O-18:0/24:0)+H | 4_Plasmanyl-PE(O-20:0/22:0)+H			4_Plasmanyl-PC(O-16:0/23:0)+H | 4_Plasmanyl-PC(O-18:0/21:0)+H | 4_Plasmanyl-PC(O-20:0/19:0)+H | 4_Plasmanyl-PE(O-16:0/26:0)+H | 4_Plasmanyl-PE(O-18:0/24:0)+H | 4_Plasmanyl-PE(O-20:0/22:0)+H			NA	NA	83	PHOSPHO1-KO
800.689	0.0446	0.686007	[M+K]+	762.529	4_OxPC(16:0_16:1(COOH))+H | 4_OxPC(17:1_15:0(COOH))+H | 4_OxPC(17:0_15:1(COOH))+H | 4_OxPC(18:1_14:0(COOH))+H | 4_OxPC(18:0_14:1(COOH))+H | 4_OxPC(19:0_13:1(COOH))+H | 4_OxPC(20:1_12:0(COOH))+H | 4_OxPC(20:0_12:1(COOH))+H | 4_OxPC(21:0_11:1(COOH))+H | ...			4_OxPC(16:0_16:1(COOH))+H | 4_OxPC(17:1_15:0(COOH))+H | 4_OxPC(17:0_15:1(COOH))+H | 4_OxPC(18:1_14:0(COOH))+H | 4_OxPC(18:0_14:1(COOH))+H | 4_OxPC(19:0_13:1(COOH))+H | 4_OxPC(20:1_12:0(COOH))+H | 4_OxPC(20:0_12:1(COOH))+H | 4_OxPC(21:0_11:1(COOH))+H | ...			NA	NA	83	PHOSPHO1-KO
616.51	0.0446	0.795017	[M-H2O+H]+	634.542	1_DG(18:2_18:2)+NH4 | 1_DG(16:0_20:4)+NH4 | 1_DG(18:1_18:3)+NH4 | 1_DG(14:1_22:3)+NH4 | 1_DG(16:1_20:3)+NH4 | 1_DG(18:0_18:4)+NH4 | 1_DG(14:0_22:4)+NH4	DG	[M+NH4]+	1_DG(16:0_20:4)+NH4 | 1_DG(18:2_18:2)+NH4 | 1_DG(18:1_18:3)+NH4 | 1_DG(16:1_20:3)+NH4 | 1_DG(18:0_18:4)+NH4 | 1_DG(14:1_22:3)+NH4 | 1_DG(14:0_22:4)+NH4	DG	[M+NH4]+	DG 36:4; [M+NH4]+; DG(18:2/18:2/0:0)	DG 36:4; [M+NH4]+; DG(18:2/18:2/0:0)	82	PHOSPHO1-KO
616.51	0.0446	0.795017	[M+K]+	578.419	1_LPC(22:1)+H	LPC	[M+H]+	1_LPC(22:1)+H	LPC	[M+H]+	lysoPC 22:1; [M+H]+; PC(22:1(13Z)/0:0)	lysoPC 22:1; [M+H]+; PC(22:1(13Z)/0:0)	82	PHOSPHO1-KO
616.51	0.0446	0.795017	[M+K]+	578.41	4_PEG(n=9_NH4+_CH2=11_DBE=4_(1-NH3))			4_PEG(n=9_NH4+_CH2=11_DBE=4_(1-NH3))			NA	NA	82	PHOSPHO1-KO
565.369	0.0445	0.867071	[M+H (C13 isotope)]+	564.331	1_OxPC(10:0_9:1(CHO))+H | 1_OxPC(15:1_4:0(CHO))+H | 1_OxPE(18:1_4:0(CHO))+H | 1_OxPE(16:1_6:0(CHO))+H | 1_OxPE(13:0_9:1(CHO))+H | 1_OxLPE(22:3(OO))+H | 1_OxLPE(22:2(Ke,OH))+H | 3_OxPE(22:1(Ke))+H | 1_OxPE(17:1_5:0(CHO))+H | 1_OxPE(16:0_6:1(CHO))+H | 1_...	OxPC	[M+H]+	1_OxPE(8:0_14:1(CHO))+H | 1_OxPE(8:0_14:1(Ke))+H | 1_OxPE(18:1_4:0(CHO))+H | 1_OxPE(14:0_8:1(CHO))+H | 1_OxPE(17:1_5:0(CHO))+H | 1_OxPE(13:0_9:1(CHO))+H | 1_OxPE(16:0_6:1(CHO))+H | 1_OxPE(14:1_8:0(CHO))+H | 1_OxPE(12:0_10:1(CHO))+H | 1_OxLPE(22:3(OO))+...	OxPE	[M+H]+	NA	NA	13	WT
534.306	0.0441	0.721734	[M-H2O+H]+	552.331	1_OxLPC(18:2(OOH))+H | 1_OxLPC(18:1(Ke,OH))+H | 1_OxPC(15:0_3:0(CHO))+H | 1_OxPC(10:0_8:0(CHO))+H | 1_OxPC(13:0_5:0(CHO))+H | 1_OxPC(8:0_10:0(CHO))+H | 1_OxPC(12:0_6:0(CHO))+H | 1_OxPC(14:0_4:0(CHO))+H | 1_OxPE(12:0_9:0(CHO))+H | 1_OxPE(10:0_11:0(CHO))...	OxLPC	[M+H]+	1_OxPC(10:0_8:0(CHO))+H | 1_OxPC(15:0_3:0(CHO))+H | 1_OxLPC(18:2(OOH))+H | 1_OxLPC(18:1(Ke,OH))+H | 1_OxPC(12:0_6:0(CHO))+H | 1_OxPC(8:0_10:0(CHO))+H | 1_OxPC(14:0_4:0(CHO))+H | 1_OxPC(13:0_5:0(CHO))+H | 1_OxPE(10:0_11:0(CHO))+H | 1_OxPE(12:0_9:0(CHO))...	OxPC	[M+H]+	NA	NA	84	PHOSPHO1-KO
534.306	0.0441	0.721734	[M+H]+	534.321	1_OxLPC(18:3(OH))+H | 1_OxLPC(18:2(Ke))+H	OxLPC	[M+H]+	1_OxLPC(18:3(OH))+H | 1_OxLPC(18:2(Ke))+H	OxLPC	[M+H]+	NA	NA	84	PHOSPHO1-KO
534.306	0.0441	0.721734	[M+H]+	534.357	4_LPE(22:2)+H			4_LPE(22:2)+H			NA	NA	84	PHOSPHO1-KO
534.306	0.0441	0.721734	[M-H2O+H]+	552.367	3_PE(22:0)+H | 1_OxLPE(22:1(OH))+H	PE	[M+H]+	1_OxLPE(22:1(OH))+H | 3_PE(22:0)+H | 1_PE(10:0_12:0)+H	OxLPE	[M+H]+	PC 19:0; [M+H]+; GPCho(16:0/3:0)	PC 19:0; [M+H]+; GPCho(16:0/3:0)	84	PHOSPHO1-KO
534.306	0.0441	0.721734	[M-H2O+H]+	552.367	4_OxLPE(22:1(OH))+H | 4_PC(4:0_15:0)+H | 4_PC(5:0_14:0)+H | 4_PC(6:0_13:0)+H | 4_PC(7:0_12:0)+H | 4_PC(8:0_11:0)+H | 4_PC(9:0_10:0)+H | 4_PE(8:0_14:0)+H | 4_PE(10:0_12:0)+H			4_OxLPE(22:1(OH))+H | 4_PC(4:0_15:0)+H | 4_PC(5:0_14:0)+H | 4_PC(6:0_13:0)+H | 4_PC(7:0_12:0)+H | 4_PC(8:0_11:0)+H | 4_PC(9:0_10:0)+H | 4_PE(8:0_14:0)+H | 4_PE(10:0_12:0)+H			NA	NA	84	PHOSPHO1-KO
534.306	0.0441	0.721734	[M+H]+	534.32	4_OxLPC(18:3(OH))+H | 4_OxLPC(18:2(Ke))+H | 4_PC(4:0_14:2)+H | 4_PC(4:1_14:1)+H | 4_PC(5:0_13:2)+H | 4_PC(5:1_13:1)+H | 4_PC(5:2_13:0)+H | 4_PC(6:0_12:2)+H | 4_PC(6:1_12:1)+H | 4_PC(6:2_12:0)+H | 4_PC(7:0_11:2)+H | 4_PC(7:1_11:1)+H | 4_PC(7:2_11:0)+H |...			4_OxLPC(18:3(OH))+H | 4_OxLPC(18:2(Ke))+H | 4_PC(4:0_14:2)+H | 4_PC(4:1_14:1)+H | 4_PC(5:0_13:2)+H | 4_PC(5:1_13:1)+H | 4_PC(5:2_13:0)+H | 4_PC(6:0_12:2)+H | 4_PC(6:1_12:1)+H | 4_PC(6:2_12:0)+H | 4_PC(7:0_11:2)+H | 4_PC(7:1_11:1)+H | 4_PC(7:2_11:0)+H |...			NA	NA	84	PHOSPHO1-KO
368.19	0.044	0.659315	[NA]+	NA	NA	NA	NA	NA	NA	NA	NA	NA	85	PHOSPHO1-KO
288.075	0.0439	0.677059	[NA]+	NA	NA	NA	NA	NA	NA	NA	NA	NA	14	WT
836.302	0.0438	0.757176	[NA]+	NA	NA	NA	NA	NA	NA	NA	NA	NA	15	WT
135.035	0.0436	0.724496	[NA]+	NA	NA	NA	NA	NA	NA	NA	NA	NA	16	WT
738.25	0.0436	0.733944	[NA]+	NA	NA	NA	NA	NA	NA	NA	NA	NA	17	WT
548.288	0.0435	0.675746	[M+Na]+	526.294	1_LPE(22:6)+H | 1_LPE(20:3)+Na	LPE	[M+H]+	1_LPE(22:6)+H | 1_LPE(20:3)+Na	LPE	[M+H]+	NA	lysoPE 22:6; [M+H]+; PE(22:6(4Z,7Z,10Z,13Z,16Z,19Z)/0:0)	86	PHOSPHO1-KO
548.288	0.0435	0.675746	[M+Na]+	526.293	1_LPE(22:6)+H | 1_LPE(20:3)+Na	LPE	[M+H]+	1_LPE(22:6)+H | 1_LPE(20:3)+Na	LPE	[M+H]+	NA	lysoPE 22:6; [M+H]+; PE(22:6(4Z,7Z,10Z,13Z,16Z,19Z)/0:0)	86	PHOSPHO1-KO
548.288	0.0435	0.675746	[M-H2O+H]+	566.323	1_LPC(20:4)+Na	LPC	[M+Na]+	1_LPC(20:4)+Na	LPC	[M+Na]+	lysoPC 20:4; [M+Na]+; PC(20:4(5E,8E,11E,14E)/0:0)	NA	86	PHOSPHO1-KO
878.738	0.0435	0.705005	[M-H2O+H]+	896.771	1_TG(18:1_18:2_18:3)+NH4 | 1_TG(16:0_18:2_20:4)+NH4 | 1_TG(16:1_18:2_20:3)+NH4 | 1_TG(14:0_18:2_22:4)+NH4 | 1_TG(18:0_18:2_18:4)+NH4 | 1_TG(18:2_18:2_18:2)+NH4 | 1_TG(14:1_18:2_22:3)+NH4 | 1_TG(16:0_18:3_20:3)+NH4 | 1_TG(16:1_18:1_20:4)+NH4 | 1_TG(16:1...	TG	[M+NH4]+	1_TG(18:1_18:2_18:3)+NH4 | 1_TG(16:0_18:2_20:4)+NH4 | 1_TG(16:1_18:1_20:4)+NH4 | 1_TG(16:1_18:2_20:3)+NH4 | 1_TG(18:0_18:2_18:4)+NH4 | 1_TG(14:0_18:2_22:4)+NH4 | 1_TG(14:1_18:2_22:3)+NH4 | 1_TG(18:2_18:2_18:2)+NH4 | 1_TG(16:0_18:1_20:5)+NH4 | 1_TG(14:0...	TG	[M+NH4]+	TG 54:6; [M+NH4]+; TG(18:1/18:2/18:3)	TG 54:6; [M+NH4]+; TG(18:2/18:2/18:2)	87	PHOSPHO1-KO
878.738	0.0435	0.705005	[M+H]+	878.818	1_TG(16:0_18:0_18:1)+NH4 | 1_TG(14:0_18:1_20:0)+NH4 | 1_TG(10:0_18:1_24:0)+NH4 | 1_TG(12:0_18:1_22:0)+NH4 | 1_TG(17:0_17:0_18:1)+NH4 | 1_TG(15:0_18:1_19:0)+NH4 | 1_TG(16:0_16:0_20:1)+NH4 | 1_TG(14:0_16:0_22:1)+NH4 | 1_TG(16:0_16:1_20:0)+NH4 | 1_TG(12:0...	TG	[M+NH4]+	1_TG(16:0_18:0_18:1)+NH4 | 1_TG(14:0_18:1_20:0)+NH4 | 1_TG(10:0_18:1_24:0)+NH4 | 1_TG(17:0_17:0_18:1)+NH4 | 1_TG(12:0_18:1_22:0)+NH4 | 1_TG(15:0_18:1_19:0)+NH4 | 1_TG(18:1_26:0_8:0)+NH4 | 1_TG(14:0_16:0_22:1)+NH4 | 1_TG(16:0_16:0_20:1)+NH4 | 1_TG(16:0_...	TG	[M+NH4]+	TG 52:1; [M+NH4]+; TG(16:0/18:0/18:1)	TG 52:1; [M+NH4]+; TG(16:0/18:0/18:1)	87	PHOSPHO1-KO
878.738	0.0435	0.705005	[M+H]+	878.816	1_TG(16:0_18:0_18:1)+NH4 | 1_TG(14:0_18:1_20:0)+NH4 | 1_TG(10:0_18:1_24:0)+NH4 | 1_TG(12:0_18:1_22:0)+NH4 | 1_TG(17:0_17:0_18:1)+NH4 | 1_TG(15:0_18:1_19:0)+NH4 | 1_TG(16:0_16:0_20:1)+NH4 | 1_TG(14:0_16:0_22:1)+NH4 | 1_TG(16:0_16:1_20:0)+NH4 | 1_TG(12:0...	TG	[M+NH4]+	1_TG(16:0_18:0_18:1)+NH4 | 1_TG(14:0_18:1_20:0)+NH4 | 1_TG(10:0_18:1_24:0)+NH4 | 1_TG(17:0_17:0_18:1)+NH4 | 1_TG(12:0_18:1_22:0)+NH4 | 1_TG(15:0_18:1_19:0)+NH4 | 1_TG(18:1_26:0_8:0)+NH4 | 1_TG(14:0_16:0_22:1)+NH4 | 1_TG(16:0_16:0_20:1)+NH4 | 1_TG(16:0_...	TG	[M+NH4]+	TG 52:1; [M+NH4]+; TG(16:0/18:0/18:1)	TG 52:1; [M+NH4]+; TG(16:0/18:0/18:1)	87	PHOSPHO1-KO
878.738	0.0435	0.705005	[M-H2O+H]+	896.771	1_TG(18:1_18:2_18:3)+NH4 | 1_TG(16:0_18:2_20:4)+NH4 | 1_TG(16:1_18:2_20:3)+NH4 | 1_TG(14:0_18:2_22:4)+NH4 | 1_TG(18:0_18:2_18:4)+NH4 | 1_TG(18:2_18:2_18:2)+NH4 | 1_TG(14:1_18:2_22:3)+NH4 | 1_TG(16:0_18:3_20:3)+NH4 | 1_TG(16:1_18:1_20:4)+NH4 | 1_TG(16:1...	TG	[M+NH4]+	1_TG(18:1_18:2_18:3)+NH4 | 1_TG(16:0_18:2_20:4)+NH4 | 1_TG(16:1_18:1_20:4)+NH4 | 1_TG(16:1_18:2_20:3)+NH4 | 1_TG(18:0_18:2_18:4)+NH4 | 1_TG(14:0_18:2_22:4)+NH4 | 1_TG(14:1_18:2_22:3)+NH4 | 1_TG(18:2_18:2_18:2)+NH4 | 1_TG(16:0_18:1_20:5)+NH4 | 1_TG(14:0...	TG	[M+NH4]+	NA	TG 54:6; [M+NH4]+; TG(16:0/18:2/20:4)	87	PHOSPHO1-KO
878.738	0.0435	0.705005	[M+H]+	878.745	1_OxTG(16:0_16:1_18:2(OOH))+NH4 | 1_OxTG(16:0_16:1_18:1(Ke,OH))+NH4 | 1_OxTG(16:0_16:0_18:3(OO))+NH4 | 1_OxTG(16:0_16:0_18:2(Ke,OH))+NH4 | 1_OxTG(16:0_18:2_16:1(OO))+NH4 | 1_OxTG(14:0_18:1_18:2(OOH))+NH4 | 1_OxTG(14:0_18:1_18:1(Ke,OH))+NH4 | 1_OxTG(14:...	OxTG	[M+NH4]+	1_OxTG(16:0_16:1_18:2(OOH))+NH4 | 1_OxTG(16:0_16:1_18:1(Ke,OH))+NH4 | 1_OxTG(16:0_16:0_18:3(OO))+NH4 | 1_OxTG(16:0_16:0_18:2(Ke,OH))+NH4 | 1_OxTG(14:0_16:0_20:3(OO))+NH4 | 1_OxTG(14:0_16:0_20:2(Ke,OH))+NH4 | 1_OxTG(16:0_18:0_16:2(COOH))+NH4 | 1_OxTG(16...	OxTG	[M+NH4]+	NA	NA	87	PHOSPHO1-KO
878.738	0.0435	0.705005	[M+K]+	840.708	1_TG(12:0_16:0_22:6)+NH4 | 1_TG(14:0_14:0_22:6)+NH4 | 1_TG(10:0_18:0_22:6)+NH4 | 1_TG(12:0_18:2_20:4)+NH4 | 1_TG(14:1_16:1_20:4)+NH4 | 1_TG(10:0_20:2_20:4)+NH4 | 1_TG(15:1_15:1_20:4)+NH4 | 1_TG(12:0_18:3_20:3)+NH4 | 1_TG(14:1_18:2_18:3)+NH4 | 1_TG(14:0...	TG	[M+NH4]+	1_TG(12:0_16:0_22:6)+NH4 | 1_TG(12:0_18:2_20:4)+NH4 | 1_TG(14:0_14:0_22:6)+NH4 | 1_TG(10:0_18:0_22:6)+NH4 | 1_TG(20:0_22:6_8:0)+NH4 | 1_TG(14:1_16:1_20:4)+NH4 | 1_TG(10:0_20:2_20:4)+NH4 | 1_TG(15:1_15:1_20:4)+NH4 | 1_TG(20:4_22:2_8:0)+NH4 | 1_TG(13:0_1...	TG	[M+NH4]+	NA	NA	87	PHOSPHO1-KO
878.738	0.0435	0.705005	[M+H]+	878.745	1_OxTG(16:0_16:1_18:2(OOH))+NH4 | 1_OxTG(16:0_16:1_18:1(Ke,OH))+NH4 | 1_OxTG(16:0_16:0_18:3(OO))+NH4 | 1_OxTG(16:0_16:0_18:2(Ke,OH))+NH4 | 1_OxTG(16:0_18:2_16:1(OO))+NH4 | 1_OxTG(14:0_18:1_18:2(OOH))+NH4 | 1_OxTG(14:0_18:1_18:1(Ke,OH))+NH4 | 1_OxTG(14:...	OxTG	[M+NH4]+	1_OxTG(16:0_16:1_18:2(OOH))+NH4 | 1_OxTG(16:0_16:1_18:1(Ke,OH))+NH4 | 1_OxTG(16:0_16:0_18:3(OO))+NH4 | 1_OxTG(16:0_16:0_18:2(Ke,OH))+NH4 | 1_OxTG(14:0_16:0_20:3(OO))+NH4 | 1_OxTG(14:0_16:0_20:2(Ke,OH))+NH4 | 1_OxTG(16:0_18:0_16:2(COOH))+NH4 | 1_OxTG(16...	OxTG	[M+NH4]+	NA	NA	87	PHOSPHO1-KO
878.738	0.0435	0.705005	[M+Na]+	856.739	4_TG(16:0_17:1_18:4)+NH4 | 4_TG(15:1_16:0_20:4)+NH4 | 4_TG(15:1_18:0_18:4)+NH4 | 4_TG(15:1_18:2_18:2)+NH4 | 4_TG(14:0_15:1_22:4)+NH4 | 4_TG(14:0_17:1_20:4)+NH4 | 4_TG(12:0_17:1_22:4)+NH4 | 4_TG(17:1_17:2_17:2)+NH4 | 4_TG(16:0_17:2_18:3)+NH4 | 4_TG(16:1...			4_TG(16:0_17:1_18:4)+NH4 | 4_TG(15:1_16:0_20:4)+NH4 | 4_TG(15:1_18:0_18:4)+NH4 | 4_TG(15:1_18:2_18:2)+NH4 | 4_TG(14:0_15:1_22:4)+NH4 | 4_TG(14:0_17:1_20:4)+NH4 | 4_TG(12:0_17:1_22:4)+NH4 | 4_TG(17:1_17:2_17:2)+NH4 | 4_TG(16:0_17:2_18:3)+NH4 | 4_TG(16:1...			NA	NA	87	PHOSPHO1-KO
878.738	0.0435	0.705005	[M+Na]+	856.724	1_MGDG(17:2_25:0)+NH4-CO | 1_MGDG(25:0_17:2)+NH4-CO | 1_MGDG(20:1_22:1)+NH4-CO | 1_MGDG(22:1_20:1)+NH4-CO | 1_MGDG(20:2_22:0)+NH4-CO | 1_MGDG(22:0_20:2)+NH4-CO | 1_MGDG(20:0_22:2)+NH4-CO | 1_MGDG(22:2_20:0)+NH4-CO | 1_MGDG(18:2_24:0)+NH4-CO | 1_MGDG(24...	MGDG	[M+NH4-CO]+	1_OxTG(14:0_16:0_17:1(OOO))+NH4 | 1_OxTG(16:0_16:0_15:1(OOO))+NH4 | 1_OxTG(14:0_18:0_15:1(OOO))+NH4 | 1_MGDG(20:0_22:2)+NH4-CO | 1_MGDG(22:2_20:0)+NH4-CO | 1_MGDG(17:2_25:0)+NH4-CO | 1_MGDG(25:0_17:2)+NH4-CO | 1_MGDG(16:1_26:1)+NH4-CO | 1_MGDG(26:1_16:...	OxTG	[M+NH4]+	NA	NA	87	PHOSPHO1-KO
878.738	0.0435	0.705005	[M+K]+	840.575	1_OxPC(22:2_16:2(COOH))+H | 1_OxPC(18:1_20:4(OOH)) | 1_OxPC(18:1_20:3(Ke,OH)) | 1_OxPC(16:0_22:5(OO)) | 1_OxPC(16:0_22:4(Ke,OH)) | 1_OxPC(23:0_15:4(COOH))+H | 1_OxPC(22:1(OH)_16:3(CHO)) | 1_OxPC(20:2_18:3(OO)) | 1_OxPC(20:2_18:2(Ke,OH)) | 1_OxPC(20:1_1...	OxPC	[M+H]+	1_OxPC(16:0_20:2(OO))+Na | 1_OxPC(16:0_20:1(Ke,OH))+Na | 1_OxPC(18:1_18:1(OO))+Na | 1_OxPC(22:0_14:1(COOH))+Na | 1_OxPC(22:0_14:1(Ke,OH))+Na | 1_OxPC(18:0_18:2(OOH))+Na | 1_OxPC(18:0_18:1(Ke,OH))+Na | 1_OxPC(22:1_14:0(COOH))+Na | 1_OxPC(22:1_14:1(OO))+...	OxPC	[M+Na]+	NA	NA	87	PHOSPHO1-KO
878.738	0.0435	0.705005	[M+K]+	840.554	1_PE(22:4_22:6)+H | 1_PE(22:5_22:5)+H | 1_PE(20:3_22:4)+Na | 1_PE(20:2_22:5)+Na | 1_PE(20:4_22:3)+Na | 3_PE(44:10)+H	PE	[M+H]+	1_PE(22:4_22:6)+H | 1_PE(20:2_22:5)+Na | 1_PE(20:3_22:4)+Na | 1_PE(20:1_22:6)+Na | 1_PE(20:4_22:3)+Na | 1_PE(22:5_22:5)+H | 3_PE(44:10)+H	PE	[M+H]+	NA	PE 44:10; [M+H]+; GPEtn(22:4(7Z,10Z,13Z,16Z)/22:6(4Z,7Z,10Z,13Z,16Z,19Z))	87	PHOSPHO1-KO
878.738	0.0435	0.705005	[M+K]+	840.573	1_OxPC(23:0_15:4(COOH))+H | 1_OxPC(22:1(OH)_16:3(CHO)) | 1_OxPC(22:2_16:2(COOH))+H | 1_OxPC(18:1_20:4(OOH)) | 1_OxPC(18:1_20:3(Ke,OH)) | 1_OxPC(20:2_18:3(OO)) | 1_OxPC(20:2_18:2(Ke,OH)) | 1_OxPC(20:1_18:4(OO)) | 1_OxPC(20:1_18:3(Ke,OH)) | 1_OxPC(16:0_2...	OxPC	[M+H]+	1_OxPC(18:1_18:1(OO))+Na | 1_OxPC(16:0_20:2(OO))+Na | 1_OxPC(16:0_20:1(Ke,OH))+Na | 1_OxPC(22:0_14:1(COOH))+Na | 1_OxPC(22:0_14:1(Ke,OH))+Na | 1_OxPC(18:0_18:2(OOH))+Na | 1_OxPC(18:0_18:1(Ke,OH))+Na | 1_OxPC(20:0_16:1(COOH))+Na | 1_OxPC(20:0_16:1(Ke,OH...	OxPC	[M+Na]+	NA	NA	87	PHOSPHO1-KO
878.738	0.0435	0.705005	[M+Na]+	856.725	4_MGDG(16:0_26:2)+NH4-CO | 4_MGDG(16:1_26:1)+NH4-CO | 4_MGDG(17:2_25:0)+NH4-CO | 4_MGDG(18:1_24:1)+NH4-CO | 4_MGDG(18:2_24:0)+NH4-CO | 4_MGDG(20:0_22:2)+NH4-CO | 4_MGDG(20:1_22:1)+NH4-CO | 4_MGDG(20:2_22:0)+NH4-CO | 4_MGDG(22:0_20:2)+NH4-CO | 4_MGDG(22...			4_MGDG(16:0_26:2)+NH4-CO | 4_MGDG(16:1_26:1)+NH4-CO | 4_MGDG(17:2_25:0)+NH4-CO | 4_MGDG(18:1_24:1)+NH4-CO | 4_MGDG(18:2_24:0)+NH4-CO | 4_MGDG(20:0_22:2)+NH4-CO | 4_MGDG(20:1_22:1)+NH4-CO | 4_MGDG(20:2_22:0)+NH4-CO | 4_MGDG(22:0_20:2)+NH4-CO | 4_MGDG(22...			NA	NA	87	PHOSPHO1-KO
547.18	0.0432	0.662057	[NA]+	NA	NA	NA	NA	NA	NA	NA	NA	NA	18	WT
657.237	0.0432	0.672081	[NA]+	NA	NA	NA	NA	NA	NA	NA	NA	NA	19	WT
617.519	0.0431	0.722548	[M+K]+	579.463	5_NoID			5_NoID			NA	NA	88	PHOSPHO1-KO
617.519	0.0431	0.722548	[M+H]+	617.516	5_NoID			5_NoID			NA	NA	88	PHOSPHO1-KO
824.689	0.0429	0.723562	[M+K]+	786.602	1_PC(18:0_18:2)+H | 1_PC(16:0_20:2)+H | 1_PC(17:2_19:0)+H | 1_PC(18:1_18:1)+H | 1_PC(16:1_20:1)+H | 1_PC(14:0_22:2)+H | 1_PC(14:1_22:1)+H	PC	[M+H]+	1_PE(18:2_21:0)+H | 1_PE(19:0_20:2)+H | 1_PE(17:0_22:2)+H | 1_PE(17:2_22:0)+H | 1_PE(17:1_22:1)+H | 1_PE(15:1_24:1)+H | 3_PE(39:2)+H	PE	[M+H]+	PC 36:2; [M+H]+; GPCho(18:0/18:2(2E,4E))	PC 36:2; [M+H]+; GPCho(18:0/18:2(2E,4E))	89	PHOSPHO1-KO
824.689	0.0429	0.723562	[M-H2O+H]+	842.723	1_TG(14:0_18:2_18:3)+NH4 | 1_TG(14:1_16:0_20:4)+NH4 | 1_TG(14:0_16:1_20:4)+NH4 | 1_TG(12:0_18:1_20:4)+NH4 | 1_TG(12:0_16:0_22:5)+NH4 | 1_TG(14:1_18:2_18:2)+NH4 | 1_TG(12:0_18:3_20:2)+NH4 | 1_TG(12:0_18:2_20:3)+NH4 | 1_TG(10:0_20:1_20:4)+NH4 | 1_TG(14:0...	TG	[M+NH4]+	1_TG(14:1_16:0_20:4)+NH4 | 1_TG(12:0_18:1_20:4)+NH4 | 1_TG(14:0_16:1_20:4)+NH4 | 1_TG(14:0_18:2_18:3)+NH4 | 1_TG(14:1_18:2_18:2)+NH4 | 1_TG(10:0_20:1_20:4)+NH4 | 1_TG(20:4_22:1_8:0)+NH4 | 1_TG(15:0_15:1_20:4)+NH4 | 1_TG(13:0_17:1_20:4)+NH4 | 1_TG(12:0_...	TG	[M+NH4]+	NA	TG 50:5; [M+NH4]+; TG(16:1/16:1/18:3)	89	PHOSPHO1-KO
824.689	0.0429	0.723562	[M-H2O+H]+	842.724	1_TG(14:0_18:2_18:3)+NH4 | 1_TG(14:1_16:0_20:4)+NH4 | 1_TG(14:0_16:1_20:4)+NH4 | 1_TG(12:0_18:1_20:4)+NH4 | 1_TG(12:0_16:0_22:5)+NH4 | 1_TG(14:1_18:2_18:2)+NH4 | 1_TG(12:0_18:3_20:2)+NH4 | 1_TG(12:0_18:2_20:3)+NH4 | 1_TG(10:0_20:1_20:4)+NH4 | 1_TG(14:0...	TG	[M+NH4]+	1_TG(14:1_16:0_20:4)+NH4 | 1_TG(12:0_18:1_20:4)+NH4 | 1_TG(14:0_16:1_20:4)+NH4 | 1_TG(14:0_18:2_18:3)+NH4 | 1_TG(14:1_18:2_18:2)+NH4 | 1_TG(10:0_20:1_20:4)+NH4 | 1_TG(20:4_22:1_8:0)+NH4 | 1_TG(15:0_15:1_20:4)+NH4 | 1_TG(13:0_17:1_20:4)+NH4 | 1_TG(12:0_...	TG	[M+NH4]+	NA	NA	89	PHOSPHO1-KO
824.689	0.0429	0.723562	[M+H]+	824.699	1_OxTG(14:0_14:0_18:2(OOH))+NH4 | 1_OxTG(14:0_14:0_18:1(Ke,OH))+NH4 | 1_GlcCer_NS(d19:2/24:0)+H | 1_GlcCer_NS(d18:1/25:1)+H | 1_GlcCer_NS(d21:1/22:1)+H | 1_GlcCer_NS(d19:1/24:1)+H | 1_OxTG(14:1_18:0_14:0(COOH))+NH4 | 1_OxTG(14:1_18:0_14:1(OO))+NH4 | 1_...	OxTG	[M+NH4]+	1_OxTG(14:0_14:0_18:2(OOH))+NH4 | 1_OxTG(14:0_14:0_18:1(Ke,OH))+NH4 | 1_OxTG(14:0_16:0_16:1(COOH))+NH4 | 1_OxTG(14:0_18:0_14:1(COOH))+NH4 | 1_OxTG(16:0_18:0_12:1(COOH))+NH4 | 1_OxTG(14:0_16:0_16:1(Ke,OH))+NH4 | 1_OxTG(14:0_18:0_14:1(Ke,OH))+NH4 | 1_OxT...	OxTG	[M+NH4]+	NA	NA	89	PHOSPHO1-KO
824.689	0.0429	0.723562	[M+K]+	786.662	1_TG(10:0_18:2_18:3)+NH4 | 1_TG(18:2_20:3_8:0)+NH4 | 1_TG(14:1_14:1_18:3)+NH4 | 1_TG(18:3_20:2_8:0)+NH4 | 1_TG(10:0_14:0_22:5)+NH4 | 1_TG(10:0_16:1_20:4)+NH4 | 1_TG(10:0_18:1_18:4)+NH4 | 1_TG(10:0_14:1_22:4)+NH4 | 1_TG(10:0_16:0_20:5)+NH4 | 1_TG(14:0_1...	TG	[M+NH4]+	1_TG(10:0_18:2_18:3)+NH4 | 1_TG(10:0_18:1_18:4)+NH4 | 1_TG(10:0_14:0_22:5)+NH4 | 1_TG(10:0_16:1_20:4)+NH4 | 1_TG(10:0_14:1_22:4)+NH4 | 1_TG(10:0_16:0_20:5)+NH4 | 1_TG(18:2_20:3_8:0)+NH4 | 1_TG(18:3_20:2_8:0)+NH4 | 1_TG(14:1_14:1_18:3)+NH4 | 1_TG(14:0_1...	TG	[M+NH4]+	NA	NA	89	PHOSPHO1-KO
824.689	0.0429	0.723562	[M-H2O+H]+	842.709	1_OxTG(14:0_14:0_18:1(OOO))+NH4 | 1_OxTG(14:0_16:0_16:1(OOO))+NH4 | 1_OxTG(14:0_18:0_14:1(OOO))+NH4 | 1_OxTG(16:0_16:0_14:1(OOO))+NH4 | 1_MGDG(20:2_21:0)+NH4-CO | 1_MGDG(21:0_20:2)+NH4-CO | 1_MGDG(18:2_23:0)+NH4-CO | 1_MGDG(23:0_18:2)+NH4-CO	OxTG	[M+NH4]+	1_OxTG(14:0_14:0_18:1(OOO))+NH4 | 1_OxTG(14:0_16:0_16:1(OOO))+NH4 | 1_OxTG(14:0_18:0_14:1(OOO))+NH4 | 1_OxTG(16:0_16:0_14:1(OOO))+NH4 | 1_MGDG(17:1_24:1)+NH4-CO | 1_MGDG(24:1_17:1)+NH4-CO | 1_MGDG(20:2_21:0)+NH4-CO | 1_MGDG(21:0_20:2)+NH4-CO	OxTG	[M+NH4]+	NA	NA	89	PHOSPHO1-KO
824.689	0.0429	0.723562	[M+K]+	786.529	4_OxPC(18:2_16:1(COOH))+H | 4_OxPC(18:1_16:2(COOH))+H | 4_OxPC(18:0_16:3(COOH))+H | 4_OxPC(19:0_15:3(COOH))+H | 4_OxPC(20:3_14:0(COOH))+H | 4_OxPC(20:2_14:1(COOH))+H | 4_OxPC(20:1_14:2(COOH))+H | 4_OxPC(20:0_14:3(COOH))+H | 4_OxPC(21:0_13:3(COOH))+H | ...			4_OxPC(18:2_16:1(COOH))+H | 4_OxPC(18:1_16:2(COOH))+H | 4_OxPC(18:0_16:3(COOH))+H | 4_OxPC(19:0_15:3(COOH))+H | 4_OxPC(20:3_14:0(COOH))+H | 4_OxPC(20:2_14:1(COOH))+H | 4_OxPC(20:1_14:2(COOH))+H | 4_OxPC(20:0_14:3(COOH))+H | 4_OxPC(21:0_13:3(COOH))+H | ...			NA	NA	89	PHOSPHO1-KO
824.689	0.0429	0.723562	[M+K]+	786.53	4_OxPC(18:2_16:1(COOH))+H | 4_OxPC(18:1_16:2(COOH))+H | 4_OxPC(18:0_16:3(COOH))+H | 4_OxPC(19:0_15:3(COOH))+H | 4_OxPC(20:3_14:0(COOH))+H | 4_OxPC(20:2_14:1(COOH))+H | 4_OxPC(20:1_14:2(COOH))+H | 4_OxPC(20:0_14:3(COOH))+H | 4_OxPC(21:0_13:3(COOH))+H | ...			4_OxPC(18:2_16:1(COOH))+H | 4_OxPC(18:1_16:2(COOH))+H | 4_OxPC(18:0_16:3(COOH))+H | 4_OxPC(19:0_15:3(COOH))+H | 4_OxPC(20:3_14:0(COOH))+H | 4_OxPC(20:2_14:1(COOH))+H | 4_OxPC(20:1_14:2(COOH))+H | 4_OxPC(20:0_14:3(COOH))+H | 4_OxPC(21:0_13:3(COOH))+H | ...			NA	NA	89	PHOSPHO1-KO
824.689	0.0429	0.723562	[M+K]+	786.566	4_OxPC(19:0_16:2(CHO))+H | 4_OxPC(20:2_15:0(CHO))+H | 4_OxPC(20:1_15:1(CHO))+H | 4_OxPC(20:0_15:2(CHO))+H | 4_OxPC(21:0_14:2(CHO))+H | 4_OxPC(22:2_13:0(CHO))+H | 4_OxPC(22:1_13:1(CHO))+H | 4_OxPC(22:0_13:2(CHO))+H | 4_OxPC(23:0_12:2(CHO))+H | 4_OxPC(24...			4_OxPC(19:0_16:2(CHO))+H | 4_OxPC(20:2_15:0(CHO))+H | 4_OxPC(20:1_15:1(CHO))+H | 4_OxPC(20:0_15:2(CHO))+H | 4_OxPC(21:0_14:2(CHO))+H | 4_OxPC(22:2_13:0(CHO))+H | 4_OxPC(22:1_13:1(CHO))+H | 4_OxPC(22:0_13:2(CHO))+H | 4_OxPC(23:0_12:2(CHO))+H | 4_OxPC(24...			NA	NA	89	PHOSPHO1-KO
673.431	0.0428	0.711932	[M+H]+	673.503	4_PEG(n=10_H+_CH2=16_DBE=5_(2-NH3))			4_PEG(n=10_H+_CH2=16_DBE=5_(2-NH3))			NA	NA	91	PHOSPHO1-KO
560.318	0.0428	0.734716	[M+Na]+	538.351	1_OxLPC(18:1(OH))+H | 1_PC(8:0_10:0)+H | 1_PE(8:0_13:0)+H | 3_PE(21:0)+H	OxLPC	[M+H]+	1_OxLPC(18:1(OH))+H | 1_PC(8:0_10:0)+H | 3_PE(21:0)+H | 1_PE(8:0_13:0)+H	OxLPC	[M+H]+	PC 18:0; [M+H]+; GPCho(9:0/9:0)	NA	90	PHOSPHO1-KO
560.318	0.0428	0.734716	[M+Na]+	538.388	1_LPC(19:0)+H | 1_LPE(22:0)+H	LPC	[M+H]+	1_LPC(19:0)+H | 1_LPE(22:0)+H	LPC	[M+H]+	lysoPC 19:0; [M+H]+; PC(19:0/0:0)	lysoPC 19:0; [M+H]+; PC(19:0/0:0)	90	PHOSPHO1-KO
560.318	0.0428	0.734716	[M+H]+	560.336	1_OxLPC(20:4(OH))+H | 1_OxLPC(20:3(Ke))+H | 1_OxLPC(18:1(OH))+Na | 1_PC(8:0_10:0)+Na | 1_PE(8:0_13:0)+Na	OxLPC	[M+H]+	1_OxLPC(20:4(OH))+H | 1_OxLPC(20:3(Ke))+H | 1_OxLPC(18:1(OH))+Na | 1_PE(8:0_13:0)+Na	OxLPC	[M+H]+	NA	NA	90	PHOSPHO1-KO
216.091	0.0427	0.60476	[NA]+	NA	NA	NA	NA	NA	NA	NA	NA	NA	20	WT
897.761	0.0427	0.749861	[M+H (C13 isotope)]+	896.771	1_TG(18:1_18:2_18:3)+NH4 | 1_TG(16:0_18:2_20:4)+NH4 | 1_TG(16:1_18:2_20:3)+NH4 | 1_TG(14:0_18:2_22:4)+NH4 | 1_TG(18:0_18:2_18:4)+NH4 | 1_TG(18:2_18:2_18:2)+NH4 | 1_TG(14:1_18:2_22:3)+NH4 | 1_TG(16:0_18:3_20:3)+NH4 | 1_TG(16:1_18:1_20:4)+NH4 | 1_TG(16:1...	TG	[M+NH4]+	1_TG(18:1_18:2_18:3)+NH4 | 1_TG(16:0_18:2_20:4)+NH4 | 1_TG(16:1_18:1_20:4)+NH4 | 1_TG(16:1_18:2_20:3)+NH4 | 1_TG(18:0_18:2_18:4)+NH4 | 1_TG(14:0_18:2_22:4)+NH4 | 1_TG(14:1_18:2_22:3)+NH4 | 1_TG(18:2_18:2_18:2)+NH4 | 1_TG(16:0_18:1_20:5)+NH4 | 1_TG(14:0...	TG	[M+NH4]+	TG 54:6; [M+NH4]+; TG(18:1/18:2/18:3)	TG 54:6; [M+NH4]+; TG(18:2/18:2/18:2)	92	PHOSPHO1-KO
897.761	0.0427	0.749861	[M+H (C13 isotope)]+	896.771	1_TG(18:1_18:2_18:3)+NH4 | 1_TG(16:0_18:2_20:4)+NH4 | 1_TG(16:1_18:2_20:3)+NH4 | 1_TG(14:0_18:2_22:4)+NH4 | 1_TG(18:0_18:2_18:4)+NH4 | 1_TG(18:2_18:2_18:2)+NH4 | 1_TG(14:1_18:2_22:3)+NH4 | 1_TG(16:0_18:3_20:3)+NH4 | 1_TG(16:1_18:1_20:4)+NH4 | 1_TG(16:1...	TG	[M+NH4]+	1_TG(18:1_18:2_18:3)+NH4 | 1_TG(16:0_18:2_20:4)+NH4 | 1_TG(16:1_18:1_20:4)+NH4 | 1_TG(16:1_18:2_20:3)+NH4 | 1_TG(18:0_18:2_18:4)+NH4 | 1_TG(14:0_18:2_22:4)+NH4 | 1_TG(14:1_18:2_22:3)+NH4 | 1_TG(18:2_18:2_18:2)+NH4 | 1_TG(16:0_18:1_20:5)+NH4 | 1_TG(14:0...	TG	[M+NH4]+	NA	TG 54:6; [M+NH4]+; TG(16:0/18:2/20:4)	92	PHOSPHO1-KO
897.761	0.0427	0.749861	[M+H]+	897.732	5_NoID			5_NoID			NA	NA	92	PHOSPHO1-KO
897.761	0.0427	0.749861	[M+H]+	897.753	5_NoID			5_NoID			NA	NA	92	PHOSPHO1-KO
371.217	0.0426	0.682273	[NA]+	NA	NA	NA	NA	NA	NA	NA	NA	NA	21	WT
757.567	0.0425	0.636132	[M+H (C13 isotope)]+	756.555	1_PC(16:0_18:3)+H | 1_PC(16:1_18:2)+H | 1_PC(14:0_20:3)+H | 1_PC(12:0_22:3)+H | 1_PC(17:1_17:2)+H | 1_PC(16:0_16:0)+Na | 1_PC(14:0_18:0)+Na | 1_PC(12:0_20:0)+Na | 1_PC(13:0_19:0)+Na | 1_PC(15:0_17:0)+Na | 1_PE(18:3_19:0)+H | 1_PE(17:0_18:0)+Na | 1_PE(1...	PC	[M+H]+	1_PE(15:1_22:2)+H | 1_PE(17:0_18:0)+Na | 1_PE(16:0_19:0)+Na | 1_PE(15:0_22:3)+H | 1_PE(12:0_23:0)+Na | 1_PE(14:0_21:0)+Na | 1_PE(13:0_22:0)+Na | 1_PE(10:0_25:0)+Na | 1_PE(17:2_20:1)+H | 1_PE(18:3_19:0)+H | 1_PE(17:1_20:2)+H | 1_PE(17:0_20:3)+H | 3_PE(3...	PE	[M+H]+	PC 34:3; [M+H]+; GPCho(16:1(7Z)/18:2(2E,4E))	PC 34:3; [M+H]+; GPCho(16:1(7Z)/18:2(2E,4E))	94	PHOSPHO1-KO
757.567	0.0425	0.636132	[M-H2O+H]+	775.569	4_PEG(n=12_H+_CH2=17_DBE=5_(2-NH3)) | 4_PEG(n=12_Na+_CH2=15_DBE=2_(2-NH3)) | 4_PEG(n=14_H+_CH2=10_DBE=0_(1-NH3))			4_PEG(n=12_H+_CH2=17_DBE=5_(2-NH3)) | 4_PEG(n=12_Na+_CH2=15_DBE=2_(2-NH3)) | 4_PEG(n=14_H+_CH2=10_DBE=0_(1-NH3))			NA	NA	94	PHOSPHO1-KO
757.567	0.0425	0.636132	[M+H (C13 isotope)]+	756.519	4_OxPC(17:2_16:1(CHO))+H | 4_OxPC(17:1_16:2(CHO))+H | 4_OxPC(17:0_16:3(CHO))+H | 4_OxPC(18:3_15:0(CHO))+H | 4_OxPC(18:2_15:1(CHO))+H | 4_OxPC(18:1_15:2(CHO))+H | 4_OxPC(18:0_15:3(CHO))+H | 4_OxPC(19:0_14:3(CHO))+H | 4_OxPC(20:3_13:0(CHO))+H | 4_OxPC(20...			4_OxPC(17:2_16:1(CHO))+H | 4_OxPC(17:1_16:2(CHO))+H | 4_OxPC(17:0_16:3(CHO))+H | 4_OxPC(18:3_15:0(CHO))+H | 4_OxPC(18:2_15:1(CHO))+H | 4_OxPC(18:1_15:2(CHO))+H | 4_OxPC(18:0_15:3(CHO))+H | 4_OxPC(19:0_14:3(CHO))+H | 4_OxPC(20:3_13:0(CHO))+H | 4_OxPC(20...			NA	NA	94	PHOSPHO1-KO
757.567	0.0425	0.636132	[M-H2O+H]+	775.569	4_PEG(n=12_H+_CH2=17_DBE=5_(2-NH3)) | 4_PEG(n=12_Na+_CH2=15_DBE=2_(2-NH3)) | 4_PEG(n=14_H+_CH2=10_DBE=0_(1-NH3))			4_PEG(n=12_H+_CH2=17_DBE=5_(2-NH3)) | 4_PEG(n=12_Na+_CH2=15_DBE=2_(2-NH3)) | 4_PEG(n=14_H+_CH2=10_DBE=0_(1-NH3))			NA	NA	94	PHOSPHO1-KO
677.137	0.0425	0.636544	[NA]+	NA	NA	NA	NA	NA	NA	NA	NA	NA	93	PHOSPHO1-KO
419.209	0.0419	0.666613	[M-H2O+H]+	437.202	4_PEG(n=6_H+_CH2=7_DBE=4_(4-OH)) | 4_PEG(n=6_Na+_CH2=5_DBE=1_(4-OH)) | 4_PEG(n=7_H+_CH2=5_DBE=4_(3-OH)) | 4_PEG(n=7_Na+_CH2=3_DBE=1_(3-OH)) | 4_PEG(n=8_H+_CH2=3_DBE=2_(2=O)) | 4_PEG(n=8_H+_CH2=3_DBE=4_(2-OH)) | 4_PEG(n=8_Na+_CH2=1_DBE=1_(2-OH)) | 4_PEG...			4_PEG(n=6_H+_CH2=7_DBE=4_(4-OH)) | 4_PEG(n=6_Na+_CH2=5_DBE=1_(4-OH)) | 4_PEG(n=7_H+_CH2=5_DBE=4_(3-OH)) | 4_PEG(n=7_Na+_CH2=3_DBE=1_(3-OH)) | 4_PEG(n=8_H+_CH2=3_DBE=2_(2=O)) | 4_PEG(n=8_H+_CH2=3_DBE=4_(2-OH)) | 4_PEG(n=8_Na+_CH2=1_DBE=1_(2-OH)) | 4_PEG...			NA	NA	95	PHOSPHO1-KO
546.19	0.0419	0.68953	[NA]+	NA	NA	NA	NA	NA	NA	NA	NA	NA	22	WT
798.571	0.0419	0.708043	[M+H]+	798.566	1_OxPC(16:0_20:4(OH)) | 1_OxPC(16:0_20:3(Ke)) | 1_OxPC(22:1_14:2(CHO))+H | 1_OxPC(18:1_18:3(OH)) | 1_OxPC(18:1_18:2(Ke)) | 1_OxPC(18:0_18:4(OH)) | 1_OxPC(18:0_18:3(Ke)) | 1_OxPC(20:0_16:3(CHO))+H | 1_OxPC(22:3_14:0(CHO))+H | 1_OxPC(22:3_14:1(OH)) | 1_O...	OxPC	[M+H]+	1_OxPC(16:0_18:1(OH))+Na | 1_OxPC(26:0_8:0(CHO))+Na | 1_OxPC(19:0_15:0(CHO))+Na | 1_OxPC(19:0_15:1(OH))+Na | 1_OxPC(20:0_14:0(CHO))+Na | 1_OxPC(20:0_14:1(OH))+Na | 1_OxPC(18:0_16:1(OH))+Na | 1_OxPC(17:0_17:1(OH))+Na | 1_OxPC(22:0_12:0(CHO))+Na | 1_OxPC...	OxPC	[M+Na]+	NA	NA	96	PHOSPHO1-KO
798.571	0.0419	0.708043	[M-H2O+H]+	816.574	1_OxPC(22:2_14:0(COOH))+H | 1_OxPC(22:2_14:1(OO)) | 1_OxPC(23:0_13:2(COOH))+H | 1_OxPC(22:1(OH)_14:1(Ke)) | 1_OxPC(22:1(OH)_14:1(CHO)) | 1_OxPC(20:1_16:1(COOH))+H | 1_OxPC(18:0_18:3(OO)) | 1_OxPC(18:0_18:2(Ke,OH)) | 1_OxPC(20:1_16:1(Ke,OH)) | 1_OxPC(20...	OxPC	[M+H]+	1_OxPE(22:2_17:1(OO))+H | 1_OxPE(17:1(OH)_22:2(OH))+H | 1_OxPE(17:1(OH)_22:1(Ke))+H | 1_OxPE(24:1(OH)_15:1(Ke))+H | 1_OxPE(24:1(OH)_15:1(CHO))+H | 1_PS(14:1_24:1)+H | 1_OxPE(25:0_14:2(COOH))+H | 1_OxPE(22:1_17:2(OO))+H | 1_OxPE(22:1_17:1(Ke,OH))+H | 1_...	OxPE	[M+H]+	NA	NA	96	PHOSPHO1-KO
798.571	0.0419	0.708043	[M-H2O+H]+	816.576	1_OxPC(22:2_14:0(COOH))+H | 1_OxPC(22:2_14:1(OO)) | 1_OxPC(23:0_13:2(COOH))+H | 1_OxPC(22:1(OH)_14:1(Ke)) | 1_OxPC(22:1(OH)_14:1(CHO)) | 1_OxPC(20:1_16:1(COOH))+H | 1_OxPC(18:0_18:3(OO)) | 1_OxPC(18:0_18:2(Ke,OH)) | 1_OxPC(20:1_16:1(Ke,OH)) | 1_OxPC(20...	OxPC	[M+H]+	1_OxPE(17:1(OH)_22:2(OH))+H | 1_OxPE(17:1(OH)_22:1(Ke))+H | 1_OxPE(22:1_17:2(OO))+H | 1_OxPE(22:1_17:1(Ke,OH))+H | 1_OxPE(25:0_14:2(COOH))+H | 1_OxPE(24:1(OH)_15:1(Ke))+H | 1_OxPE(24:1(OH)_15:1(CHO))+H | 1_OxPE(15:1(OH)_24:1(Ke))+H | 1_OxPE(24:1(Ke)_15...	OxPE	[M+H]+	NA	NA	96	PHOSPHO1-KO
798.571	0.0419	0.708043	[M+H]+	798.566	1_OxPC(16:0_20:4(OH)) | 1_OxPC(16:0_20:3(Ke)) | 1_OxPC(22:1_14:2(CHO))+H | 1_OxPC(18:1_18:3(OH)) | 1_OxPC(18:1_18:2(Ke)) | 1_OxPC(18:0_18:4(OH)) | 1_OxPC(18:0_18:3(Ke)) | 1_OxPC(20:0_16:3(CHO))+H | 1_OxPC(18:2_18:2(OH)) | 1_OxPC(18:2_18:1(Ke)) | 1_OxPC...	OxPC	[M+H]+	1_OxPC(16:0_18:1(OH))+Na | 1_OxPC(20:0_14:0(CHO))+Na | 1_OxPC(20:0_14:1(OH))+Na | 1_OxPC(19:0_15:0(CHO))+Na | 1_OxPC(19:0_15:1(OH))+Na | 1_OxPC(26:0_8:0(CHO))+Na | 1_OxPC(25:0_9:0(CHO))+Na | 1_OxPC(22:0_12:0(CHO))+Na | 1_OxPC(10:0_24:1(OH))+Na | 1_OxPC...	OxPC	[M+Na]+	NA	NA	96	PHOSPHO1-KO
798.571	0.0419	0.708043	[M+H]+	798.565	1_OxPC(16:0_20:4(OH)) | 1_OxPC(16:0_20:3(Ke)) | 1_OxPC(22:1_14:2(CHO))+H | 1_OxPC(18:0_18:4(OH)) | 1_OxPC(18:0_18:3(Ke)) | 1_OxPC(18:1_18:3(OH)) | 1_OxPC(18:1_18:2(Ke)) | 1_OxPC(20:0_16:3(CHO))+H | 1_OxPC(22:3_14:0(CHO))+H | 1_OxPC(22:3_14:1(OH)) | 1_O...	OxPC	[M+H]+	1_OxPC(26:0_8:0(CHO))+Na | 1_OxPC(19:0_15:0(CHO))+Na | 1_OxPC(19:0_15:1(OH))+Na | 1_OxPC(16:0_18:1(OH))+Na | 1_OxPC(20:0_14:0(CHO))+Na | 1_OxPC(20:0_14:1(OH))+Na | 1_OxPC(25:0_9:0(CHO))+Na | 1_OxPC(18:0_16:1(OH))+Na | 1_OxPC(10:0_24:1(OH))+Na | 1_OxPC(...	OxPC	[M+Na]+	NA	NA	96	PHOSPHO1-KO
798.571	0.0419	0.708043	[M+K]+	760.477	4_OxPC(13:0_18:4(OOO)) | 4_OxPC(18:2(OOH)_13:1(CHO)) | 4_OxPC(18:2(OH)_13:1(COOH)) | 4_OxPC(14:1(OH)_17:2(Ke,OH)) | 4_OxPC(15:1(OH)_16:2(COOH)) | 4_OxPC(16:1(OH)_15:2(COOH)) | 4_OxPC(17:1(OH)_14:2(COOH)) | 4_OxPC(17:2(OH)_14:1(Ke,OH)) | 4_OxPC(17:2(OH)...			4_OxPC(13:0_18:4(OOO)) | 4_OxPC(18:2(OOH)_13:1(CHO)) | 4_OxPC(18:2(OH)_13:1(COOH)) | 4_OxPC(14:1(OH)_17:2(Ke,OH)) | 4_OxPC(15:1(OH)_16:2(COOH)) | 4_OxPC(16:1(OH)_15:2(COOH)) | 4_OxPC(17:1(OH)_14:2(COOH)) | 4_OxPC(17:2(OH)_14:1(Ke,OH)) | 4_OxPC(17:2(OH)...			NA	NA	96	PHOSPHO1-KO
652.344	0.0418	0.703219	[M+Na]+	630.378	4_OxLPC(22:2(OO))+Na | 4_OxLPC(22:1(Ke,OH))+Na | 4_OxPC(8:0_16:3(CHO))+H | 4_OxPC(10:0_14:3(CHO))+H | 4_OxPC(12:0_12:3(CHO))+H | 4_OxPC(14:1_10:2(CHO))+H | 4_OxPC(15:1_9:2(CHO))+H | 4_OxPC(17:2_7:1(CHO))+H | 4_OxPC(18:3_6:0(CHO))+H | 4_OxPC(18:2_6:1(CH...			4_OxLPC(22:2(OO))+Na | 4_OxLPC(22:1(Ke,OH))+Na | 4_OxPC(8:0_16:3(CHO))+H | 4_OxPC(10:0_14:3(CHO))+H | 4_OxPC(12:0_12:3(CHO))+H | 4_OxPC(14:1_10:2(CHO))+H | 4_OxPC(15:1_9:2(CHO))+H | 4_OxPC(17:2_7:1(CHO))+H | 4_OxPC(18:3_6:0(CHO))+H | 4_OxPC(18:2_6:1(CH...			NA	NA	97	PHOSPHO1-KO
893.725	0.0416	0.744654	[M+Na]+	871.758	4_SM(d20:1_26:0)+H | 4_SM(d22:0_24:1)+H | 4_SM(d22:1_24:0)+H | 4_SM(d24:0_22:1)+H | 4_SM(d24:1_22:0)+H | 4_SM(d26:0_20:1)+H			4_SM(d20:1_26:0)+H | 4_SM(d22:0_24:1)+H | 4_SM(d22:1_24:0)+H | 4_SM(d24:0_22:1)+H | 4_SM(d24:1_22:0)+H | 4_SM(d26:0_20:1)+H			NA	NA	98	PHOSPHO1-KO
893.725	0.0416	0.744654	[M+Na]+	871.739	5_NoID			5_NoID			NA	NA	98	PHOSPHO1-KO
893.725	0.0416	0.744654	[M+H (C13 isotope)]+	892.827	5_NoID			5_NoID			TG 53:1; [M+NH4]+; TG(17:0/18:0/18:1)	TG 53:1; [M+NH4]+; TG(17:0/18:0/18:1)	98	PHOSPHO1-KO
893.725	0.0416	0.744654	[M+Na]+	871.717	4_PA(22:1_26:0)+H | 4_PA(24:0_24:1)+H			4_PA(22:1_26:0)+H | 4_PA(24:0_24:1)+H			NA	NA	98	PHOSPHO1-KO
565.181	0.0415	0.661091	[NA]+	NA	NA	NA	NA	NA	NA	NA	NA	NA	23	WT
490.294	0.0415	0.663425	[M+Na]+	468.31	1_LPC(14:0)+H | 1_LPE(17:0)+H	LPC	[M+H]+	1_LPC(14:0)+H	LPC	[M+H]+	lysoPC 14:0; [M+H]+; PC(14:0/0:0)	lysoPC 14:0; [M+H]+; PC(14:0/0:0)	99	PHOSPHO1-KO
490.294	0.0415	0.663425	[M+Na]+	468.309	1_LPC(14:0)+H | 1_LPE(17:0)+H	LPC	[M+H]+	1_LPC(14:0)+H	LPC	[M+H]+	lysoPC 14:0; [M+H]+; PC(14:0/0:0)	NA	99	PHOSPHO1-KO
490.294	0.0415	0.663425	[M-H2O+H]+	508.341	1_LPC(17:1)+H | 1_LPE(20:1)+H	LPC	[M+H]+	1_LPE(20:1)+H	LPE	[M+H]+	lysoPC 17:1; [M+H]+; PC(17:1(9Z)/0:0)	lysoPC 17:1; [M+H]+; PC(17:1(9Z)/0:0)	99	PHOSPHO1-KO
896.755	0.0415	0.729121	[M+H]+	896.771	1_TG(18:1_18:2_18:3)+NH4 | 1_TG(16:0_18:2_20:4)+NH4 | 1_TG(16:1_18:2_20:3)+NH4 | 1_TG(14:0_18:2_22:4)+NH4 | 1_TG(18:0_18:2_18:4)+NH4 | 1_TG(18:2_18:2_18:2)+NH4 | 1_TG(14:1_18:2_22:3)+NH4 | 1_TG(16:0_18:3_20:3)+NH4 | 1_TG(16:1_18:1_20:4)+NH4 | 1_TG(16:1...	TG	[M+NH4]+	1_TG(18:1_18:2_18:3)+NH4 | 1_TG(16:0_18:2_20:4)+NH4 | 1_TG(16:1_18:1_20:4)+NH4 | 1_TG(16:1_18:2_20:3)+NH4 | 1_TG(18:0_18:2_18:4)+NH4 | 1_TG(14:0_18:2_22:4)+NH4 | 1_TG(14:1_18:2_22:3)+NH4 | 1_TG(18:2_18:2_18:2)+NH4 | 1_TG(16:0_18:1_20:5)+NH4 | 1_TG(14:0...	TG	[M+NH4]+	TG 54:6; [M+NH4]+; TG(18:1/18:2/18:3)	TG 54:6; [M+NH4]+; TG(18:2/18:2/18:2)	100	PHOSPHO1-KO
896.755	0.0415	0.729121	[M+Na]+	874.787	1_TG(16:0_18:1_18:2)+NH4 | 1_TG(16:1_18:1_18:1)+NH4 | 1_TG(16:1_18:0_18:2)+NH4 | 1_TG(16:0_18:0_18:3)+NH4 | 1_TG(14:0_18:1_20:2)+NH4 | 1_TG(16:0_16:1_20:2)+NH4 | 1_TG(14:1_18:1_20:1)+NH4 | 1_TG(17:1_17:1_18:1)+NH4 | 1_TG(17:0_17:2_18:1)+NH4 | 1_TG(12:0...	TG	[M+NH4]+	1_TG(16:0_18:1_18:2)+NH4 | 1_TG(16:1_18:1_18:1)+NH4 | 1_TG(16:0_16:1_20:2)+NH4 | 1_TG(14:0_18:1_20:2)+NH4 | 1_TG(14:1_18:1_20:1)+NH4 | 1_TG(17:0_17:2_18:1)+NH4 | 1_TG(17:1_17:1_18:1)+NH4 | 1_TG(12:0_18:1_22:2)+NH4 | 1_TG(16:1_18:0_18:2)+NH4 | 1_TG(16:0...	TG	[M+NH4]+	TG 52:3; [M+NH4]+; TG(16:0/18:1/18:2)	TG 52:3; [M+NH4]+; TG(16:0/18:1/18:2)	100	PHOSPHO1-KO
896.755	0.0415	0.729121	[M+H]+	896.771	1_TG(18:1_18:2_18:3)+NH4 | 1_TG(16:0_18:2_20:4)+NH4 | 1_TG(16:1_18:2_20:3)+NH4 | 1_TG(14:0_18:2_22:4)+NH4 | 1_TG(18:0_18:2_18:4)+NH4 | 1_TG(18:2_18:2_18:2)+NH4 | 1_TG(14:1_18:2_22:3)+NH4 | 1_TG(16:0_18:3_20:3)+NH4 | 1_TG(16:1_18:1_20:4)+NH4 | 1_TG(16:1...	TG	[M+NH4]+	1_TG(18:1_18:2_18:3)+NH4 | 1_TG(16:0_18:2_20:4)+NH4 | 1_TG(16:1_18:1_20:4)+NH4 | 1_TG(16:1_18:2_20:3)+NH4 | 1_TG(18:0_18:2_18:4)+NH4 | 1_TG(14:0_18:2_22:4)+NH4 | 1_TG(14:1_18:2_22:3)+NH4 | 1_TG(18:2_18:2_18:2)+NH4 | 1_TG(16:0_18:1_20:5)+NH4 | 1_TG(14:0...	TG	[M+NH4]+	NA	TG 54:6; [M+NH4]+; TG(16:0/18:2/20:4)	100	PHOSPHO1-KO
896.755	0.0415	0.729121	[M+K]+	858.755	1_TG(15:0_18:2_18:2)+NH4 | 1_TG(16:0_17:2_18:2)+NH4 | 1_TG(16:1_17:1_18:2)+NH4 | 1_TG(15:1_18:1_18:2)+NH4 | 1_TG(13:0_18:2_20:2)+NH4 | 1_TG(15:0_18:1_18:3)+NH4 | 1_TG(15:0_16:1_20:3)+NH4 | 1_TG(16:0_17:1_18:3)+NH4 | 1_TG(16:1_17:2_18:1)+NH4 | 1_TG(15:0...	TG	[M+NH4]+	1_TG(15:0_18:2_18:2)+NH4 | 1_TG(16:0_17:2_18:2)+NH4 | 1_TG(15:1_18:1_18:2)+NH4 | 1_TG(16:1_17:1_18:2)+NH4 | 1_TG(15:0_18:1_18:3)+NH4 | 1_TG(13:0_18:2_20:2)+NH4 | 1_TG(15:0_16:0_20:4)+NH4 | 1_TG(15:0_16:1_20:3)+NH4 | 1_TG(14:0_15:0_22:4)+NH4 | 1_TG(14:1...	TG	[M+NH4]+	NA	TG 51:4; [M+NH4]+; TG(16:1/17:1/18:2)	100	PHOSPHO1-KO
896.755	0.0415	0.729121	[M-H2O+H]+	914.818	1_TG(17:1_18:2_20:1)+NH4 | 1_TG(18:2_18:2_19:0)+NH4 | 1_TG(17:0_18:2_20:2)+NH4 | 1_TG(17:1_18:1_20:2)+NH4 | 1_TG(17:2_18:1_20:1)+NH4 | 1_TG(17:0_18:1_20:3)+NH4 | 1_TG(18:1_18:3_19:0)+NH4 | 1_TG(15:1_18:2_22:1)+NH4 | 1_TG(15:1_20:1_20:2)+NH4 | 1_TG(17:1...	TG	[M+NH4]+	1_TG(17:1_18:1_20:2)+NH4 | 1_TG(18:1_18:3_19:0)+NH4 | 1_TG(17:2_18:1_20:1)+NH4 | 1_TG(17:0_18:1_20:3)+NH4 | 1_TG(15:1_18:1_22:2)+NH4 | 1_TG(17:1_18:2_20:1)+NH4 | 1_TG(18:2_18:2_19:0)+NH4 | 1_TG(17:0_18:2_20:2)+NH4 | 1_TG(15:1_18:2_22:1)+NH4 | 1_TG(17:2...	TG	[M+NH4]+	NA	TG 55:4; [M+NH4]+; TG(18:2/18:2/19:0)	100	PHOSPHO1-KO
896.755	0.0415	0.729121	[M+Na]+	874.714	1_OxTG(14:0_18:2_18:3(OO))+NH4 | 1_OxTG(14:0_18:2_18:2(Ke,OH))+NH4 | 1_OxTG(16:1_16:1_18:3(OO))+NH4 | 1_OxTG(16:1_16:1_18:2(Ke,OH))+NH4 | 1_OxTG(14:1_18:1_18:3(OO))+NH4 | 1_OxTG(14:1_18:1_18:2(Ke,OH))+NH4 | 1_OxTG(14:1_18:2_18:2(OOH))+NH4 | 1_OxTG(14:1...	OxTG	[M+NH4]+	1_OxTG(14:0_18:2_18:3(OO))+NH4 | 1_OxTG(14:0_18:2_18:2(Ke,OH))+NH4 | 1_OxTG(14:0_16:1_20:4(OOH))+NH4 | 1_OxTG(14:0_16:1_20:3(Ke,OH))+NH4 | 1_OxTG(14:0_18:1_18:4(OO))+NH4 | 1_OxTG(14:0_18:1_18:3(Ke,OH))+NH4 | 1_OxTG(14:0_18:3_18:2(OOH))+NH4 | 1_OxTG(14:...	OxTG	[M+NH4]+	NA	NA	100	PHOSPHO1-KO
896.755	0.0415	0.729121	[M-H2O+H]+	914.78	1_OxTG(18:1_18:2_18:2(OH))+NH4 | 1_OxTG(18:1_18:2_18:1(Ke))+NH4 | 1_OxTG(18:0_18:3_18:2(OH))+NH4 | 1_OxTG(18:0_18:3_18:1(Ke))+NH4 | 1_OxTG(18:2_18:2_18:1(OH))+NH4 | 1_OxTG(18:1_18:3_18:1(OH))+NH4 | 1_OxTG(16:0_20:4_18:1(OH))+NH4 | 1_OxTG(18:0_18:2_18:3...	OxTG	[M+NH4]+	1_OxTG(18:0_18:2_18:3(OH))+NH4 | 1_OxTG(18:0_18:2_18:2(Ke))+NH4 | 1_OxTG(18:0_18:1_18:4(OH))+NH4 | 1_OxTG(18:0_18:1_18:3(Ke))+NH4 | 1_OxTG(18:0_18:3_18:2(OH))+NH4 | 1_OxTG(18:0_18:3_18:1(Ke))+NH4 | 1_OxTG(18:0_18:4_18:1(OH))+NH4 | 1_OxTG(18:1_18:2_18:2...	OxTG	[M+NH4]+	NA	NA	100	PHOSPHO1-KO
896.755	0.0415	0.729121	[M+Na]+	874.714	4_OxTG(14:0_16:1_20:4(OOH))+NH4 | 4_OxTG(14:0_18:0_18:4(COOH))+NH4 | 4_OxTG(14:0_18:3_18:2(OOH))+NH4 | 4_OxTG(14:1_16:0_20:4(OOH))+NH4 | 4_OxTG(14:1_18:2_18:2(OOH))+NH4 | 4_OxTG(16:0_16:0_18:4(COOH))+NH4 | 4_OxTG(16:0_18:0_16:4(COOH))+NH4 | 4_OxTG(16:0...			4_OxTG(14:0_16:1_20:4(OOH))+NH4 | 4_OxTG(14:0_18:0_18:4(COOH))+NH4 | 4_OxTG(14:0_18:3_18:2(OOH))+NH4 | 4_OxTG(14:1_16:0_20:4(OOH))+NH4 | 4_OxTG(14:1_18:2_18:2(OOH))+NH4 | 4_OxTG(16:0_16:0_18:4(COOH))+NH4 | 4_OxTG(16:0_18:0_16:4(COOH))+NH4 | 4_OxTG(16:0...			NA	NA	100	PHOSPHO1-KO
896.755	0.0415	0.729121	[M+K]+	858.602	4_PC(20:2_22:6)+H | 4_PC(20:3_22:5)+H | 4_PC(20:4_22:4)+H | 4_PC(20:5_22:3)+H | 4_PC(6:2_36:6)+H | 4_PC(7:2_35:6)+H | 4_PC(7:3_35:5)+H | 4_PC(8:2_34:6)+H | 4_PC(8:3_34:5)+H | 4_PC(9:2_33:6)+H | 4_PC(9:3_33:5)+H | 4_PC(9:4_33:4)+H | 4_PC(10:2_32:6)+H | ...			4_PC(20:2_22:6)+H | 4_PC(20:3_22:5)+H | 4_PC(20:4_22:4)+H | 4_PC(20:5_22:3)+H | 4_PC(6:2_36:6)+H | 4_PC(7:2_35:6)+H | 4_PC(7:3_35:5)+H | 4_PC(8:2_34:6)+H | 4_PC(8:3_34:5)+H | 4_PC(9:2_33:6)+H | 4_PC(9:3_33:5)+H | 4_PC(9:4_33:4)+H | 4_PC(10:2_32:6)+H | ...			NA	NA	100	PHOSPHO1-KO
896.755	0.0415	0.729121	[M+Na]+	874.787	1_TG(16:0_18:1_18:2)+NH4 | 1_TG(16:1_18:1_18:1)+NH4 | 1_TG(16:1_18:0_18:2)+NH4 | 1_TG(14:0_18:1_20:2)+NH4 | 1_TG(17:0_17:2_18:1)+NH4 | 1_TG(14:1_18:1_20:1)+NH4 | 1_TG(14:0_18:2_20:1)+NH4 | 1_TG(16:0_16:1_20:2)+NH4 | 1_TG(14:1_18:2_20:0)+NH4 | 1_TG(15:1...	TG	[M+NH4]+	1_TG(16:0_18:1_18:2)+NH4 | 1_TG(16:0_16:1_20:2)+NH4 | 1_TG(16:0_18:0_18:3)+NH4 | 1_TG(16:1_18:1_18:1)+NH4 | 1_TG(14:0_16:0_22:3)+NH4 | 1_TG(14:1_16:0_22:2)+NH4 | 1_TG(16:0_16:0_20:3)+NH4 | 1_TG(14:0_18:1_20:2)+NH4 | 1_TG(14:1_18:1_20:1)+NH4 | 1_TG(17:0...	TG	[M+NH4]+	TG 52:3; [M+NH4]+; TG(16:0/18:1/18:2)	TG 52:3; [M+NH4]+; TG(16:0/18:1/18:2)	100	PHOSPHO1-KO
896.755	0.0415	0.729121	[M+K]+	858.585	1_OxPC(18:1_20:3(OOO)) | 1_OxPC(22:1(OH)_16:2(COOH)) | 1_OxPC(16:0_22:4(OOO)) | 1_OxPC(24:1(Ke)_14:1(Ke,OH)) | 1_OxPC(24:1(Ke)_14:1(COOH)) | 1_OxPC(22:3_16:1(OOO)) | 1_OxPC(18:2(OH)_20:2(OO)) | 1_OxPC(18:2(OH)_20:1(Ke,OH)) | 1_OxPC(20:3(OH)_18:1(OO)) |...	OxPC	[M+H]+	1_OxPE(21:0_18:1(OOO))+Na | 1_OxPE(17:0_22:1(OOO))+Na | 1_OxPE(19:0_20:1(OOO))+Na | 1_OxPE(15:0_24:1(OOO))+Na | 1_OxPE(22:0_17:1(OOO))+Na | 1_OxPE(23:0_18:4(OOO))+H | 1_OxPE(17:2(OO)_24:1(Ke))+H | 1_OxPE(24:1(Ke)_17:1(Ke,OH))+H | 1_OxPE(17:2(OH)_24:1(K...	OxPE	[M+Na]+	NA	NA	100	PHOSPHO1-KO
896.755	0.0415	0.729121	[M+Na]+	874.86	5_NoID			5_NoID			NA	NA	100	PHOSPHO1-KO
462.298	0.0414	0.675376	[M+H]+	462.279	4_PEG(n=9_NH4+_CH2=3_DBE=6_(2-NH3))			4_PEG(n=9_NH4+_CH2=3_DBE=6_(2-NH3))			NA	NA	24	WT
500.12	0.0413	0.60456	[NA]+	NA	NA	NA	NA	NA	NA	NA	NA	NA	101	PHOSPHO1-KO
749.518	0.0411	0.690563	[M+H (C13 isotope)]+	748.55	4_OxPC(17:0_15:0(CHO))+H | 4_OxPC(18:0_14:0(CHO))+H | 4_OxPC(19:0_13:0(CHO))+H | 4_OxPC(20:0_12:0(CHO))+H | 4_OxPC(21:0_11:0(CHO))+H | 4_OxPC(22:0_10:0(CHO))+H | 4_OxPC(23:0_9:0(CHO))+H | 4_OxPC(24:0_8:0(CHO))+H | 4_OxPC(25:0_7:0(CHO))+H | 4_OxPC(26:0_...			4_OxPC(17:0_15:0(CHO))+H | 4_OxPC(18:0_14:0(CHO))+H | 4_OxPC(19:0_13:0(CHO))+H | 4_OxPC(20:0_12:0(CHO))+H | 4_OxPC(21:0_11:0(CHO))+H | 4_OxPC(22:0_10:0(CHO))+H | 4_OxPC(23:0_9:0(CHO))+H | 4_OxPC(24:0_8:0(CHO))+H | 4_OxPC(25:0_7:0(CHO))+H | 4_OxPC(26:0_...			NA	NA	102	PHOSPHO1-KO
798.673	0.041	0.649874	[M-H2O+H]+	816.709	1_TG(12:0_18:1_18:3)+NH4 | 1_TG(12:0_18:2_18:2)+NH4 | 1_TG(14:0_16:1_18:3)+NH4 | 1_TG(12:0_14:0_22:4)+NH4 | 1_TG(14:1_16:1_18:2)+NH4 | 1_TG(12:0_16:1_20:3)+NH4 | 1_TG(12:0_16:0_20:4)+NH4 | 1_TG(14:1_16:0_18:3)+NH4 | 1_TG(10:0_18:3_20:1)+NH4 | 1_TG(10:0...	TG	[M+NH4]+	1_TG(12:0_18:1_18:3)+NH4 | 1_TG(12:0_18:2_18:2)+NH4 | 1_TG(12:0_16:0_20:4)+NH4 | 1_TG(12:0_14:0_22:4)+NH4 | 1_TG(12:0_16:1_20:3)+NH4 | 1_TG(14:0_16:1_18:3)+NH4 | 1_TG(12:0_14:1_22:3)+NH4 | 1_TG(12:0_18:0_18:4)+NH4 | 1_TG(14:1_16:0_18:3)+NH4 | 1_TG(10:0...	TG	[M+NH4]+	NA	NA	103	PHOSPHO1-KO
798.673	0.041	0.649874	[M+K]+	760.586	1_PC(16:0_18:1)+H | 1_PC(12:0_22:1)+H | 1_PC(16:1_18:0)+H | 1_PC(15:1_19:0)+H | 1_PC(14:0_20:1)+H	PC	[M+H]+	1_PE(18:1_19:0)+H | 1_PE(15:0_22:1)+H | 1_PE(14:1_23:0)+H | 1_PE(17:1_20:0)+H | 1_PE(13:0_24:1)+H | 1_PE(17:0_20:1)+H | 1_PE(16:1_21:0)+H | 1_PE(15:1_22:0)+H | 3_PE(37:1)+H	PE	[M+H]+	PC 34:1; [M+H]+; GPCho(16:0/18:1(11E))	PC 34:1; [M+H]+; GPCho(16:0/18:1(11E))	103	PHOSPHO1-KO
798.673	0.041	0.649874	[M+H]+	798.683	4_OxTG(14:0_16:0_14:0(COOH))+NH4 | 4_OxTG(14:0_18:0_12:0(COOH))+NH4 | 4_OxTG(16:0_16:0_12:0(COOH))+NH4 | 4_OxTG(16:0_18:0_10:0(COOH))+NH4 | 4_OxTG(18:0_18:0_8:0(COOH))+NH4 | 4_OxTG(14:0_14:0_16:1(OO))+NH4 | 4_OxTG(14:0_16:0_14:1(OO))+NH4			4_OxTG(14:0_16:0_14:0(COOH))+NH4 | 4_OxTG(14:0_18:0_12:0(COOH))+NH4 | 4_OxTG(16:0_16:0_12:0(COOH))+NH4 | 4_OxTG(16:0_18:0_10:0(COOH))+NH4 | 4_OxTG(18:0_18:0_8:0(COOH))+NH4 | 4_OxTG(14:0_14:0_16:1(OO))+NH4 | 4_OxTG(14:0_16:0_14:1(OO))+NH4			NA	NA	103	PHOSPHO1-KO
586.205	0.0409	0.686078	[NA]+	NA	NA	NA	NA	NA	NA	NA	NA	NA	25	WT
517.103	0.0408	0.682388	[NA]+	NA	NA	NA	NA	NA	NA	NA	NA	NA	104	PHOSPHO1-KO
198.093	0.0407	0.589541	[NA]+	NA	NA	NA	NA	NA	NA	NA	NA	NA	26	WT
668.502	0.0404	0.814952	[M-H2O+H]+	686.573	1_DG(18:0_22:6)+NH4 | 1_DG(18:1_22:5)+NH4	DG	[M+NH4]+	1_DG(18:0_22:6)+NH4 | 1_DG(20:1_20:5)+NH4 | 1_DG(18:1_22:5)+NH4	DG	[M+NH4]+	DG 40:6; [M+NH4]+; DG(18:0/22:6/0:0)	DG 40:6; [M+NH4]+; DG(18:0/22:6/0:0)	105	PHOSPHO1-KO
668.502	0.0404	0.814952	[M+K]+	630.378	4_OxLPC(22:2(OO))+Na | 4_OxLPC(22:1(Ke,OH))+Na | 4_OxPC(8:0_16:3(CHO))+H | 4_OxPC(10:0_14:3(CHO))+H | 4_OxPC(12:0_12:3(CHO))+H | 4_OxPC(14:1_10:2(CHO))+H | 4_OxPC(15:1_9:2(CHO))+H | 4_OxPC(17:2_7:1(CHO))+H | 4_OxPC(18:3_6:0(CHO))+H | 4_OxPC(18:2_6:1(CH...			4_OxLPC(22:2(OO))+Na | 4_OxLPC(22:1(Ke,OH))+Na | 4_OxPC(8:0_16:3(CHO))+H | 4_OxPC(10:0_14:3(CHO))+H | 4_OxPC(12:0_12:3(CHO))+H | 4_OxPC(14:1_10:2(CHO))+H | 4_OxPC(15:1_9:2(CHO))+H | 4_OxPC(17:2_7:1(CHO))+H | 4_OxPC(18:3_6:0(CHO))+H | 4_OxPC(18:2_6:1(CH...			NA	NA	105	PHOSPHO1-KO
668.502	0.0404	0.814952	[M+K]+	630.459	4_MGDG(6:0_20:3)+NH4-CO | 4_MGDG(8:0_18:3)+NH4-CO | 4_MGDG(18:3_8:0)+NH4-CO | 4_MGDG(20:3_6:0)+NH4-CO | 4_PEG(n=8_NH4+_CH2=18_DBE=5_)			4_MGDG(6:0_20:3)+NH4-CO | 4_MGDG(8:0_18:3)+NH4-CO | 4_MGDG(18:3_8:0)+NH4-CO | 4_MGDG(20:3_6:0)+NH4-CO | 4_PEG(n=8_NH4+_CH2=18_DBE=5_)			NA	NA	105	PHOSPHO1-KO
837.671	0.0403	0.621313	[M+H (C13 isotope)]+	836.617	1_PC(18:0_22:5)+H | 1_PC(18:1_22:4)+H | 1_PC(20:0_20:5)+H | 1_PC(20:1_20:4)+H | 1_PC(18:2_22:3)+H | 1_PC(18:3_22:2)+H | 1_PC(18:4_22:1)+H | 1_PC(18:1_20:1)+Na | 1_PC(18:0_20:2)+Na | 1_PC(18:2_20:0)+Na | 1_PC(14:1_24:1)+Na | 1_PC(16:0_22:2)+Na | 1_PC(16...	PC	[M+H]+	1_PE(19:0_22:2)+Na | 1_PE(17:1_24:1)+Na | 1_PE(20:2_21:0)+Na | 1_PE(21:0_22:5)+H | 1_PE(18:2_23:0)+Na | 1_PE(17:2_24:0)+Na | 1_PE(20:5_23:0)+H | 3_PE(43:5)+H	PE	[M+Na]+	PC 40:5; [M+H]+; GPCho(18:0/22:5(4Z,7Z,10Z,13Z,16Z))	PC 40:5; [M+H]+; GPCho(18:0/22:5(4Z,7Z,10Z,13Z,16Z))	106	PHOSPHO1-KO
837.671	0.0403	0.621313	[M+Na]+	815.701	1_SM(d18:1/24:0)+H | 1_SM(d18:0/24:1)+H | 1_SM(d20:1/22:0)+H | 1_SM(d22:1/20:0)+H | 1_SM(d20:0/22:1)+H | 1_SM(d24:0/18:1)+H | 1_SM(d16:1/26:0)+H | 1_SM(d25:0/17:1)+H	SM	[M+H]+	4_SM(d16:1_26:0)+H | 4_SM(d17:1_25:0)+H | 4_SM(d18:0_24:1)+H | 4_SM(d18:1_24:0)+H | 4_SM(d20:0_22:1)+H | 4_SM(d20:1_22:0)+H | 4_SM(d22:0_20:1)+H | 4_SM(d22:1_20:0)+H | 4_SM(d24:0_18:1)+H | 4_SM(d24:1_18:0)+H | 4_SM(d25:0_17:1)+H | 4_SM(d26:0_16:1)+H			NA	NA	106	PHOSPHO1-KO
837.671	0.0403	0.621313	[M+H (C13 isotope)]+	836.677	1_TG(10:0_18:2_22:6)+NH4 | 1_TG(10:0_20:3_20:5)+NH4	TG	[M+NH4]+	1_TG(10:0_18:2_22:6)+NH4 | 1_TG(14:1_14:1_22:6)+NH4 | 1_TG(12:0_18:3_20:5)+NH4 | 1_TG(12:0_18:4_20:4)+NH4 | 1_TG(14:0_18:4_18:4)+NH4 | 1_TG(10:0_20:3_20:5)+NH4 | 1_TG(10:0_20:4_20:4)+NH4 | 1_TG(10:0_18:3_22:5)+NH4 | 1_TG(20:3_22:5_8:0)+NH4 | 1_TG(14:1_...	TG	[M+NH4]+	NA	NA	106	PHOSPHO1-KO
837.671	0.0403	0.621313	[M+H (C13 isotope)]+	836.602	4_OxPC(12:0_24:1(OOO)) | 4_OxPC(14:0_22:1(OOO)) | 4_OxPC(16:0_20:1(OOO)) | 4_OxPC(18:0_18:1(OOO)) | 4_OxPC(19:0_17:1(OOO)) | 4_OxPC(20:0_16:1(OOO)) | 4_OxPC(21:0_15:1(OOO)) | 4_OxPC(22:0_14:1(OOO)) | 4_OxPE(15:0_24:1(OOO))+H | 4_OxPE(17:0_22:1(OOO))+H ...			4_OxPC(12:0_24:1(OOO)) | 4_OxPC(14:0_22:1(OOO)) | 4_OxPC(16:0_20:1(OOO)) | 4_OxPC(18:0_18:1(OOO)) | 4_OxPC(19:0_17:1(OOO)) | 4_OxPC(20:0_16:1(OOO)) | 4_OxPC(21:0_15:1(OOO)) | 4_OxPC(22:0_14:1(OOO)) | 4_OxPE(15:0_24:1(OOO))+H | 4_OxPE(17:0_22:1(OOO))+H ...			NA	NA	106	PHOSPHO1-KO
837.671	0.0403	0.621313	[M-H2O+H]+	855.734	4_SM(d20:2_25:0)+H | 4_SM(d22:2_23:0)+H | 4_SM(d23:0_22:2)+H | 4_SM(d25:0_20:2)+H			4_SM(d20:2_25:0)+H | 4_SM(d22:2_23:0)+H | 4_SM(d23:0_22:2)+H | 4_SM(d25:0_20:2)+H			NA	NA	106	PHOSPHO1-KO
837.671	0.0403	0.621313	[M+H (C13 isotope)]+	836.611	4_PC(14:1_24:1)+Na | 4_PC(16:0_22:2)+Na | 4_PC(16:1_22:1)+Na | 4_PC(17:2_21:0)+Na | 4_PC(18:0_20:2)+Na | 4_PC(18:1_20:1)+Na | 4_PC(18:2_20:0)+Na | 4_PE(17:1_24:1)+Na | 4_PE(17:2_24:0)+Na | 4_PE(18:2_23:0)+Na | 4_PE(19:0_22:2)+Na | 4_PE(20:2_21:0)+Na			4_PC(14:1_24:1)+Na | 4_PC(16:0_22:2)+Na | 4_PC(16:1_22:1)+Na | 4_PC(17:2_21:0)+Na | 4_PC(18:0_20:2)+Na | 4_PC(18:1_20:1)+Na | 4_PC(18:2_20:0)+Na | 4_PE(17:1_24:1)+Na | 4_PE(17:2_24:0)+Na | 4_PE(18:2_23:0)+Na | 4_PE(19:0_22:2)+Na | 4_PE(20:2_21:0)+Na			NA	NA	106	PHOSPHO1-KO
837.671	0.0403	0.621313	[M+H (C13 isotope)]+	836.602	4_OxPC(12:0_24:1(OOO)) | 4_OxPC(14:0_22:1(OOO)) | 4_OxPC(16:0_20:1(OOO)) | 4_OxPC(18:0_18:1(OOO)) | 4_OxPC(19:0_17:1(OOO)) | 4_OxPC(20:0_16:1(OOO)) | 4_OxPC(21:0_15:1(OOO)) | 4_OxPC(22:0_14:1(OOO)) | 4_OxPE(15:0_24:1(OOO))+H | 4_OxPE(17:0_22:1(OOO))+H ...			4_OxPC(12:0_24:1(OOO)) | 4_OxPC(14:0_22:1(OOO)) | 4_OxPC(16:0_20:1(OOO)) | 4_OxPC(18:0_18:1(OOO)) | 4_OxPC(19:0_17:1(OOO)) | 4_OxPC(20:0_16:1(OOO)) | 4_OxPC(21:0_15:1(OOO)) | 4_OxPC(22:0_14:1(OOO)) | 4_OxPE(15:0_24:1(OOO))+H | 4_OxPE(17:0_22:1(OOO))+H ...			NA	NA	106	PHOSPHO1-KO
837.671	0.0403	0.621313	[M+H (C13 isotope)]+	836.602	1_OxPC(12:0_24:1(OOO)) | 1_OxPC(20:0_16:1(OOO)) | 1_OxPC(18:0_18:1(OOO)) | 1_OxPC(16:0_20:1(OOO)) | 1_OxPC(14:0_22:1(OOO)) | 1_OxPC(22:0_14:1(OOO)) | 1_OxPC(21:0_15:1(OOO)) | 1_OxPC(19:0_17:1(OOO)) | 1_OxTG(16:1_22:6_10:2(COOH))+NH4 | 1_OxTG(16:1_20:5_...	OxPC	[M+H]+	1_OxPE(23:0_16:1(OOO))+H | 1_OxPE(25:0_14:1(OOO))+H | 1_OxPE(19:0_20:1(OOO))+H | 1_OxPE(15:0_24:1(OOO))+H | 1_OxPE(21:0_18:1(OOO))+H | 1_OxPE(22:0_17:1(OOO))+H | 3_OxPE(39:1(OOO))+H | 1_OxPE(17:0_22:1(OOO))+H | 1_OxPE(24:0_15:1(OOO))+H | 1_OxTG(18:4_20...	OxPE	[M+H]+	NA	NA	106	PHOSPHO1-KO
837.671	0.0403	0.621313	[M+H]+	837.695	5_NoID			5_NoID			NA	NA	106	PHOSPHO1-KO
837.671	0.0403	0.621313	[M+Na]+	815.68	5_NoID			5_NoID			NA	NA	106	PHOSPHO1-KO
837.671	0.0403	0.621313	[M+K]+	799.496	4_PEG(n=14_Na+_CH2=11_DBE=6_(2-NH3)) | 4_PEG(n=16_H+_CH2=6_DBE=4_(1-NH3))			4_PEG(n=14_Na+_CH2=11_DBE=6_(2-NH3)) | 4_PEG(n=16_H+_CH2=6_DBE=4_(1-NH3))			NA	NA	106	PHOSPHO1-KO
921.754	0.04	0.75998	[M+Na]+	899.789	1_SM(d22:1/26:0)+H | 1_SM(d26:0/22:1)+H | 1_SM(d24:0/24:1)+H | 1_SM(d24:1/24:0)+H	SM	[M+H]+	4_SM(d22:1_26:0)+H | 4_SM(d24:0_24:1)+H | 4_SM(d24:1_24:0)+H | 4_SM(d26:0_22:1)+H			NA	NA	107	PHOSPHO1-KO
921.754	0.04	0.75998	[M+H (C13 isotope)]+	920.756	1_OxTG(16:0_18:2_18:2(OOO))+NH4 | 1_OxTG(16:1_18:1_18:2(OOO))+NH4 | 1_OxTG(16:0_18:1_18:3(OOO))+NH4 | 1_OxTG(20:1(OH)_14:1(Ke,OH)_18:1)+NH4 | 1_OxTG(16:1_18:0_18:3(OOO))+NH4 | 1_OxTG(20:1(OH)_16:1(Ke,OH)_16:1)+NH4 | 1_OxTG(20:1(OH)_14:1(OO)_18:2)+NH4 |...	OxTG	[M+NH4]+	1_OxTG(16:0_18:2_18:2(OOO))+NH4 | 1_OxTG(16:1_18:1_18:2(OOO))+NH4 | 1_OxTG(18:3(OH)_18:1(OO)_16:0)+NH4 | 1_OxTG(18:1(OO)_18:2(Ke)_16:0)+NH4 | 1_OxTG(18:1(OO)_16:1(Ke)_18:1)+NH4 | 1_OxTG(16:1(OH)_18:1(OO)_18:2)+NH4 | 1_OxTG(20:2(OH)_18:1(OO)_14:1)+NH4 |...	OxTG	[M+NH4]+	NA	NA	107	PHOSPHO1-KO
921.754	0.04	0.75998	[M+H (C13 isotope)]+	920.824	1_OxTG(16:0_18:1_20:1(OH))+NH4 | 1_OxTG(16:0_16:1_22:1(OH))+NH4 | 1_OxTG(16:0_18:0_20:2(OH))+NH4 | 1_OxTG(16:0_18:0_20:1(Ke))+NH4 | 1_OxTG(14:0_16:0_24:1(Ke))+NH4 | 1_OxTG(16:0_16:0_22:2(OH))+NH4 | 1_OxTG(16:0_16:0_22:1(Ke))+NH4 | 1_OxTG(14:1_16:0_24:1...	OxTG	[M+NH4]+	1_OxTG(16:0_18:1_20:1(OH))+NH4 | 1_OxTG(16:0_16:1_22:1(OH))+NH4 | 1_OxTG(16:0_18:0_20:2(OH))+NH4 | 1_OxTG(16:0_18:0_20:1(Ke))+NH4 | 1_OxTG(14:0_16:0_24:1(Ke))+NH4 | 1_OxTG(14:1_16:0_24:1(OH))+NH4 | 1_OxTG(16:0_16:0_22:2(OH))+NH4 | 1_OxTG(16:0_16:0_22:1...	OxTG	[M+NH4]+	NA	NA	107	PHOSPHO1-KO
921.754	0.04	0.75998	[M+H (C13 isotope)]+	920.741	5_NoID			5_NoID			NA	NA	107	PHOSPHO1-KO
921.754	0.04	0.75998	[M-H2O+H]+	939.692	4_MGDG(22:6_26:2)+H | 4_MGDG(24:4_24:4)+H | 4_MGDG(26:2_22:6)+H | 4_MGDG(20:5_26:0)+Na | 4_MGDG(22:4_24:1)+Na | 4_MGDG(22:5_24:0)+Na			4_MGDG(22:6_26:2)+H | 4_MGDG(24:4_24:4)+H | 4_MGDG(26:2_22:6)+H | 4_MGDG(20:5_26:0)+Na | 4_MGDG(22:4_24:1)+Na | 4_MGDG(22:5_24:0)+Na			NA	NA	107	PHOSPHO1-KO
921.754	0.04	0.75998	[M-H2O+H]+	939.824	5_NoID			5_NoID			NA	NA	107	PHOSPHO1-KO
618.524	0.0398	0.784648	[M-H2O+H]+	636.558	1_DG(18:1_18:2)+NH4 | 1_DG(16:0_20:3)+NH4 | 1_DG(14:1_22:2)+NH4 | 1_DG(16:1_20:2)+NH4 | 1_DG(14:0_22:3)+NH4 | 1_DG(18:0_18:3)+NH4	DG	[M+NH4]+	1_DG(18:1_18:2)+NH4 | 1_DG(16:0_20:3)+NH4 | 1_DG(14:1_22:2)+NH4 | 1_DG(16:1_20:2)+NH4 | 1_DG(18:0_18:3)+NH4 | 1_DG(14:0_22:3)+NH4	DG	[M+NH4]+	DG 36:3; [M+NH4]+; DG(18:1/18:2/0:0)	DG 36:3; [M+NH4]+; DG(18:1/18:2/0:0)	108	PHOSPHO1-KO
618.524	0.0398	0.784648	[M+K]+	580.435	1_LPC(22:0)+H	LPC	[M+H]+	1_LPC(22:0)+H | 1_LPE(25:0)+H	LPC	[M+H]+	lysoPC 22:0; [M+H]+; PC(22:0/0:0)	lysoPC 22:0; [M+H]+; PC(22:0/0:0)	108	PHOSPHO1-KO
618.524	0.0398	0.784648	[M+H (C13 isotope)]+	617.516	5_NoID			5_NoID			NA	NA	108	PHOSPHO1-KO
843.248	0.0397	0.58408	[NA]+	NA	NA	NA	NA	NA	NA	NA	NA	NA	110	PHOSPHO1-KO
547.363	0.0397	0.645445	[M+H (C13 isotope)]+	546.356	1_LPC(20:3)+H | 1_LPC(18:0)+Na | 1_LPE(21:0)+Na	LPC	[M+H]+	1_LPC(20:3)+H | 1_LPC(18:0)+Na | 1_LPE(21:0)+Na	LPC	[M+H]+	lysoPC 20:3; [M+H]+; PC(20:3(8Z,11Z,14Z)/0:0)	lysoPC 20:3; [M+H]+; PC(20:3(8Z,11Z,14Z)/0:0)	109	PHOSPHO1-KO
547.363	0.0397	0.645445	[M+H (C13 isotope)]+	546.354	1_LPC(18:0)+Na | 1_LPC(20:3)+H | 1_LPE(21:0)+Na	LPC	[M+Na]+	1_LPC(18:0)+Na | 1_LPC(20:3)+H | 1_LPE(21:0)+Na	LPC	[M+Na]+	lysoPC 18:0; [M+Na]+; PC(18:0/0:0)	NA	109	PHOSPHO1-KO
547.363	0.0397	0.645445	[M+H (C13 isotope)]+	546.356	1_LPC(20:3)+H | 1_LPC(18:0)+Na	LPC	[M+H]+	1_LPC(20:3)+H | 1_LPC(18:0)+Na | 1_LPE(21:0)+Na	LPC	[M+H]+	lysoPC 20:3; [M+H]+; PC(20:3(8Z,11Z,14Z)/0:0)	lysoPC 20:3; [M+H]+; PC(20:3(8Z,11Z,14Z)/0:0)	109	PHOSPHO1-KO
547.363	0.0397	0.645445	[M+H]+	547.36	4_PEG(n=10_H+_CH2=7_DBE=5_(2-NH3)) | 4_PEG(n=10_Na+_CH2=5_DBE=2_(2-NH3)) | 4_PEG(n=12_H+_CH2=0_DBE=0_(1-NH3)) | 4_PEG(n=6_Na+_CH2=18_DBE=5_)			4_PEG(n=10_H+_CH2=7_DBE=5_(2-NH3)) | 4_PEG(n=10_Na+_CH2=5_DBE=2_(2-NH3)) | 4_PEG(n=12_H+_CH2=0_DBE=0_(1-NH3)) | 4_PEG(n=6_Na+_CH2=18_DBE=5_)			NA	NA	109	PHOSPHO1-KO
547.363	0.0397	0.645445	[M+H (C13 isotope)]+	546.357	1_LPC(20:3)+H | 1_LPC(18:0)+Na | 1_LPE(21:0)+Na	LPC	[M+H]+	1_LPC(20:3)+H | 1_LPC(18:0)+Na | 1_LPE(21:0)+Na	LPC	[M+H]+	lysoPC 20:3; [M+H]+; PC(20:3(8Z,11Z,14Z)/0:0)	lysoPC 20:3; [M+H]+; PC(20:3(8Z,11Z,14Z)/0:0)	109	PHOSPHO1-KO
535.229	0.0396	0.637101	[NA]+	NA	NA	NA	NA	NA	NA	NA	NA	NA	27	WT
643.534	0.0395	0.769667	[M+H (C13 isotope)]+	642.532	4_OxTG(14:0_14:0_6:0(CHO))+NH4 | 4_OxTG(14:0_16:0_4:0(CHO))+NH4			1_OxTG(14:0_16:0_4:0(CHO))+NH4	OxTG	[M+NH4]+	NA	NA	111	PHOSPHO1-KO
325.158	0.0394	0.580022	[NA]+	NA	NA	NA	NA	NA	NA	NA	NA	NA	112	PHOSPHO1-KO
800.249	0.0394	0.728979	[NA]+	NA	NA	NA	NA	NA	NA	NA	NA	NA	28	WT
908.784	0.0392	0.698734	[M+K]+	870.755	1_TG(16:0_18:2_18:3)+NH4 | 1_TG(16:1_18:1_18:3)+NH4 | 1_TG(16:0_16:1_20:4)+NH4 | 1_TG(16:1_18:2_18:2)+NH4 | 1_TG(14:0_18:2_20:3)+NH4 | 1_TG(14:0_18:3_20:2)+NH4 | 1_TG(12:0_18:3_22:2)+NH4 | 1_TG(14:0_18:1_20:4)+NH4 | 1_TG(14:1_18:3_20:1)+NH4 | 1_TG(17:1...	TG	[M+NH4]+	1_TG(16:0_18:2_18:3)+NH4 | 1_TG(16:0_16:1_20:4)+NH4 | 1_TG(16:1_18:2_18:2)+NH4 | 1_TG(14:0_18:2_20:3)+NH4 | 1_TG(16:1_18:1_18:3)+NH4 | 1_TG(14:0_18:1_20:4)+NH4 | 1_TG(14:1_18:2_20:2)+NH4 | 1_TG(12:0_18:2_22:3)+NH4 | 1_TG(17:1_17:2_18:2)+NH4 | 1_TG(14:0...	TG	[M+NH4]+	TG 52:5; [M+NH4]+; TG(16:0/18:2/18:3)	TG 52:5; [M+NH4]+; TG(16:0/18:2/18:3)	113	PHOSPHO1-KO
908.784	0.0392	0.698734	[M-H2O+H]+	926.818	1_TG(18:1_18:2_20:2)+NH4 | 1_TG(16:0_18:1_22:4)+NH4 | 1_TG(18:0_18:1_20:4)+NH4 | 1_TG(16:0_20:2_20:3)+NH4 | 1_TG(18:0_18:2_20:3)+NH4 | 1_TG(16:0_18:2_22:3)+NH4 | 1_TG(16:0_20:1_20:4)+NH4 | 1_TG(18:1_18:1_20:3)+NH4 | 1_TG(18:2_18:3_20:0)+NH4 | 1_TG(18:1...	TG	[M+NH4]+	1_TG(18:1_18:2_20:2)+NH4 | 1_TG(18:0_18:1_20:4)+NH4 | 1_TG(16:0_18:1_22:4)+NH4 | 1_TG(16:0_20:1_20:4)+NH4 | 1_TG(16:0_18:2_22:3)+NH4 | 1_TG(16:0_20:2_20:3)+NH4 | 1_TG(18:0_18:2_20:3)+NH4 | 1_TG(18:1_18:1_20:3)+NH4 | 1_TG(18:1_18:3_20:1)+NH4 | 1_TG(18:2...	TG	[M+NH4]+	TG 56:5; [M+NH4]+; TG(18:1/18:2/20:2)	TG 56:5; [M+NH4]+; TG(18:1/18:2/20:2)	113	PHOSPHO1-KO
908.784	0.0392	0.698734	[M-H2O+H]+	926.818	1_TG(18:1_18:2_20:2)+NH4 | 1_TG(16:0_18:1_22:4)+NH4 | 1_TG(18:0_18:1_20:4)+NH4 | 1_TG(16:0_20:2_20:3)+NH4 | 1_TG(18:0_18:2_20:3)+NH4 | 1_TG(16:0_18:2_22:3)+NH4 | 1_TG(16:0_20:1_20:4)+NH4 | 1_TG(18:1_18:1_20:3)+NH4 | 1_TG(18:2_18:3_20:0)+NH4 | 1_TG(18:1...	TG	[M+NH4]+	1_TG(18:1_18:2_20:2)+NH4 | 1_TG(18:0_18:1_20:4)+NH4 | 1_TG(16:0_18:1_22:4)+NH4 | 1_TG(16:0_20:1_20:4)+NH4 | 1_TG(16:0_18:2_22:3)+NH4 | 1_TG(16:0_20:2_20:3)+NH4 | 1_TG(18:0_18:2_20:3)+NH4 | 1_TG(18:1_18:1_20:3)+NH4 | 1_TG(18:1_18:3_20:1)+NH4 | 1_TG(18:2...	TG	[M+NH4]+	NA	TG 56:5; [M+NH4]+; TG(16:0/18:1/22:4)	113	PHOSPHO1-KO
908.784	0.0392	0.698734	[M-H2O+H]+	926.818	1_TG(18:1_18:2_20:2)+NH4 | 1_TG(16:0_18:1_22:4)+NH4 | 1_TG(18:0_18:1_20:4)+NH4 | 1_TG(16:0_20:2_20:3)+NH4 | 1_TG(18:0_18:2_20:3)+NH4 | 1_TG(16:0_18:2_22:3)+NH4 | 1_TG(16:0_20:1_20:4)+NH4 | 1_TG(18:1_18:1_20:3)+NH4 | 1_TG(18:2_18:3_20:0)+NH4 | 1_TG(18:1...	TG	[M+NH4]+	1_TG(18:1_18:2_20:2)+NH4 | 1_TG(18:0_18:1_20:4)+NH4 | 1_TG(16:0_18:1_22:4)+NH4 | 1_TG(16:0_20:1_20:4)+NH4 | 1_TG(16:0_18:2_22:3)+NH4 | 1_TG(16:0_20:2_20:3)+NH4 | 1_TG(18:0_18:2_20:3)+NH4 | 1_TG(18:1_18:1_20:3)+NH4 | 1_TG(18:1_18:3_20:1)+NH4 | 1_TG(18:2...	TG	[M+NH4]+	NA	TG 56:5; [M+NH4]+; TG(18:0/18:1/20:4)	113	PHOSPHO1-KO
908.784	0.0392	0.698734	[M-H2O+H]+	926.746	1_OxTG(18:2_18:2_18:3(OO))+NH4 | 1_OxTG(18:2_18:2_18:2(Ke,OH))+NH4 | 1_OxTG(18:2_18:3_18:2(OOH))+NH4 | 1_OxTG(18:2_18:3_18:1(Ke,OH))+NH4 | 1_OxTG(18:2_18:4_18:1(OO))+NH4 | 1_OxTG(18:1_18:2_18:4(OO))+NH4 | 1_OxTG(18:1_18:2_18:3(Ke,OH))+NH4 | 1_OxTG(18:3...	OxTG	[M+NH4]+	1_OxTG(18:2_18:2_18:3(OO))+NH4 | 1_OxTG(18:2_18:2_18:2(Ke,OH))+NH4 | 1_OxTG(18:1(OH)_18:4(OH)_18:2)+NH4 | 1_OxTG(18:1(OH)_18:3(Ke)_18:2)+NH4 | 1_OxTG(18:2_18:3_18:2(OOH))+NH4 | 1_OxTG(18:2_18:3_18:1(Ke,OH))+NH4 | 1_OxTG(18:3(OH)_18:1(Ke)_18:2)+NH4 | 1_...	OxTG	[M+NH4]+	NA	NA	113	PHOSPHO1-KO
908.784	0.0392	0.698734	[M+H]+	908.792	1_OxTG(16:0_18:0_18:2(OOH))+NH4 | 1_OxTG(16:0_18:0_18:1(Ke,OH))+NH4 | 1_GlcCer_NS(d18:2/31:0)+H | 1_GlcCer_NS(d19:1/30:1)+H | 1_GlcCer_NS(d20:2/29:0)+H | 1_OxTG(16:0_18:1_18:1(OO))+NH4 | 1_OxTG(16:1_18:0_18:1(OO))+NH4 | 1_GlcCer_NS(d17:2/32:0)+H | 1_Gl...	OxTG	[M+NH4]+	1_OxTG(16:0_18:0_18:2(OOH))+NH4 | 1_OxTG(16:0_18:0_18:1(Ke,OH))+NH4 | 1_OxTG(16:0_16:0_20:2(OO))+NH4 | 1_OxTG(16:0_16:0_20:1(Ke,OH))+NH4 | 1_OxTG(14:0_18:0_20:2(OO))+NH4 | 1_OxTG(14:0_18:0_20:1(Ke,OH))+NH4 | 1_OxTG(16:0_18:1_18:1(OO))+NH4 | 1_OxTG(16:1...	OxTG	[M+NH4]+	NA	NA	113	PHOSPHO1-KO
908.784	0.0392	0.698734	[M-H2O+H]+	926.804	1_OxTG(16:0_18:0_18:1(OOO))+NH4 | 1_OxTG(16:0_16:0_20:1(OOO))+NH4 | 1_MGDG(21:0_26:2)+NH4-CO | 1_MGDG(26:2_21:0)+NH4-CO | 1_MGDG(22:2_25:0)+NH4-CO | 1_MGDG(25:0_22:2)+NH4-CO | 1_OxTG(18:0_18:0_16:1(OOO))+NH4	OxTG	[M+NH4]+	1_OxTG(16:0_18:0_18:1(OOO))+NH4 | 1_OxTG(16:0_16:0_20:1(OOO))+NH4 | 1_OxTG(14:0_18:0_20:1(OOO))+NH4 | 1_OxTG(18:0_18:0_16:1(OOO))+NH4 | 1_OxTG(14:0_14:0_24:1(OOO))+NH4 | 1_MGDG(22:2_25:0)+NH4-CO | 1_MGDG(25:0_22:2)+NH4-CO	OxTG	[M+NH4]+	NA	NA	113	PHOSPHO1-KO
908.784	0.0392	0.698734	[M+H]+	908.778	5_NoID			5_NoID			NA	NA	113	PHOSPHO1-KO
908.784	0.0392	0.698734	[M+K]+	870.741	1_OxTG(14:0_16:0_18:1(OOO))+NH4 | 1_OxTG(16:0_16:0_16:1(OOO))+NH4 | 1_OxTG(16:0_18:0_14:1(OOO))+NH4 | 1_MGDG(17:0_26:2)+NH4-CO | 1_MGDG(26:2_17:0)+NH4-CO | 1_OxTG(14:0_18:0_16:1(OOO))+NH4 | 1_OxTG(14:0_14:0_20:1(OOO))+NH4 | 1_MGDG(17:2_26:0)+NH4-CO | 1...	OxTG	[M+NH4]+	1_OxTG(14:0_16:0_18:1(OOO))+NH4 | 1_OxTG(16:0_18:0_14:1(OOO))+NH4 | 1_OxTG(16:0_16:0_16:1(OOO))+NH4 | 1_OxTG(14:0_18:0_16:1(OOO))+NH4 | 1_OxTG(14:0_14:0_20:1(OOO))+NH4 | 1_MGDG(17:0_26:2)+NH4-CO | 1_MGDG(26:2_17:0)+NH4-CO | 1_MGDG(21:0_22:2)+NH4-CO | 1...	OxTG	[M+NH4]+	NA	NA	113	PHOSPHO1-KO
908.784	0.0392	0.698734	[M-H2O+H]+	926.804	1_OxTG(16:0_18:0_18:1(OOO))+NH4 | 1_OxTG(16:0_16:0_20:1(OOO))+NH4 | 1_MGDG(21:0_26:2)+NH4-CO | 1_MGDG(26:2_21:0)+NH4-CO | 1_MGDG(22:2_25:0)+NH4-CO | 1_MGDG(25:0_22:2)+NH4-CO | 1_OxTG(18:0_18:0_16:1(OOO))+NH4	OxTG	[M+NH4]+	1_OxTG(16:0_18:0_18:1(OOO))+NH4 | 1_OxTG(16:0_16:0_20:1(OOO))+NH4 | 1_OxTG(14:0_16:0_22:1(OOO))+NH4 | 1_OxTG(14:0_18:0_20:1(OOO))+NH4 | 1_OxTG(18:0_18:0_16:1(OOO))+NH4 | 1_OxTG(14:0_14:0_24:1(OOO))+NH4 | 1_MGDG(22:2_25:0)+NH4-CO | 1_MGDG(25:0_22:2)+NH4-CO	OxTG	[M+NH4]+	NA	NA	113	PHOSPHO1-KO
699.469	0.0391	0.734318	[M-H2O+H]+	717.556	4_MGDG(5:0_26:0)+H | 4_MGDG(6:0_25:0)+H | 4_MGDG(7:0_24:0)+H | 4_MGDG(8:0_23:0)+H | 4_MGDG(9:0_22:0)+H | 4_MGDG(10:0_21:0)+H | 4_MGDG(11:0_20:0)+H | 4_MGDG(12:0_19:0)+H | 4_MGDG(13:0_18:0)+H | 4_MGDG(14:0_17:0)+H | 4_MGDG(15:0_16:0)+H | 4_MGDG(16:0_15:...			4_MGDG(5:0_26:0)+H | 4_MGDG(6:0_25:0)+H | 4_MGDG(7:0_24:0)+H | 4_MGDG(8:0_23:0)+H | 4_MGDG(9:0_22:0)+H | 4_MGDG(10:0_21:0)+H | 4_MGDG(11:0_20:0)+H | 4_MGDG(12:0_19:0)+H | 4_MGDG(13:0_18:0)+H | 4_MGDG(14:0_17:0)+H | 4_MGDG(15:0_16:0)+H | 4_MGDG(16:0_15:...			NA	NA	114	PHOSPHO1-KO
205.089	0.039	0.493302	[NA]+	NA	NA	NA	NA	NA	NA	NA	NA	NA	29	WT
615.504	0.039	0.643548	[NA]+	NA	NA	NA	NA	NA	NA	NA	NA	NA	115	PHOSPHO1-KO
616.186	0.0388	0.549977	[NA]+	NA	NA	NA	NA	NA	NA	NA	NA	NA	30	WT
284.137	0.0387	0.60024	[NA]+	NA	NA	NA	NA	NA	NA	NA	NA	NA	116	PHOSPHO1-KO
883.777	0.0387	0.631817	[M+Na]+	861.738	5_NoID			5_NoID			NA	NA	118	PHOSPHO1-KO
837.566	0.0387	0.777243	[M+H (C13 isotope)]+	836.617	1_PC(18:0_22:5)+H | 1_PC(18:1_22:4)+H | 1_PC(20:0_20:5)+H | 1_PC(20:1_20:4)+H | 1_PC(18:2_22:3)+H | 1_PC(18:3_22:2)+H | 1_PC(18:4_22:1)+H | 1_PC(18:1_20:1)+Na | 1_PC(18:0_20:2)+Na | 1_PC(18:2_20:0)+Na | 1_PC(14:1_24:1)+Na | 1_PC(16:0_22:2)+Na | 1_PC(16...	PC	[M+H]+	1_PE(19:0_22:2)+Na | 1_PE(17:1_24:1)+Na | 1_PE(20:2_21:0)+Na | 1_PE(21:0_22:5)+H | 1_PE(18:2_23:0)+Na | 1_PE(17:2_24:0)+Na | 1_PE(20:5_23:0)+H | 3_PE(43:5)+H	PE	[M+Na]+	PC 40:5; [M+H]+; GPCho(18:0/22:5(4Z,7Z,10Z,13Z,16Z))	PC 40:5; [M+H]+; GPCho(18:0/22:5(4Z,7Z,10Z,13Z,16Z))	117	PHOSPHO1-KO
837.566	0.0387	0.777243	[M+Na]+	815.564	4_MGDG(17:1_22:6)+H | 4_MGDG(17:2_22:5)+H | 4_MGDG(22:5_17:2)+H | 4_MGDG(22:6_17:1)+H | 4_MGDG(15:0_22:4)+Na | 4_MGDG(15:1_22:3)+Na | 4_MGDG(17:0_20:4)+Na | 4_MGDG(17:1_20:3)+Na | 4_MGDG(17:2_20:2)+Na | 4_MGDG(18:4_19:0)+Na | 4_PEG(n=13_Na+_CH2=15_DBE=...			4_MGDG(17:1_22:6)+H | 4_MGDG(17:2_22:5)+H | 4_MGDG(22:5_17:2)+H | 4_MGDG(22:6_17:1)+H | 4_MGDG(15:0_22:4)+Na | 4_MGDG(15:1_22:3)+Na | 4_MGDG(17:0_20:4)+Na | 4_MGDG(17:1_20:3)+Na | 4_MGDG(17:2_20:2)+Na | 4_MGDG(18:4_19:0)+Na | 4_PEG(n=13_Na+_CH2=15_DBE=...			NA	NA	117	PHOSPHO1-KO
837.566	0.0387	0.777243	[M+H (C13 isotope)]+	836.542	4_OxPC(20:2_18:4(COOH))+H | 4_OxPC(20:1_18:5(COOH))+H | 4_OxPC(22:5_16:1(COOH))+H | 4_OxPC(22:4_16:2(COOH))+H | 4_OxPC(22:3_16:3(COOH))+H | 4_OxPC(22:2_16:4(COOH))+H | 4_OxPC(18:3_20:4(OOH)) | 4_OxPC(16:1_22:6(OO)) | 4_OxPC(16:1_22:5(Ke,OH)) | 4_OxPC(1...			4_OxPC(20:2_18:4(COOH))+H | 4_OxPC(20:1_18:5(COOH))+H | 4_OxPC(22:5_16:1(COOH))+H | 4_OxPC(22:4_16:2(COOH))+H | 4_OxPC(22:3_16:3(COOH))+H | 4_OxPC(22:2_16:4(COOH))+H | 4_OxPC(18:3_20:4(OOH)) | 4_OxPC(16:1_22:6(OO)) | 4_OxPC(16:1_22:5(Ke,OH)) | 4_OxPC(1...			NA	NA	117	PHOSPHO1-KO
837.566	0.0387	0.777243	[M+H (C13 isotope)]+	836.602	4_OxPC(12:0_24:1(OOO)) | 4_OxPC(14:0_22:1(OOO)) | 4_OxPC(16:0_20:1(OOO)) | 4_OxPC(18:0_18:1(OOO)) | 4_OxPC(19:0_17:1(OOO)) | 4_OxPC(20:0_16:1(OOO)) | 4_OxPC(21:0_15:1(OOO)) | 4_OxPC(22:0_14:1(OOO)) | 4_OxPE(15:0_24:1(OOO))+H | 4_OxPE(17:0_22:1(OOO))+H ...			4_OxPC(12:0_24:1(OOO)) | 4_OxPC(14:0_22:1(OOO)) | 4_OxPC(16:0_20:1(OOO)) | 4_OxPC(18:0_18:1(OOO)) | 4_OxPC(19:0_17:1(OOO)) | 4_OxPC(20:0_16:1(OOO)) | 4_OxPC(21:0_15:1(OOO)) | 4_OxPC(22:0_14:1(OOO)) | 4_OxPE(15:0_24:1(OOO))+H | 4_OxPE(17:0_22:1(OOO))+H ...			NA	NA	117	PHOSPHO1-KO
837.566	0.0387	0.777243	[M+H (C13 isotope)]+	836.523	4_PC(13:6_28:6)+H | 4_PC(14:6_27:6)+H | 4_PC(15:6_26:6)+H | 4_PC(16:6_25:6)+H | 4_PC(17:6_24:6)+H | 4_PC(18:6_23:6)+H | 4_PC(19:6_22:6)+H | 4_PC(20:6_21:6)+H | 4_PE(22:6_22:6)+H | 4_PE(20:3_22:6)+Na | 4_PE(20:4_22:5)+Na | 4_PE(20:5_22:4)+Na | 4_PEG(n=1...			4_PC(13:6_28:6)+H | 4_PC(14:6_27:6)+H | 4_PC(15:6_26:6)+H | 4_PC(16:6_25:6)+H | 4_PC(17:6_24:6)+H | 4_PC(18:6_23:6)+H | 4_PC(19:6_22:6)+H | 4_PC(20:6_21:6)+H | 4_PE(22:6_22:6)+H | 4_PE(20:3_22:6)+Na | 4_PE(20:4_22:5)+Na | 4_PE(20:5_22:4)+Na | 4_PEG(n=1...			NA	NA	117	PHOSPHO1-KO
837.566	0.0387	0.777243	[M+H (C13 isotope)]+	836.611	4_PC(14:1_24:1)+Na | 4_PC(16:0_22:2)+Na | 4_PC(16:1_22:1)+Na | 4_PC(17:2_21:0)+Na | 4_PC(18:0_20:2)+Na | 4_PC(18:1_20:1)+Na | 4_PC(18:2_20:0)+Na | 4_PE(17:1_24:1)+Na | 4_PE(17:2_24:0)+Na | 4_PE(18:2_23:0)+Na | 4_PE(19:0_22:2)+Na | 4_PE(20:2_21:0)+Na			4_PC(14:1_24:1)+Na | 4_PC(16:0_22:2)+Na | 4_PC(16:1_22:1)+Na | 4_PC(17:2_21:0)+Na | 4_PC(18:0_20:2)+Na | 4_PC(18:1_20:1)+Na | 4_PC(18:2_20:0)+Na | 4_PE(17:1_24:1)+Na | 4_PE(17:2_24:0)+Na | 4_PE(18:2_23:0)+Na | 4_PE(19:0_22:2)+Na | 4_PE(20:2_21:0)+Na			NA	NA	117	PHOSPHO1-KO
837.566	0.0387	0.777243	[M+H (C13 isotope)]+	836.602	4_OxPC(12:0_24:1(OOO)) | 4_OxPC(14:0_22:1(OOO)) | 4_OxPC(16:0_20:1(OOO)) | 4_OxPC(18:0_18:1(OOO)) | 4_OxPC(19:0_17:1(OOO)) | 4_OxPC(20:0_16:1(OOO)) | 4_OxPC(21:0_15:1(OOO)) | 4_OxPC(22:0_14:1(OOO)) | 4_OxPE(15:0_24:1(OOO))+H | 4_OxPE(17:0_22:1(OOO))+H ...			4_OxPC(12:0_24:1(OOO)) | 4_OxPC(14:0_22:1(OOO)) | 4_OxPC(16:0_20:1(OOO)) | 4_OxPC(18:0_18:1(OOO)) | 4_OxPC(19:0_17:1(OOO)) | 4_OxPC(20:0_16:1(OOO)) | 4_OxPC(21:0_15:1(OOO)) | 4_OxPC(22:0_14:1(OOO)) | 4_OxPE(15:0_24:1(OOO))+H | 4_OxPE(17:0_22:1(OOO))+H ...			NA	NA	117	PHOSPHO1-KO
837.566	0.0387	0.777243	[M+H (C13 isotope)]+	836.602	1_OxPC(12:0_24:1(OOO)) | 1_OxPC(20:0_16:1(OOO)) | 1_OxPC(18:0_18:1(OOO)) | 1_OxPC(16:0_20:1(OOO)) | 1_OxPC(14:0_22:1(OOO)) | 1_OxPC(22:0_14:1(OOO)) | 1_OxPC(21:0_15:1(OOO)) | 1_OxPC(19:0_17:1(OOO)) | 1_OxTG(16:1_22:6_10:2(COOH))+NH4 | 1_OxTG(16:1_20:5_...	OxPC	[M+H]+	1_OxPE(23:0_16:1(OOO))+H | 1_OxPE(25:0_14:1(OOO))+H | 1_OxPE(19:0_20:1(OOO))+H | 1_OxPE(15:0_24:1(OOO))+H | 1_OxPE(21:0_18:1(OOO))+H | 1_OxPE(22:0_17:1(OOO))+H | 3_OxPE(39:1(OOO))+H | 1_OxPE(17:0_22:1(OOO))+H | 1_OxPE(24:0_15:1(OOO))+H | 1_OxTG(18:4_20...	OxPE	[M+H]+	NA	NA	117	PHOSPHO1-KO
837.566	0.0387	0.777243	[M+K]+	799.496	4_PEG(n=14_Na+_CH2=11_DBE=6_(2-NH3)) | 4_PEG(n=16_H+_CH2=6_DBE=4_(1-NH3))			4_PEG(n=14_Na+_CH2=11_DBE=6_(2-NH3)) | 4_PEG(n=16_H+_CH2=6_DBE=4_(1-NH3))			NA	NA	117	PHOSPHO1-KO
293.212	0.0386	0.692552	[NA]+	NA	NA	NA	NA	NA	NA	NA	NA	NA	119	PHOSPHO1-KO
551.296	0.0384	0.653046	[M-H2O+H]+	569.343	4_PEG(n=10_Na+_CH2=7_DBE=5_(2-NH3)) | 4_PEG(n=12_H+_CH2=2_DBE=3_(1-NH3)) | 4_PEG(n=12_Na+_CH2=0_DBE=0_(1-NH3)) | 4_PG(8:0_13:0)+H			4_PEG(n=10_Na+_CH2=7_DBE=5_(2-NH3)) | 4_PEG(n=12_H+_CH2=2_DBE=3_(1-NH3)) | 4_PEG(n=12_Na+_CH2=0_DBE=0_(1-NH3)) | 4_PG(8:0_13:0)+H			NA	NA	120	PHOSPHO1-KO
551.296	0.0384	0.653046	[M+H (C13 isotope)]+	550.315	1_OxLPC(18:3(OO))+H | 1_OxLPC(18:2(Ke,OH))+H | 1_OxPC(12:0_6:1(CHO))+H | 1_OxPC(8:0_10:1(CHO))+H | 1_OxPC(10:0_8:1(CHO))+H | 1_OxPC(15:1_3:0(CHO))+H | 1_OxPC(14:1_4:0(CHO))+H | 1_OxPE(14:0_7:1(CHO))+H | 1_OxPE(12:0_9:1(CHO))+H | 1_OxPE(10:0_11:1(CHO))+...	OxLPC	[M+H]+	1_OxPC(10:0_8:1(CHO))+H | 1_OxLPC(18:3(OO))+H | 1_OxLPC(18:2(Ke,OH))+H | 1_OxPC(8:0_10:1(CHO))+H | 1_OxPC(12:0_6:1(CHO))+H | 1_OxPC(14:1_4:0(CHO))+H | 1_OxPC(15:1_3:0(CHO))+H | 1_OxPE(15:0_6:1(CHO))+H | 1_OxPE(15:1_6:0(CHO))+H | 1_OxPE(12:0_9:1(CHO))+H...	OxPC	[M+H]+	NA	NA	120	PHOSPHO1-KO
551.296	0.0384	0.653046	[M+H (C13 isotope)]+	550.352	4_OxLPE(22:2(OH))+H | 4_OxLPE(22:1(Ke))+H | 4_PC(4:0_15:1)+H | 4_PC(4:1_15:0)+H | 4_PC(5:0_14:1)+H | 4_PC(5:1_14:0)+H | 4_PC(6:0_13:1)+H | 4_PC(6:1_13:0)+H | 4_PC(7:0_12:1)+H | 4_PC(7:1_12:0)+H | 4_PC(8:0_11:1)+H | 4_PC(8:1_11:0)+H | 4_PC(9:0_10:1)+H |...			4_OxLPE(22:2(OH))+H | 4_OxLPE(22:1(Ke))+H | 4_PC(4:0_15:1)+H | 4_PC(4:1_15:0)+H | 4_PC(5:0_14:1)+H | 4_PC(5:1_14:0)+H | 4_PC(6:0_13:1)+H | 4_PC(6:1_13:0)+H | 4_PC(7:0_12:1)+H | 4_PC(7:1_12:0)+H | 4_PC(8:0_11:1)+H | 4_PC(8:1_11:0)+H | 4_PC(9:0_10:1)+H |...			NA	NA	120	PHOSPHO1-KO
868.722	0.0384	0.697595	[M+Na]+	846.755	1_TG(16:0_16:1_18:2)+NH4 | 1_TG(16:0_16:0_18:3)+NH4 | 1_TG(14:0_16:0_20:3)+NH4 | 1_TG(14:1_16:0_20:2)+NH4 | 1_TG(16:1_16:1_18:1)+NH4 | 1_TG(14:0_18:0_18:3)+NH4 | 1_TG(12:0_18:3_20:0)+NH4 | 1_TG(14:0_16:1_20:2)+NH4 | 1_TG(14:1_16:1_20:1)+NH4 | 1_TG(12:0...	TG	[M+NH4]+	1_TG(16:0_16:1_18:2)+NH4 | 1_TG(16:0_16:0_18:3)+NH4 | 1_TG(14:0_16:0_20:3)+NH4 | 1_TG(14:1_16:0_20:2)+NH4 | 1_TG(12:0_16:0_22:3)+NH4 | 1_TG(16:0_17:1_17:2)+NH4 | 1_TG(16:1_16:1_18:1)+NH4 | 1_TG(14:0_16:1_20:2)+NH4 | 1_TG(14:0_18:0_18:3)+NH4 | 1_TG(14:1...	TG	[M+NH4]+	TG 50:3; [M+NH4]+; TG(16:1/16:1/18:1)	TG 50:3; [M+NH4]+; TG(16:1/16:1/18:1)	121	PHOSPHO1-KO
868.722	0.0384	0.697595	[M+Na]+	846.755	1_TG(16:0_16:1_18:2)+NH4 | 1_TG(16:0_16:0_18:3)+NH4 | 1_TG(14:0_16:0_20:3)+NH4 | 1_TG(14:1_16:0_20:2)+NH4 | 1_TG(16:1_16:1_18:1)+NH4 | 1_TG(14:0_18:0_18:3)+NH4 | 1_TG(12:0_18:3_20:0)+NH4 | 1_TG(14:0_16:1_20:2)+NH4 | 1_TG(14:1_16:1_20:1)+NH4 | 1_TG(14:0...	TG	[M+NH4]+	1_TG(16:0_16:1_18:2)+NH4 | 1_TG(16:0_16:0_18:3)+NH4 | 1_TG(14:0_16:0_20:3)+NH4 | 1_TG(14:1_16:0_20:2)+NH4 | 1_TG(12:0_16:0_22:3)+NH4 | 1_TG(16:0_17:1_17:2)+NH4 | 1_TG(16:1_16:1_18:1)+NH4 | 1_TG(14:0_16:1_20:2)+NH4 | 1_TG(14:1_16:1_20:1)+NH4 | 1_TG(12:0...	TG	[M+NH4]+	TG 50:3; [M+NH4]+; TG(16:0/16:0/18:3)	TG 50:3; [M+NH4]+; TG(16:0/16:0/18:3)	121	PHOSPHO1-KO
868.722	0.0384	0.697595	[M+H]+	868.739	1_TG(16:1_18:2_18:3)+NH4 | 1_TG(14:0_18:2_20:4)+NH4 | 1_TG(12:0_18:2_22:4)+NH4 | 1_TG(16:0_18:2_18:4)+NH4 | 1_TG(14:0_18:3_20:3)+NH4 | 1_TG(14:1_18:2_20:3)+NH4 | 1_TG(16:0_18:3_18:3)+NH4 | 1_TG(12:0_18:3_22:3)+NH4 | 1_TG(14:1_18:3_20:2)+NH4 | 1_TG(17:2...	TG	[M+NH4]+	1_TG(16:1_18:2_18:3)+NH4 | 1_TG(16:1_16:1_20:4)+NH4 | 1_TG(14:0_18:2_20:4)+NH4 | 1_TG(16:1_18:1_18:4)+NH4 | 1_TG(16:0_16:1_20:5)+NH4 | 1_TG(14:0_16:1_22:5)+NH4 | 1_TG(14:1_16:1_22:4)+NH4 | 1_TG(16:0_18:2_18:4)+NH4 | 1_TG(14:0_18:3_20:3)+NH4 | 1_TG(12:0...	TG	[M+NH4]+	NA	TG 52:6; [M+NH4]+; TG(16:1/18:2/18:3)	121	PHOSPHO1-KO
868.722	0.0384	0.697595	[M+H]+	868.74	1_TG(16:1_18:2_18:3)+NH4 | 1_TG(14:0_18:2_20:4)+NH4 | 1_TG(12:0_18:2_22:4)+NH4 | 1_TG(16:0_18:2_18:4)+NH4 | 1_TG(14:0_18:3_20:3)+NH4 | 1_TG(14:1_18:2_20:3)+NH4 | 1_TG(16:0_18:3_18:3)+NH4 | 1_TG(12:0_18:3_22:3)+NH4 | 1_TG(14:1_18:3_20:2)+NH4 | 1_TG(17:2...	TG	[M+NH4]+	1_TG(16:1_18:2_18:3)+NH4 | 1_TG(16:1_16:1_20:4)+NH4 | 1_TG(14:0_18:2_20:4)+NH4 | 1_TG(16:1_18:1_18:4)+NH4 | 1_TG(16:0_16:1_20:5)+NH4 | 1_TG(14:0_16:1_22:5)+NH4 | 1_TG(14:1_16:1_22:4)+NH4 | 1_TG(16:0_18:2_18:4)+NH4 | 1_TG(14:0_18:3_20:3)+NH4 | 1_TG(12:0...	TG	[M+NH4]+	NA	TG 52:6; [M+NH4]+; TG(16:1/18:2/18:3)	121	PHOSPHO1-KO
868.722	0.0384	0.697595	[M+K]+	830.571	1_PC(18:2_22:6)+H | 1_PC(20:3_20:5)+H | 1_PC(20:4_20:4)+H | 1_PC(18:3_22:5)+H | 1_PC(18:4_22:4)+H | 1_PC(18:2_20:3)+Na | 1_PC(18:1_20:4)+Na | 1_PC(16:0_22:5)+Na | 1_PC(18:4_20:1)+Na | 1_PC(16:1_22:4)+Na | 1_PC(18:0_20:5)+Na | 1_PC(18:3_20:2)+Na | 1_PE(...	PC	[M+H]+	1_PE(19:0_22:5)+Na | 1_PE(20:5_21:0)+Na	PE	[M+Na]+	PC 40:8; [M+H]+; GPCho(18:2(2E,4E)/22:6(4Z,7Z,10Z,13Z,16Z,19Z))	PC 40:8; [M+H]+; GPCho(18:2(2E,4E)/22:6(4Z,7Z,10Z,13Z,16Z,19Z))	121	PHOSPHO1-KO
868.722	0.0384	0.697595	[M+K]+	830.688	1_OxTG(14:1_16:1_18:3(OH))+NH4 | 1_OxTG(14:1_16:1_18:2(Ke))+NH4 | 1_OxTG(16:0_18:2_14:2(CHO))+NH4 | 1_OxTG(18:1_18:2_12:1(CHO))+NH4 | 1_OxTG(16:1_18:2_14:1(CHO))+NH4 | 1_OxTG(16:1_18:2_14:1(Ke))+NH4 | 1_OxTG(14:1_18:2_16:1(CHO))+NH4 | 1_OxTG(14:1_18:2_...	OxTG	[M+NH4]+	1_OxTG(16:0_18:2_14:2(CHO))+NH4 | 1_OxTG(18:1_18:2_12:1(CHO))+NH4 | 1_OxTG(16:1_18:2_14:1(CHO))+NH4 | 1_OxTG(16:1_18:2_14:1(Ke))+NH4 | 1_OxTG(14:0_18:2_16:2(CHO))+NH4 | 1_OxTG(14:1_18:2_16:1(CHO))+NH4 | 1_OxTG(14:1_18:2_16:1(Ke))+NH4 | 1_OxTG(18:2_18:2...	OxTG	[M+NH4]+	NA	NA	121	PHOSPHO1-KO
868.722	0.0384	0.697595	[M+H (C13 isotope)]+	867.709	5_NoID			5_NoID			NA	NA	121	PHOSPHO1-KO
868.722	0.0384	0.697595	[M+K]+	830.555	1_OxPC(16:0_20:4(OOO)) | 1_OxPC(22:2(OH)_14:1(Ke,OH)) | 1_OxPC(22:2(OH)_14:1(COOH)) | 1_OxPC(22:1(Ke)_14:1(Ke,OH)) | 1_OxPC(22:1(Ke)_14:1(COOH)) | 1_OxPC(22:3_14:1(OOO)) | 1_OxPC(22:1(OO)_14:2(CHO)) | 1_OxPC(22:3(OH)_14:1(OO)) | 1_OxPC(22:3(OH)_14:0(CO...	OxPC	[M+H]+	1_OxPC(16:0_18:1(OOO))+Na | 1_OxPC(20:0_14:1(OOO))+Na | 1_OxPC(17:0_17:1(OOO))+Na | 1_OxPC(14:0_20:1(OOO))+Na | 1_OxPC(18:0_16:1(OOO))+Na | 1_OxPC(12:0_22:1(OOO))+Na | 1_OxPC(19:0_15:1(OOO))+Na | 1_OxPC(10:0_24:1(OOO))+Na | 1_OxPE(17:2(OH)_22:2(OO))+H ...	OxPC	[M+Na]+	NA	NA	121	PHOSPHO1-KO
868.722	0.0384	0.697595	[M+K]+	830.555	1_OxPC(16:0_20:4(OOO)) | 1_OxPC(22:2(OH)_14:1(Ke,OH)) | 1_OxPC(22:2(OH)_14:1(COOH)) | 1_OxPC(22:1(Ke)_14:1(Ke,OH)) | 1_OxPC(22:1(Ke)_14:1(COOH)) | 1_OxPC(22:3_14:1(OOO)) | 1_OxPC(22:1(OO)_14:2(CHO)) | 1_OxPC(18:1(OH)_18:3(OO)) | 1_OxPC(18:1(OH)_18:2(Ke...	OxPC	[M+H]+	1_OxPC(16:0_18:1(OOO))+Na | 1_OxPC(12:0_22:1(OOO))+Na | 1_OxPC(20:0_14:1(OOO))+Na | 1_OxPC(18:0_16:1(OOO))+Na | 1_OxPC(17:0_17:1(OOO))+Na | 1_OxPC(19:0_15:1(OOO))+Na | 1_OxPC(10:0_24:1(OOO))+Na | 1_OxPC(14:0_20:1(OOO))+Na | 1_OxPE(17:2(OH)_22:2(OO))+H ...	OxPC	[M+Na]+	NA	NA	121	PHOSPHO1-KO
868.722	0.0384	0.697595	[M+K]+	830.555	1_OxPC(16:0_20:4(OOO)) | 1_OxPC(22:2(OH)_14:1(Ke,OH)) | 1_OxPC(22:2(OH)_14:1(COOH)) | 1_OxPC(22:1(Ke)_14:1(Ke,OH)) | 1_OxPC(22:1(Ke)_14:1(COOH)) | 1_OxPC(22:3_14:1(OOO)) | 1_OxPC(22:1(OO)_14:2(CHO)) | 1_OxPC(18:2(OOH)_18:2(OH)) | 1_OxPC(18:2(OOH)_18:1(...	OxPC	[M+H]+	1_OxPE(15:1(Ke)_24:1(Ke,OH))+H | 1_OxPE(24:1(Ke,OH)_15:1(CHO))+H | 1_OxPC(16:0_18:1(OOO))+Na | 1_OxPC(20:0_14:1(OOO))+Na | 1_OxPC(12:0_22:1(OOO))+Na | 1_OxPC(14:0_20:1(OOO))+Na | 1_OxPC(17:0_17:1(OOO))+Na | 1_OxPC(10:0_24:1(OOO))+Na | 1_OxPC(18:0_16:1(...	OxPE	[M+H]+	NA	NA	121	PHOSPHO1-KO
868.722	0.0384	0.697595	[M+H]+	868.689	1_OxTG(15:1(OH)_18:2(OOO)_14:0)+NH4 | 1_OxTG(15:1(OH)_16:1(OOO)_16:1)+NH4 | 1_OxTG(16:1(OOO)_15:1(Ke)_16:0)+NH4 | 1_OxTG(17:1(OO)_14:1(Ke,OH)_16:0)+NH4 | 1_OxTG(17:1(OO)_16:1(Ke,OH)_14:0)+NH4 | 1_OxTG(14:0_16:1_17:2(OOOO))+NH4 | 1_OxTG(18:1(OOO)_15:1(K...	OxTG	[M+NH4]+	1_OxTG(15:1(OH)_18:2(OOO)_14:0)+NH4 | 1_OxTG(17:1(OO)_16:1(Ke,OH)_14:0)+NH4 | 1_OxTG(15:1(OO)_14:1(Ke,OH)_18:0)+NH4 | 1_OxTG(15:1(OO)_16:1(Ke,OH)_16:0)+NH4 | 1_OxTG(14:0_16:1_17:2(OOOO))+NH4 | 1_OxTG(18:1(OOO)_15:1(Ke)_14:0)+NH4 | 1_OxTG(17:2(OH)_16:1(...	OxTG	[M+NH4]+	NA	NA	121	PHOSPHO1-KO
868.722	0.0384	0.697595	[M+H (C13 isotope)]+	867.685	4_PA(22:3_26:0)+H			4_PA(22:3_26:0)+H			NA	NA	121	PHOSPHO1-KO
868.722	0.0384	0.697595	[M+K]+	830.556	4_OxPC(14:1_22:3(OOO)) | 4_OxPC(14:0_22:4(OOO)) | 4_OxPC(16:1_20:3(OOO)) | 4_OxPC(16:0_20:4(OOO)) | 4_OxPC(18:3_18:1(OOO)) | 4_OxPC(18:2_18:2(OOO)) | 4_OxPC(18:1_18:3(OOO)) | 4_OxPC(18:0_18:4(OOO)) | 4_OxPC(20:3_16:1(OOO)) | 4_OxPC(22:3_14:1(OOO)) | 4_...			4_OxPC(14:1_22:3(OOO)) | 4_OxPC(14:0_22:4(OOO)) | 4_OxPC(16:1_20:3(OOO)) | 4_OxPC(16:0_20:4(OOO)) | 4_OxPC(18:3_18:1(OOO)) | 4_OxPC(18:2_18:2(OOO)) | 4_OxPC(18:1_18:3(OOO)) | 4_OxPC(18:0_18:4(OOO)) | 4_OxPC(20:3_16:1(OOO)) | 4_OxPC(22:3_14:1(OOO)) | 4_...			NA	NA	121	PHOSPHO1-KO
868.722	0.0384	0.697595	[M+H]+	868.689	1_OxTG(15:1(OH)_18:2(OOO)_14:0)+NH4 | 1_OxTG(15:1(OH)_16:1(OOO)_16:1)+NH4 | 1_OxTG(16:1(OOO)_15:1(Ke)_16:0)+NH4 | 1_OxTG(17:1(OO)_14:1(Ke,OH)_16:0)+NH4 | 1_OxTG(17:1(OO)_16:1(Ke,OH)_14:0)+NH4 | 1_OxTG(14:0_16:1_17:2(OOOO))+NH4 | 1_OxTG(18:1(OOO)_15:1(K...	OxTG	[M+NH4]+	1_OxTG(15:1(OH)_18:2(OOO)_14:0)+NH4 | 1_OxTG(17:1(OO)_16:1(Ke,OH)_14:0)+NH4 | 1_OxTG(15:1(OO)_14:1(Ke,OH)_18:0)+NH4 | 1_OxTG(15:1(OO)_16:1(Ke,OH)_16:0)+NH4 | 1_OxTG(14:0_16:1_17:2(OOOO))+NH4 | 1_OxTG(18:1(OOO)_15:1(Ke)_14:0)+NH4 | 1_OxTG(17:2(OH)_16:1(...	OxTG	[M+NH4]+	NA	NA	121	PHOSPHO1-KO
849.701	0.0383	0.687441	[M+H (C13 isotope)]+	848.771	1_TG(16:0_16:0_18:2)+NH4 | 1_TG(16:0_16:1_18:1)+NH4 | 1_TG(14:0_18:1_18:1)+NH4 | 1_TG(14:0_16:0_20:2)+NH4 | 1_TG(14:1_16:0_20:1)+NH4 | 1_TG(12:0_16:0_22:2)+NH4 | 1_TG(16:0_17:1_17:1)+NH4 | 1_TG(12:0_18:1_20:1)+NH4 | 1_TG(14:1_18:0_18:1)+NH4 | 1_TG(15:0...	TG	[M+NH4]+	1_TG(16:0_16:0_18:2)+NH4 | 1_TG(16:0_16:1_18:1)+NH4 | 1_TG(14:0_16:0_20:2)+NH4 | 1_TG(14:1_16:0_20:1)+NH4 | 1_TG(12:0_16:0_22:2)+NH4 | 1_TG(16:0_17:1_17:1)+NH4 | 1_TG(16:0_17:0_17:2)+NH4 | 1_TG(14:0_18:1_18:1)+NH4 | 1_TG(14:0_18:0_18:2)+NH4 | 1_TG(12:0...	TG	[M+NH4]+	TG 50:2; [M+NH4]+; TG(16:0/16:0/18:2)	TG 50:2; [M+NH4]+; TG(16:0/16:0/18:2)	122	PHOSPHO1-KO
849.701	0.0383	0.687441	[M+H (C13 isotope)]+	848.77	1_TG(16:0_16:0_18:2)+NH4 | 1_TG(16:0_16:1_18:1)+NH4 | 1_TG(14:0_18:1_18:1)+NH4 | 1_TG(14:0_16:0_20:2)+NH4 | 1_TG(14:1_16:0_20:1)+NH4 | 1_TG(12:0_16:0_22:2)+NH4 | 1_TG(16:0_17:1_17:1)+NH4 | 1_TG(12:0_18:1_20:1)+NH4 | 1_TG(14:1_18:0_18:1)+NH4 | 1_TG(15:0...	TG	[M+NH4]+	1_TG(16:0_16:0_18:2)+NH4 | 1_TG(16:0_16:1_18:1)+NH4 | 1_TG(14:0_16:0_20:2)+NH4 | 1_TG(14:1_16:0_20:1)+NH4 | 1_TG(12:0_16:0_22:2)+NH4 | 1_TG(16:0_17:1_17:1)+NH4 | 1_TG(16:0_17:0_17:2)+NH4 | 1_TG(14:0_18:1_18:1)+NH4 | 1_TG(14:0_18:0_18:2)+NH4 | 1_TG(12:0...	TG	[M+NH4]+	TG 50:2; [M+NH4]+; TG(16:0/16:1/18:1)	TG 50:2; [M+NH4]+; TG(16:0/16:1/18:1)	122	PHOSPHO1-KO
849.701	0.0383	0.687441	[M+H (C13 isotope)]+	848.771	1_TG(16:0_16:0_18:2)+NH4 | 1_TG(16:0_16:1_18:1)+NH4 | 1_TG(14:0_18:1_18:1)+NH4 | 1_TG(14:0_16:0_20:2)+NH4 | 1_TG(14:1_16:0_20:1)+NH4 | 1_TG(12:0_16:0_22:2)+NH4 | 1_TG(16:0_17:1_17:1)+NH4 | 1_TG(12:0_18:1_20:1)+NH4 | 1_TG(14:1_18:0_18:1)+NH4 | 1_TG(14:0...	TG	[M+NH4]+	1_TG(16:0_16:0_18:2)+NH4 | 1_TG(16:0_16:1_18:1)+NH4 | 1_TG(14:0_16:0_20:2)+NH4 | 1_TG(14:1_16:0_20:1)+NH4 | 1_TG(12:0_16:0_22:2)+NH4 | 1_TG(16:0_17:1_17:1)+NH4 | 1_TG(16:0_17:0_17:2)+NH4 | 1_TG(14:0_18:1_18:1)+NH4 | 1_TG(14:0_18:0_18:2)+NH4 | 1_TG(12:0...	TG	[M+NH4]+	TG 50:2; [M+NH4]+; TG(16:0/16:1/18:1)	TG 50:2; [M+NH4]+; TG(16:0/16:1/18:1)	122	PHOSPHO1-KO
849.701	0.0383	0.687441	[M+H (C13 isotope)]+	848.698	1_OxTG(14:1_16:1_18:2(OOH))+NH4 | 1_OxTG(14:1_16:1_18:1(Ke,OH))+NH4 | 1_OxTG(14:0_16:1_18:3(OO))+NH4 | 1_OxTG(14:0_16:1_18:2(Ke,OH))+NH4 | 1_OxTG(14:1_16:0_18:3(OO))+NH4 | 1_OxTG(14:1_16:0_18:2(Ke,OH))+NH4 | 1_OxTG(16:0_16:1_16:2(COOH))+NH4 | 1_OxTG(16...	OxTG	[M+NH4]+	1_OxTG(16:0_16:1_16:2(COOH))+NH4 | 1_OxTG(16:0_18:1_14:2(COOH))+NH4 | 1_OxTG(16:1_18:1_14:1(COOH))+NH4 | 1_OxTG(16:1_18:1_14:1(Ke,OH))+NH4 | 1_OxTG(15:1(OH)_17:2(OH)_16:1)+NH4 | 1_OxTG(15:1(OH)_15:1(Ke)_18:1)+NH4 | 1_OxTG(15:1(OH)_17:1(Ke)_16:1)+NH4 | ...	OxTG	[M+NH4]+	NA	NA	122	PHOSPHO1-KO
849.701	0.0383	0.687441	[M+H]+	849.702	5_NoID			5_NoID			NA	NA	122	PHOSPHO1-KO
849.701	0.0383	0.687441	[M+K]+	811.604	4_PEG(n=13_H+_CH2=16_DBE=2_(1-NH3))			4_PEG(n=13_H+_CH2=16_DBE=2_(1-NH3))			NA	NA	122	PHOSPHO1-KO
849.701	0.0383	0.687441	[M-H2O+H]+	867.709	5_NoID			5_NoID			NA	NA	122	PHOSPHO1-KO
849.701	0.0383	0.687441	[M+H]+	849.621	4_PEG(n=13_H+_CH2=19_DBE=4_(1-NH3)) | 4_PEG(n=16_H+_CH2=9_DBE=0_(2-NH3))			4_PEG(n=13_H+_CH2=19_DBE=4_(1-NH3)) | 4_PEG(n=16_H+_CH2=9_DBE=0_(2-NH3))			NA	NA	122	PHOSPHO1-KO
849.701	0.0383	0.687441	[M-H2O+H]+	867.685	4_PA(22:3_26:0)+H			4_PA(22:3_26:0)+H			NA	NA	122	PHOSPHO1-KO
849.701	0.0383	0.687441	[M+Na]+	827.703	4_SM(d17:2_26:0)+H | 4_SM(d18:2_25:0)+H | 4_SM(d20:2_23:0)+H | 4_SM(d21:0_22:2)+H | 4_SM(d22:2_21:0)+H | 4_SM(d23:0_20:2)+H | 4_SM(d25:0_18:2)+H | 4_SM(d26:0_17:2)+H			4_SM(d17:2_26:0)+H | 4_SM(d18:2_25:0)+H | 4_SM(d20:2_23:0)+H | 4_SM(d21:0_22:2)+H | 4_SM(d22:2_21:0)+H | 4_SM(d23:0_20:2)+H | 4_SM(d25:0_18:2)+H | 4_SM(d26:0_17:2)+H			NA	NA	122	PHOSPHO1-KO
849.701	0.0383	0.687441	[M+H]+	849.775	5_NoID			5_NoID			NA	NA	122	PHOSPHO1-KO
607.399	0.0383	0.702037	[M+K]+	569.343	4_PEG(n=10_Na+_CH2=7_DBE=5_(2-NH3)) | 4_PEG(n=12_H+_CH2=2_DBE=3_(1-NH3)) | 4_PEG(n=12_Na+_CH2=0_DBE=0_(1-NH3)) | 4_PG(8:0_13:0)+H			4_PEG(n=10_Na+_CH2=7_DBE=5_(2-NH3)) | 4_PEG(n=12_H+_CH2=2_DBE=3_(1-NH3)) | 4_PEG(n=12_Na+_CH2=0_DBE=0_(1-NH3)) | 4_PG(8:0_13:0)+H			NA	NA	31	WT
607.399	0.0383	0.702037	[M+H]+	607.454	4_PEG(n=10_H+_CH2=11_DBE=3_(2-NH3)) | 4_PEG(n=10_Na+_CH2=9_DBE=0_(2-NH3))			4_PEG(n=10_H+_CH2=11_DBE=3_(2-NH3)) | 4_PEG(n=10_Na+_CH2=9_DBE=0_(2-NH3))			NA	NA	31	WT
688.424	0.0382	0.634489	[M+H]+	688.456	1_OxPC(18:0_10:2(CHO))+H | 1_OxPC(12:0_16:2(CHO))+H | 1_OxPC(17:2_11:0(CHO))+H | 1_OxPC(10:0_18:3(OH)) | 1_OxPC(10:0_18:2(Ke)) | 1_OxPC(22:2_6:0(CHO))+H | 1_OxPC(18:1_10:1(CHO))+H | 1_OxPC(20:1_8:1(CHO))+H | 1_OxPC(14:1_14:1(CHO))+H | 1_OxPC(14:1_14:1(...	OxPC	[M+H]+	1_OxPE(18:0_13:2(CHO))+H | 1_OxPE(21:0_10:2(CHO))+H | 3_Plasmenyl-PS(30:2)+H | 1_OxPE(18:1_13:1(CHO))+H | 1_OxPE(14:1_17:2(OH))+H | 1_OxPE(14:1_17:1(Ke))+H | 1_Plasmenyl-PS(P-16:1/14:1)+H | 1_OxPE(17:0_14:2(CHO))+H | 1_OxPE(16:0_15:2(CHO))+H | 1_OxPE(2...	OxPE	[M+H]+	NA	NA	123	PHOSPHO1-KO
688.424	0.0382	0.634489	[M+Na]+	666.436	1_OxPC(16:0_9:0(COOH))+H | 1_OxPC(20:0_5:0(COOH))+H | 1_OxPC(21:0_4:0(COOH))+H | 1_OxPC(22:0_3:0(COOH))+H | 1_OxPC(8:0_17:1(OO)) | 1_OxPC(19:0_6:0(COOH))+H | 1_OxPE(18:0_10:0(COOH))+H | 1_OxPE(16:0_12:0(COOH))+H | 1_OxPE(23:0_5:0(COOH))+H | 1_OxPE(20:0...	OxPC	[M+H]+	1_OxPE(21:0_7:0(COOH))+H | 1_OxPE(15:0_13:0(COOH))+H | 1_OxPE(14:0_14:0(COOH))+H | 1_OxPE(14:0_14:1(OO))+H | 1_OxPE(17:0_11:0(COOH))+H | 1_OxPE(25:0_3:0(COOH))+H | 3_OxPE(28:0(KeO))+H | 3_OxPE(28:1(OO))+H | 1_OxPE(12:0_16:1(OO))+H	OxPE	[M+H]+	NA	NA	123	PHOSPHO1-KO
688.424	0.0382	0.634489	[M+H]+	688.456	1_OxPC(16:0_12:2(CHO))+H | 1_OxPC(14:0_14:2(CHO))+H | 1_OxPC(18:1_10:1(CHO))+H | 1_OxPC(18:2_10:0(CHO))+H | 1_OxPC(20:2_8:0(CHO))+H | 1_OxPC(19:0_9:2(CHO))+H | 1_OxPC(16:1_12:1(CHO))+H | 1_OxPC(20:1_8:1(CHO))+H | 1_OxPC(22:1_6:1(CHO))+H | 1_OxPC(10:0_1...	OxPC	[M+H]+	3_Plasmenyl-PS(30:2)+H | 1_OxPE(16:0_15:2(CHO))+H | 1_OxPE(17:0_14:2(CHO))+H | 1_OxPE(15:1_16:1(CHO))+H | 1_OxPE(17:1_14:1(CHO))+H | 1_OxPE(15:1_16:1(Ke))+H | 1_OxPE(17:1_14:1(Ke))+H | 1_OxPE(14:1_17:2(OH))+H | 1_OxPE(14:1_17:1(Ke))+H | 1_OxPE(19:0_12:...	Plasmenyl-PS	[M+H]+	NA	NA	123	PHOSPHO1-KO
688.424	0.0382	0.634489	[M+H]+	688.456	1_OxPC(18:0_10:2(CHO))+H | 1_OxPC(12:0_16:2(CHO))+H | 1_OxPC(17:2_11:0(CHO))+H | 1_OxPC(10:0_18:3(OH)) | 1_OxPC(10:0_18:2(Ke)) | 1_OxPC(22:2_6:0(CHO))+H | 1_OxPC(18:1_10:1(CHO))+H | 1_OxPC(20:1_8:1(CHO))+H | 1_OxPC(14:1_14:1(CHO))+H | 1_OxPC(14:1_14:1(...	OxPC	[M+H]+	1_OxPE(18:0_13:2(CHO))+H | 1_OxPE(21:0_10:2(CHO))+H | 3_Plasmenyl-PS(30:2)+H | 1_OxPE(18:1_13:1(CHO))+H | 1_OxPE(14:1_17:2(OH))+H | 1_OxPE(14:1_17:1(Ke))+H | 1_Plasmenyl-PS(P-16:1/14:1)+H | 1_OxPE(17:0_14:2(CHO))+H | 1_OxPE(16:0_15:2(CHO))+H | 1_OxPE(2...	OxPE	[M+H]+	NA	NA	123	PHOSPHO1-KO
620.21	0.0382	0.673563	[NA]+	NA	NA	NA	NA	NA	NA	NA	NA	NA	32	WT
373.158	0.0381	0.617824	[M+Na]+	351.216	4_PEG(n=3_H+_CH2=14_DBE=5_(1=O)) | 4_PEG(n=3_H+_CH2=14_DBE=6_(1-OH)) | 4_PEG(n=4_Na+_CH2=10_DBE=3_)			4_PEG(n=3_H+_CH2=14_DBE=5_(1=O)) | 4_PEG(n=3_H+_CH2=14_DBE=6_(1-OH)) | 4_PEG(n=4_Na+_CH2=10_DBE=3_)			NA	NA	124	PHOSPHO1-KO
617.19	0.038	0.58025	[NA]+	NA	NA	NA	NA	NA	NA	NA	NA	NA	34	WT
428.123	0.038	0.637328	[NA]+	NA	NA	NA	NA	NA	NA	NA	NA	NA	33	WT
795.556	0.038	0.721968	[M+Na]+	773.554	4_PEG(n=12_H+_CH2=17_DBE=6_(2-NH3)) | 4_PEG(n=12_Na+_CH2=15_DBE=3_(2-NH3)) | 4_PEG(n=14_H+_CH2=10_DBE=1_(1-NH3))			4_PEG(n=12_H+_CH2=17_DBE=6_(2-NH3)) | 4_PEG(n=12_Na+_CH2=15_DBE=3_(2-NH3)) | 4_PEG(n=14_H+_CH2=10_DBE=1_(1-NH3))			NA	NA	125	PHOSPHO1-KO
795.556	0.038	0.721968	[M+H (C13 isotope)]+	794.57	1_PC(15:0_22:5)+H | 1_PC(17:0_20:5)+H | 1_PC(17:2_20:3)+H | 1_PE(18:0_22:5)+H | 1_PE(18:1_22:4)+H | 1_PE(20:1_20:4)+H | 1_PE(20:0_20:5)+H | 1_PE(18:4_22:1)+H | 1_PE(18:2_22:3)+H | 3_PE(40:5)+H | 1_PE(18:0_20:2)+Na | 1_PE(14:1_24:1)+Na | 1_PE(18:1_20:1)...	PC	[M+H]+	1_PE(18:0_22:5)+H | 1_PE(18:0_20:2)+Na | 1_PE(20:0_20:5)+H | 1_PE(16:0_22:2)+Na | 1_PE(16:1_22:1)+Na | 1_PE(20:1_20:4)+H | 1_PE(18:4_22:1)+H | 1_PE(17:2_21:0)+Na | 1_PE(18:2_20:0)+Na | 1_PE(14:1_24:1)+Na | 1_PE(18:1_20:1)+Na | 1_PE(18:1_22:4)+H | 1_PE(...	PE	[M+H]+	PE 40:5; [M+H]+; GPEtn(18:0/22:5(4Z,7Z,10Z,13Z,16Z))	PE 40:5; [M+H]+; GPEtn(18:0/22:5(4Z,7Z,10Z,13Z,16Z))	125	PHOSPHO1-KO
795.556	0.038	0.721968	[M+H (C13 isotope)]+	794.571	1_PE(20:1_20:4)+H | 1_PE(18:0_20:2)+Na | 1_PE(18:0_22:5)+H | 1_PE(20:0_20:5)+H | 1_PE(18:1_22:4)+H | 1_PE(18:3_22:2)+H | 1_PE(18:2_22:3)+H | 1_PE(18:4_22:1)+H | 1_PE(20:2_20:3)+H | 3_PE(40:5)+H | 1_PE(16:0_22:2)+Na | 1_PE(16:1_22:1)+Na | 1_PE(18:2_20:0...	PE	[M+H]+	1_PE(20:1_20:4)+H | 1_PE(18:0_22:5)+H | 1_PE(16:1_22:1)+Na | 1_PE(16:0_22:2)+Na | 1_PE(17:2_21:0)+Na | 1_PE(20:0_20:5)+H | 1_PE(18:4_22:1)+H | 1_PE(14:1_24:1)+Na | 1_PE(18:1_20:1)+Na | 1_PE(18:1_22:4)+H | 1_PE(18:2_22:3)+H | 1_PE(18:3_22:2)+H | 1_PE(20...	PE	[M+H]+	PE 40:5; [M+H]+; GPEtn(18:0/22:5(4Z,7Z,10Z,13Z,16Z))	PE 40:5; [M+H]+; GPEtn(18:0/22:5(4Z,7Z,10Z,13Z,16Z))	125	PHOSPHO1-KO
795.556	0.038	0.721968	[M+H]+	795.535	4_PEG(n=12_Na+_CH2=17_DBE=6_(2-NH3)) | 4_PEG(n=14_Na+_CH2=10_DBE=1_(1-NH3))			4_PEG(n=12_Na+_CH2=17_DBE=6_(2-NH3)) | 4_PEG(n=14_Na+_CH2=10_DBE=1_(1-NH3))			NA	NA	125	PHOSPHO1-KO
795.556	0.038	0.721968	[M+H (C13 isotope)]+	794.535	4_OxPC(17:1_19:4(CHO))+H | 4_OxPC(17:0_19:5(CHO))+H | 4_OxPC(18:1_18:4(CHO))+H | 4_OxPC(18:0_18:5(CHO))+H | 4_OxPC(20:4_16:1(CHO))+H | 4_OxPC(20:3_16:2(CHO))+H | 4_OxPC(20:2_16:3(CHO))+H | 4_OxPC(20:1_16:4(CHO))+H | 4_OxPC(22:5_14:0(CHO))+H | 4_OxPC(22...			4_OxPC(17:1_19:4(CHO))+H | 4_OxPC(17:0_19:5(CHO))+H | 4_OxPC(18:1_18:4(CHO))+H | 4_OxPC(18:0_18:5(CHO))+H | 4_OxPC(20:4_16:1(CHO))+H | 4_OxPC(20:3_16:2(CHO))+H | 4_OxPC(20:2_16:3(CHO))+H | 4_OxPC(20:1_16:4(CHO))+H | 4_OxPC(22:5_14:0(CHO))+H | 4_OxPC(22...			NA	NA	125	PHOSPHO1-KO
795.556	0.038	0.721968	[M+H]+	795.584	4_PEG(n=12_H+_CH2=18_DBE=2_)			4_PEG(n=12_H+_CH2=18_DBE=2_)			NA	NA	125	PHOSPHO1-KO
435.275	0.0379	0.681574	[M+Na]+	413.267	4_PEG(n=3_Na+_CH2=18_DBE=6_) | 4_PEG(n=7_H+_CH2=7_DBE=6_(2-NH3)) | 4_PEG(n=7_Na+_CH2=5_DBE=3_(2-NH3)) | 4_PEG(n=9_H+_CH2=0_DBE=1_(1-NH3))			4_PEG(n=3_Na+_CH2=18_DBE=6_) | 4_PEG(n=7_H+_CH2=7_DBE=6_(2-NH3)) | 4_PEG(n=7_Na+_CH2=5_DBE=3_(2-NH3)) | 4_PEG(n=9_H+_CH2=0_DBE=1_(1-NH3))			NA	NA	35	WT
546.272	0.0376	0.573149	[M-H2O+H]+	564.331	1_OxPC(10:0_9:1(CHO))+H | 1_OxPC(15:1_4:0(CHO))+H | 1_OxPE(18:1_4:0(CHO))+H | 1_OxPE(16:1_6:0(CHO))+H | 1_OxPE(13:0_9:1(CHO))+H | 1_OxLPE(22:3(OO))+H | 1_OxLPE(22:2(Ke,OH))+H | 3_OxPE(22:1(Ke))+H | 1_OxPE(17:1_5:0(CHO))+H | 1_OxPE(16:0_6:1(CHO))+H | 1_...	OxPC	[M+H]+	1_OxPE(8:0_14:1(CHO))+H | 1_OxPE(8:0_14:1(Ke))+H | 1_OxPE(18:1_4:0(CHO))+H | 1_OxPE(14:0_8:1(CHO))+H | 1_OxPE(17:1_5:0(CHO))+H | 1_OxPE(13:0_9:1(CHO))+H | 1_OxPE(16:0_6:1(CHO))+H | 1_OxPE(14:1_8:0(CHO))+H | 1_OxPE(12:0_10:1(CHO))+H | 1_OxLPE(22:3(OO))+...	OxPE	[M+H]+	NA	NA	126	PHOSPHO1-KO
307.141	0.0373	0.546375	[NA]+	NA	NA	NA	NA	NA	NA	NA	NA	NA	128	PHOSPHO1-KO
306.192	0.0373	0.646963	[NA]+	NA	NA	NA	NA	NA	NA	NA	NA	NA	127	PHOSPHO1-KO
292.17	0.0372	0.587128	[NA]+	NA	NA	NA	NA	NA	NA	NA	NA	NA	129	PHOSPHO1-KO
359.14	0.037	0.597504	[NA]+	NA	NA	NA	NA	NA	NA	NA	NA	NA	130	PHOSPHO1-KO
618.198	0.0369	0.6138	[NA]+	NA	NA	NA	NA	NA	NA	NA	NA	NA	36	WT
184.077	0.0368	0.508452	[NA]+	NA	NA	NA	NA	NA	NA	NA	NA	NA	37	WT
259.172	0.0368	0.665645	[NA]+	NA	NA	NA	NA	NA	NA	NA	NA	NA	38	WT
604.19	0.0367	0.663611	[NA]+	NA	NA	NA	NA	NA	NA	NA	NA	NA	39	WT
401.349	0.0366	0.516886	[M+H (C13 isotope)]+	400.343	1_AcCa(16:0)+H	AcCa	[M+H]+	1_MG(20:2)+NH4	MG	[M+NH4]+	NA	NA	131	PHOSPHO1-KO
401.349	0.0366	0.516886	[M+H]+	401.342	5_NoID			5_NoID			NA	NA	131	PHOSPHO1-KO
811.456	0.0366	0.682475	[M-H2O+H]+	829.544	4_PEG(n=14_Na+_CH2=13_DBE=5_(2-NH3)) | 4_PEG(n=16_H+_CH2=8_DBE=3_(1-NH3))			4_PEG(n=14_Na+_CH2=13_DBE=5_(2-NH3)) | 4_PEG(n=16_H+_CH2=8_DBE=3_(1-NH3))			NA	NA	132	PHOSPHO1-KO
811.456	0.0366	0.682475	[M+H (C13 isotope)]+	810.53	1_OxPC(22:4_14:1(COOH))+H | 1_OxPC(16:0_20:5(Ke,OH)) | 1_OxPC(22:4_14:1(Ke,OH)) | 1_OxPC(22:3(OH)_14:2(CHO)) | 1_OxPC(22:2(Ke)_14:2(CHO)) | 1_OxPC(14:0_22:6(OO)) | 1_OxPC(14:0_22:5(Ke,OH)) | 1_OxPC(20:3(OH)_16:2(CHO)) | 1_OxPC(20:2(Ke)_16:2(CHO)) | 1_O...	OxPC	[M+H]+	1_OxPC(16:0_18:3(OO))+Na | 1_OxPC(16:0_18:2(Ke,OH))+Na | 1_OxPC(20:1_14:1(COOH))+Na | 1_OxPC(20:1_14:1(Ke,OH))+Na | 1_OxPC(12:0_22:3(OO))+Na | 1_OxPC(12:0_22:2(Ke,OH))+Na | 1_OxPC(24:1_10:1(COOH))+Na | 1_OxPC(24:0_10:2(COOH))+Na | 1_OxPC(21:0_13:2(COOH...	OxPC	[M+Na]+	NA	NA	132	PHOSPHO1-KO
589.491	0.0365	0.580485	[M-H2O+H]+	607.454	4_PEG(n=10_H+_CH2=11_DBE=3_(2-NH3)) | 4_PEG(n=10_Na+_CH2=9_DBE=0_(2-NH3))			4_PEG(n=10_H+_CH2=11_DBE=3_(2-NH3)) | 4_PEG(n=10_Na+_CH2=9_DBE=0_(2-NH3))			NA	NA	133	PHOSPHO1-KO
480.181	0.0364	0.57094	[NA]+	NA	NA	NA	NA	NA	NA	NA	NA	NA	40	WT
887.469	0.0364	0.624326	[NA]+	NA	NA	NA	NA	NA	NA	NA	NA	NA	134	PHOSPHO1-KO
783.584	0.0363	0.525158	[M+H (C13 isotope)]+	782.57	1_PC(16:0_20:4)+H | 1_PC(18:2_18:2)+H | 1_PC(18:1_18:3)+H | 1_PC(14:0_22:4)+H | 1_PC(14:1_22:3)+H | 1_PC(18:0_18:4)+H | 1_PC(16:1_20:3)+H | 1_PC(16:0_18:1)+Na | 1_PC(14:0_20:1)+Na | 1_PC(12:0_22:1)+Na | 1_PC(16:1_18:0)+Na | 1_PC(17:0_17:1)+Na | 1_PC(15...	PC	[M+H]+	1_PE(13:0_24:1)+Na | 1_PE(18:1_19:0)+Na | 1_PE(17:0_20:1)+Na | 1_PE(15:0_22:1)+Na | 1_PE(16:1_21:0)+Na | 1_PE(17:1_20:0)+Na | 1_PE(15:1_22:0)+Na | 1_PE(17:2_22:2)+H | 1_PE(18:4_21:0)+H | 1_PE(19:0_20:4)+H | 1_PE(17:0_22:4)+H | 1_PE(17:1_22:3)+H | 3_PE(...	PE	[M+Na]+	PC 36:4; [M+H]+; GPCho(16:0/20:4(5E,8E,11E,14E))	PC 36:4; [M+H]+; GPCho(16:0/20:4(5E,8E,11E,14E))	136	PHOSPHO1-KO
783.584	0.0363	0.525158	[M+H (C13 isotope)]+	782.569	1_PC(18:2_18:2)+H | 1_PC(18:1_18:3)+H | 1_PC(14:0_22:4)+H | 1_PC(16:0_20:4)+H | 1_PC(18:0_18:4)+H | 1_PC(16:1_20:3)+H | 1_PC(14:1_22:3)+H | 1_PC(16:0_18:1)+Na | 1_PC(14:0_20:1)+Na | 1_PC(16:1_18:0)+Na | 1_PC(12:0_22:1)+Na | 1_PC(17:0_17:1)+Na | 1_PC(15...	PC	[M+H]+	1_PE(17:0_20:1)+Na | 1_PE(15:1_22:0)+Na | 1_PE(15:0_22:1)+Na | 1_PE(13:0_24:1)+Na | 1_PE(18:1_19:0)+Na | 1_PE(17:1_20:0)+Na | 1_PE(17:2_22:2)+H | 1_PE(16:1_21:0)+Na | 1_PE(14:1_23:0)+Na | 1_PE(17:0_22:4)+H | 1_PE(18:4_21:0)+H | 1_PE(19:0_20:4)+H | 1_PE...	PE	[M+Na]+	PC 36:4; [M+H]+; GPCho(18:2(2E,4E)/18:2(2E,4E))	PC 36:4; [M+H]+; GPCho(18:2(2E,4E)/18:2(2E,4E))	136	PHOSPHO1-KO
783.584	0.0363	0.525158	[M+H (C13 isotope)]+	782.571	1_PC(16:0_20:4)+H | 1_PC(18:2_18:2)+H | 1_PC(18:1_18:3)+H | 1_PC(14:0_22:4)+H | 1_PC(16:1_20:3)+H | 1_PC(18:0_18:4)+H | 1_PC(14:1_22:3)+H | 1_PC(16:0_18:1)+Na | 1_PC(14:0_20:1)+Na | 1_PC(16:1_18:0)+Na | 1_PC(12:0_22:1)+Na | 1_PC(17:0_17:1)+Na | 1_PC(15...	PC	[M+H]+	1_PE(13:0_24:1)+Na | 1_PE(17:0_20:1)+Na | 1_PE(18:1_19:0)+Na | 1_PE(15:1_22:0)+Na | 1_PE(15:0_22:1)+Na | 1_PE(17:1_20:0)+Na | 1_PE(17:2_22:2)+H | 1_PE(16:1_21:0)+Na | 1_PE(18:4_21:0)+H | 1_PE(17:0_22:4)+H | 1_PE(17:1_22:3)+H | 3_PE(39:4)+H | 1_PE(14:1_...	PE	[M+Na]+	PC 36:4; [M+H]+; GPCho(16:0/20:4(5E,8E,11E,14E))	PC 36:4; [M+H]+; GPCho(14:0/22:4(7Z,10Z,13Z,16Z))	136	PHOSPHO1-KO
783.584	0.0363	0.525158	[M+Na]+	761.63	5_NoID			5_NoID			NA	NA	136	PHOSPHO1-KO
783.584	0.0363	0.525158	[M+H (C13 isotope)]+	782.562	1_OxTG(18:3_18:4_8:1(COOH))+NH4	OxTG	[M+NH4]+	1_OxTG(18:3_18:4_8:1(COOH))+NH4 | 1_OxTG(14:1_22:6_8:1(COOH))+NH4 | 1_OxTG(18:3_22:5_4:0(COOH))+NH4 | 1_OxTG(16:1_22:6_6:1(COOH))+NH4 | 1_OxTG(18:2_20:5_6:1(COOH))+NH4 | 1_OxTG(18:3_20:4_6:1(COOH))+NH4 | 1_OxTG(18:3_20:5_6:0(COOH))+NH4 | 1_OxTG(14:1_20...	OxTG	[M+NH4]+	NA	NA	136	PHOSPHO1-KO
539.106	0.0363	0.637231	[NA]+	NA	NA	NA	NA	NA	NA	NA	NA	NA	135	PHOSPHO1-KO
149.025	0.0362	0.408652	[NA]+	NA	NA	NA	NA	NA	NA	NA	NA	NA	41	WT
700.453	0.0362	0.623822	[M+Na]+	678.508	1_PC(14:0_14:0)+H | 1_PC(12:0_16:0)+H | 1_PC(10:0_18:0)+H | 1_PC(8:0_20:0)+H | 1_DG(20:5_20:5)+NH4	PC	[M+H]+	1_DG(18:4_22:6)+NH4	DG	[M+NH4]+	PC 28:0; [M+H]+; GPCho(14:0/14:0)	NA	137	PHOSPHO1-KO
700.453	0.0362	0.623822	[M+H]+	700.456	1_OxPC(16:0_13:3(CHO))+H | 1_OxPC(15:1_14:2(CHO))+H | 1_OxPC(18:3_11:0(CHO))+H | 1_OxPC(20:1_9:2(CHO))+H | 1_OxPC(18:1_11:2(CHO))+H | 1_OxPC(22:2_7:1(CHO))+H | 1_OxPC(14:0_15:3(CHO))+H | 1_OxPC(20:2_9:1(CHO))+H | 1_OxPC(22:3_7:0(CHO))+H | 1_OxPC(15:0_1...	OxPC	[M+H]+	1_OxPC(16:0_11:0(CHO))+Na | 1_OxPC(12:0_15:0(CHO))+Na | 1_OxPC(12:0_15:1(OH))+Na | 1_OxPC(23:0_4:0(CHO))+Na | 1_OxPC(21:0_6:0(CHO))+Na | 1_OxPC(14:0_13:0(CHO))+Na | 1_OxPC(10:0_17:1(OH))+Na | 1_OxPC(20:0_7:0(CHO))+Na | 1_OxPC(18:0_9:0(CHO))+Na | 1_OxPC...	OxPC	[M+Na]+	NA	NA	137	PHOSPHO1-KO
700.453	0.0362	0.623822	[M+H]+	700.456	1_OxPC(16:0_13:3(CHO))+H | 1_OxPC(15:1_14:2(CHO))+H | 1_OxPC(18:3_11:0(CHO))+H | 1_OxPC(20:1_9:2(CHO))+H | 1_OxPC(18:1_11:2(CHO))+H | 1_OxPC(22:2_7:1(CHO))+H | 1_OxPC(14:0_15:3(CHO))+H | 1_OxPC(20:2_9:1(CHO))+H | 1_OxPC(22:3_7:0(CHO))+H | 1_OxPC(15:0_1...	OxPC	[M+H]+	1_OxPC(16:0_11:0(CHO))+Na | 1_OxPC(12:0_15:0(CHO))+Na | 1_OxPC(12:0_15:1(OH))+Na | 1_OxPC(23:0_4:0(CHO))+Na | 1_OxPC(21:0_6:0(CHO))+Na | 1_OxPC(14:0_13:0(CHO))+Na | 1_OxPC(10:0_17:1(OH))+Na | 1_OxPC(20:0_7:0(CHO))+Na | 1_OxPC(18:0_9:0(CHO))+Na | 1_OxPC...	OxPC	[M+Na]+	NA	NA	137	PHOSPHO1-KO
700.453	0.0362	0.623822	[M+Na]+	678.472	4_OxPC(12:0_15:0(CHO))+H | 4_OxPC(13:0_14:0(CHO))+H | 4_OxPC(14:0_13:0(CHO))+H | 4_OxPC(15:0_12:0(CHO))+H | 4_OxPC(16:0_11:0(CHO))+H | 4_OxPC(17:0_10:0(CHO))+H | 4_OxPC(18:0_9:0(CHO))+H | 4_OxPC(19:0_8:0(CHO))+H | 4_OxPC(20:0_7:0(CHO))+H | 4_OxPC(21:0_...			4_OxPC(12:0_15:0(CHO))+H | 4_OxPC(13:0_14:0(CHO))+H | 4_OxPC(14:0_13:0(CHO))+H | 4_OxPC(15:0_12:0(CHO))+H | 4_OxPC(16:0_11:0(CHO))+H | 4_OxPC(17:0_10:0(CHO))+H | 4_OxPC(18:0_9:0(CHO))+H | 4_OxPC(19:0_8:0(CHO))+H | 4_OxPC(20:0_7:0(CHO))+H | 4_OxPC(21:0_...			NA	NA	137	PHOSPHO1-KO
700.453	0.0362	0.623822	[M+H]+	700.456	4_OxPC(13:0_16:3(CHO))+H | 4_OxPC(14:1_15:2(CHO))+H | 4_OxPC(14:0_15:3(CHO))+H | 4_OxPC(15:1_14:2(CHO))+H | 4_OxPC(15:0_14:3(CHO))+H | 4_OxPC(16:1_13:2(CHO))+H | 4_OxPC(16:0_13:3(CHO))+H | 4_OxPC(17:2_12:1(CHO))+H | 4_OxPC(17:1_12:2(CHO))+H | 4_OxPC(17...			4_OxPC(13:0_16:3(CHO))+H | 4_OxPC(14:1_15:2(CHO))+H | 4_OxPC(14:0_15:3(CHO))+H | 4_OxPC(15:1_14:2(CHO))+H | 4_OxPC(15:0_14:3(CHO))+H | 4_OxPC(16:1_13:2(CHO))+H | 4_OxPC(16:0_13:3(CHO))+H | 4_OxPC(17:2_12:1(CHO))+H | 4_OxPC(17:1_12:2(CHO))+H | 4_OxPC(17...			NA	NA	137	PHOSPHO1-KO
799.577	0.0362	0.662212	[M+H (C13 isotope)]+	798.566	1_OxPC(16:0_20:4(OH)) | 1_OxPC(16:0_20:3(Ke)) | 1_OxPC(22:1_14:2(CHO))+H | 1_OxPC(18:1_18:3(OH)) | 1_OxPC(18:1_18:2(Ke)) | 1_OxPC(18:0_18:4(OH)) | 1_OxPC(18:0_18:3(Ke)) | 1_OxPC(20:0_16:3(CHO))+H | 1_OxPC(22:3_14:0(CHO))+H | 1_OxPC(22:3_14:1(OH)) | 1_O...	OxPC	[M+H]+	1_OxPC(16:0_18:1(OH))+Na | 1_OxPC(26:0_8:0(CHO))+Na | 1_OxPC(19:0_15:0(CHO))+Na | 1_OxPC(19:0_15:1(OH))+Na | 1_OxPC(20:0_14:0(CHO))+Na | 1_OxPC(20:0_14:1(OH))+Na | 1_OxPC(18:0_16:1(OH))+Na | 1_OxPC(17:0_17:1(OH))+Na | 1_OxPC(22:0_12:0(CHO))+Na | 1_OxPC...	OxPC	[M+Na]+	NA	NA	138	PHOSPHO1-KO
799.577	0.0362	0.662212	[M+H (C13 isotope)]+	798.566	1_OxPC(16:0_20:4(OH)) | 1_OxPC(16:0_20:3(Ke)) | 1_OxPC(22:1_14:2(CHO))+H | 1_OxPC(18:1_18:3(OH)) | 1_OxPC(18:1_18:2(Ke)) | 1_OxPC(18:0_18:4(OH)) | 1_OxPC(18:0_18:3(Ke)) | 1_OxPC(20:0_16:3(CHO))+H | 1_OxPC(18:2_18:2(OH)) | 1_OxPC(18:2_18:1(Ke)) | 1_OxPC...	OxPC	[M+H]+	1_OxPC(16:0_18:1(OH))+Na | 1_OxPC(20:0_14:0(CHO))+Na | 1_OxPC(20:0_14:1(OH))+Na | 1_OxPC(19:0_15:0(CHO))+Na | 1_OxPC(19:0_15:1(OH))+Na | 1_OxPC(26:0_8:0(CHO))+Na | 1_OxPC(25:0_9:0(CHO))+Na | 1_OxPC(22:0_12:0(CHO))+Na | 1_OxPC(10:0_24:1(OH))+Na | 1_OxPC...	OxPC	[M+Na]+	NA	NA	138	PHOSPHO1-KO
799.577	0.0362	0.662212	[M+H (C13 isotope)]+	798.565	1_OxPC(16:0_20:4(OH)) | 1_OxPC(16:0_20:3(Ke)) | 1_OxPC(22:1_14:2(CHO))+H | 1_OxPC(18:0_18:4(OH)) | 1_OxPC(18:0_18:3(Ke)) | 1_OxPC(18:1_18:3(OH)) | 1_OxPC(18:1_18:2(Ke)) | 1_OxPC(20:0_16:3(CHO))+H | 1_OxPC(22:3_14:0(CHO))+H | 1_OxPC(22:3_14:1(OH)) | 1_O...	OxPC	[M+H]+	1_OxPC(26:0_8:0(CHO))+Na | 1_OxPC(19:0_15:0(CHO))+Na | 1_OxPC(19:0_15:1(OH))+Na | 1_OxPC(16:0_18:1(OH))+Na | 1_OxPC(20:0_14:0(CHO))+Na | 1_OxPC(20:0_14:1(OH))+Na | 1_OxPC(25:0_9:0(CHO))+Na | 1_OxPC(18:0_16:1(OH))+Na | 1_OxPC(10:0_24:1(OH))+Na | 1_OxPC(...	OxPC	[M+Na]+	NA	NA	138	PHOSPHO1-KO
799.577	0.0362	0.662212	[M+H]+	799.496	4_PEG(n=14_Na+_CH2=11_DBE=6_(2-NH3)) | 4_PEG(n=16_H+_CH2=6_DBE=4_(1-NH3))			4_PEG(n=14_Na+_CH2=11_DBE=6_(2-NH3)) | 4_PEG(n=16_H+_CH2=6_DBE=4_(1-NH3))			NA	NA	138	PHOSPHO1-KO
528.17	0.0361	0.593107	[NA]+	NA	NA	NA	NA	NA	NA	NA	NA	NA	139	PHOSPHO1-KO
722.478	0.036	0.665967	[M+Na]+	700.456	1_OxPC(16:0_13:3(CHO))+H | 1_OxPC(15:1_14:2(CHO))+H | 1_OxPC(18:3_11:0(CHO))+H | 1_OxPC(20:1_9:2(CHO))+H | 1_OxPC(18:1_11:2(CHO))+H | 1_OxPC(22:2_7:1(CHO))+H | 1_OxPC(14:0_15:3(CHO))+H | 1_OxPC(20:2_9:1(CHO))+H | 1_OxPC(22:3_7:0(CHO))+H | 1_OxPC(15:0_1...	OxPC	[M+H]+	1_OxPC(16:0_11:0(CHO))+Na | 1_OxPC(12:0_15:0(CHO))+Na | 1_OxPC(12:0_15:1(OH))+Na | 1_OxPC(23:0_4:0(CHO))+Na | 1_OxPC(21:0_6:0(CHO))+Na | 1_OxPC(14:0_13:0(CHO))+Na | 1_OxPC(10:0_17:1(OH))+Na | 1_OxPC(20:0_7:0(CHO))+Na | 1_OxPC(18:0_9:0(CHO))+Na | 1_OxPC...	OxPC	[M+Na]+	NA	NA	140	PHOSPHO1-KO
722.478	0.036	0.665967	[M-H2O+H]+	740.436	1_OxPC(18:1(OOO)_9:0(COOH)) | 1_OxPC(15:1(OOO)_12:0(COOH)) | 1_OxPC(20:1(OOO)_7:0(COOH)) | 1_OxPC(24:1(OOOO)_3:0(CHO))	OxPC	[M+H]+	1_OxPE(20:1(OOO)_10:0(COOH))+H | 1_OxPE(14:1(OO)_16:1(OOO))+H | 1_OxPE(16:1(OOO)_14:0(COOH))+H | 1_OxPE(14:1(OH)_16:1(OOOO))+H | 1_OxPE(16:1(OOOO)_14:0(CHO))+H | 1_OxPE(17:1(OOOO)_13:0(CHO))+H | 1_OxPE(24:1(OOO)_6:0(COOH))+H | 1_OxPE(18:1(OOOO)_12:0(CH...	OxPE	[M+H]+	NA	NA	140	PHOSPHO1-KO
722.478	0.036	0.665967	[M+Na]+	700.456	1_OxPC(16:0_13:3(CHO))+H | 1_OxPC(15:1_14:2(CHO))+H | 1_OxPC(18:3_11:0(CHO))+H | 1_OxPC(20:1_9:2(CHO))+H | 1_OxPC(18:1_11:2(CHO))+H | 1_OxPC(22:2_7:1(CHO))+H | 1_OxPC(14:0_15:3(CHO))+H | 1_OxPC(20:2_9:1(CHO))+H | 1_OxPC(22:3_7:0(CHO))+H | 1_OxPC(15:0_1...	OxPC	[M+H]+	1_OxPC(16:0_11:0(CHO))+Na | 1_OxPC(12:0_15:0(CHO))+Na | 1_OxPC(12:0_15:1(OH))+Na | 1_OxPC(23:0_4:0(CHO))+Na | 1_OxPC(21:0_6:0(CHO))+Na | 1_OxPC(14:0_13:0(CHO))+Na | 1_OxPC(10:0_17:1(OH))+Na | 1_OxPC(20:0_7:0(CHO))+Na | 1_OxPC(18:0_9:0(CHO))+Na | 1_OxPC...	OxPC	[M+Na]+	NA	NA	140	PHOSPHO1-KO
722.478	0.036	0.665967	[M+Na]+	700.456	4_OxPC(13:0_16:3(CHO))+H | 4_OxPC(14:1_15:2(CHO))+H | 4_OxPC(14:0_15:3(CHO))+H | 4_OxPC(15:1_14:2(CHO))+H | 4_OxPC(15:0_14:3(CHO))+H | 4_OxPC(16:1_13:2(CHO))+H | 4_OxPC(16:0_13:3(CHO))+H | 4_OxPC(17:2_12:1(CHO))+H | 4_OxPC(17:1_12:2(CHO))+H | 4_OxPC(17...			4_OxPC(13:0_16:3(CHO))+H | 4_OxPC(14:1_15:2(CHO))+H | 4_OxPC(14:0_15:3(CHO))+H | 4_OxPC(15:1_14:2(CHO))+H | 4_OxPC(15:0_14:3(CHO))+H | 4_OxPC(16:1_13:2(CHO))+H | 4_OxPC(16:0_13:3(CHO))+H | 4_OxPC(17:2_12:1(CHO))+H | 4_OxPC(17:1_12:2(CHO))+H | 4_OxPC(17...			NA	NA	140	PHOSPHO1-KO
772.223	0.0359	0.628783	[NA]+	NA	NA	NA	NA	NA	NA	NA	NA	NA	42	WT
962.627	0.0359	0.68148	[NA]+	NA	NA	NA	NA	NA	NA	NA	NA	NA	141	PHOSPHO1-KO
150.029	0.0358	0.48143	[NA]+	NA	NA	NA	NA	NA	NA	NA	NA	NA	43	WT
665.322	0.0358	0.607641	[M+H (C13 isotope)]+	664.311	1_OxPC(18:4(OOOO)_4:0(CHO)) | 1_OxPC(18:4(OOO)_4:0(COOH))	OxPC	[M+H]+	1_OxPE(22:4(OOO)_3:0(COOH))+H | 1_OxPE(14:1(OOOO)_9:0(CHO))+Na | 1_OxPE(20:4(OOO)_5:0(COOH))+H | 1_OxPE(20:1(OOO)_3:0(COOH))+Na | 1_OxPE(14:1(OOO)_9:0(COOH))+Na | 1_OxPE(15:1(OOO)_8:0(COOH))+Na | 1_OxPE(15:1(OOOO)_8:0(CHO))+Na | 1_OxPE(18:1(OOOO)_5:0(C...	OxPE	[M+H]+	NA	NA	142	PHOSPHO1-KO
878.232	0.0358	0.618246	[NA]+	NA	NA	NA	NA	NA	NA	NA	NA	NA	44	WT
729.542	0.0357	0.603717	[M+H (C13 isotope)]+	728.524	1_PC(14:0_18:3)+H | 1_PC(14:1_18:2)+H | 1_PC(12:0_20:3)+H | 1_PC(15:1_17:2)+H | 1_PE(17:2_18:1)+H | 1_PE(13:0_22:3)+H | 1_PE(17:0_18:3)+H | 1_PE(15:0_20:3)+H | 1_PE(12:0_21:0)+Na | 1_PE(17:1_18:2)+H | 1_PE(10:0_23:0)+Na | 1_PE(16:0_17:0)+Na | 1_PE(15:0...	PC	[M+H]+	1_PE(16:0_17:0)+Na | 1_PE(17:2_18:1)+H | 1_PE(17:1_18:2)+H | 1_PE(15:0_18:0)+Na | 1_PE(13:0_22:3)+H | 1_PE(15:1_20:2)+H | 1_PE(8:0_25:0)+Na | 1_PE(14:0_19:0)+Na | 1_PE(15:0_20:3)+H | 1_PE(13:0_20:0)+Na | 1_PE(17:0_18:3)+H | 3_PE(35:3)+H | 1_PE(10:0_23:...	PE	[M+Na]+	PC 32:3; [M+H]+; GPCho(14:0/18:3(6Z,9Z,12Z))	PC 32:3; [M+H]+; GPCho(14:0/18:3(6Z,9Z,12Z))	143	PHOSPHO1-KO
729.542	0.0357	0.603717	[M+H (C13 isotope)]+	728.605	4_CerG1(d18:1_18:0)+H | 4_OxTG(14:0_14:0_11:0(COOH))+NH4 | 4_OxTG(14:0_16:0_9:0(COOH))+NH4 | 4_OxTG(14:0_18:0_7:0(COOH))+NH4 | 4_OxTG(16:0_16:0_7:0(COOH))+NH4 | 4_OxTG(16:0_18:0_5:0(COOH))+NH4 | 4_OxTG(18:0_18:0_3:0(COOH))+NH4			4_CerG1(d18:1_18:0)+H | 4_OxTG(14:0_14:0_11:0(COOH))+NH4 | 4_OxTG(14:0_16:0_9:0(COOH))+NH4 | 4_OxTG(14:0_18:0_7:0(COOH))+NH4 | 4_OxTG(16:0_16:0_7:0(COOH))+NH4 | 4_OxTG(16:0_18:0_5:0(COOH))+NH4 | 4_OxTG(18:0_18:0_3:0(COOH))+NH4			NA	NA	143	PHOSPHO1-KO
729.542	0.0357	0.603717	[M-H2O+H]+	747.494	4_PA(18:1_22:6)+H | 4_PA(18:2_22:5)+H | 4_PA(18:3_22:4)+H | 4_PA(18:4_22:3)+H | 4_PA(20:2_20:5)+H | 4_PA(20:3_20:4)+H | 4_PEG(n=13_Na+_CH2=10_DBE=3_(2-NH3)) | 4_PEG(n=15_H+_CH2=5_DBE=1_(1-NH3))			4_PA(18:1_22:6)+H | 4_PA(18:2_22:5)+H | 4_PA(18:3_22:4)+H | 4_PA(18:4_22:3)+H | 4_PA(20:2_20:5)+H | 4_PA(20:3_20:4)+H | 4_PEG(n=13_Na+_CH2=10_DBE=3_(2-NH3)) | 4_PEG(n=15_H+_CH2=5_DBE=1_(1-NH3))			NA	NA	143	PHOSPHO1-KO
416.267	0.0357	0.663287	[NA]+	NA	NA	NA	NA	NA	NA	NA	NA	NA	45	WT
566.33	0.0356	0.575438	[M+Na]+	544.341	1_LPC(20:4)+H | 1_LPC(18:1)+Na	LPC	[M+H]+	1_LPC(20:4)+H | 1_LPC(18:1)+Na	LPC	[M+H]+	lysoPC 20:4; [M+H]+; PC(20:4(5E,8E,11E,14E)/0:0)	lysoPC 20:4; [M+H]+; PC(20:4(5E,8E,11E,14E)/0:0)	144	PHOSPHO1-KO
566.33	0.0356	0.575438	[M+Na]+	544.341	1_LPC(20:4)+H | 1_LPC(18:1)+Na	LPC	[M+H]+	1_LPC(20:4)+H | 1_LPC(18:1)+Na	LPC	[M+H]+	lysoPC 20:4; [M+H]+; PC(20:4(5E,8E,11E,14E)/0:0)	lysoPC 20:4; [M+H]+; PC(20:4(5E,8E,11E,14E)/0:0)	144	PHOSPHO1-KO
566.33	0.0356	0.575438	[M+H]+	566.323	1_LPC(20:4)+Na	LPC	[M+Na]+	1_LPC(20:4)+Na	LPC	[M+Na]+	lysoPC 20:4; [M+Na]+; PC(20:4(5E,8E,11E,14E)/0:0)	NA	144	PHOSPHO1-KO
566.33	0.0356	0.575438	[M+Na]+	544.342	1_LPC(20:4)+H | 1_LPC(18:1)+Na	LPC	[M+H]+	1_LPC(18:1)+Na | 1_LPC(20:4)+H	LPC	[M+Na]+	lysoPC 20:4; [M+H]+; PC(20:4(5E,8E,11E,14E)/0:0)	lysoPC 20:4; [M+H]+; PC(20:4(5E,8E,11E,14E)/0:0)	144	PHOSPHO1-KO
566.33	0.0356	0.575438	[M-H2O+H]+	584.336	1_OxLPC(22:6(OH))+H | 1_OxLPC(22:5(Ke))+H | 1_OxLPC(20:3(OH))+Na | 1_OxLPC(20:2(Ke))+Na	OxLPC	[M+H]+	1_OxLPC(22:6(OH))+H | 1_OxLPC(22:5(Ke))+H | 1_OxLPC(20:3(OH))+Na | 1_OxLPC(20:2(Ke))+Na	OxLPC	[M+H]+	PC 22:5; [M+H]+; GPCho(2:0/20:5(5Z,8Z,11Z,14Z,17Z))	PC 20:2; [M+Na]+; GPCho(2:0/18:2(2E,4E))	144	PHOSPHO1-KO
566.33	0.0356	0.575438	[M+H]+	566.383	1_OxLPC(20:1(OH))+H | 3_PE(23:0)+H	OxLPC	[M+H]+	1_OxLPC(20:1(OH))+H | 3_PE(23:0)+H	OxLPC	[M+H]+	PC 20:0; [M+H]+; GPCho(16:0/4:0)	PC 20:0; [M+H]+; GPCho(16:0/4:0)	144	PHOSPHO1-KO
870.737	0.0355	0.651134	[M+Na]+	848.771	1_TG(16:0_16:0_18:2)+NH4 | 1_TG(16:0_16:1_18:1)+NH4 | 1_TG(14:0_18:1_18:1)+NH4 | 1_TG(14:0_16:0_20:2)+NH4 | 1_TG(14:1_16:0_20:1)+NH4 | 1_TG(12:0_16:0_22:2)+NH4 | 1_TG(16:0_17:1_17:1)+NH4 | 1_TG(12:0_18:1_20:1)+NH4 | 1_TG(14:1_18:0_18:1)+NH4 | 1_TG(15:0...	TG	[M+NH4]+	1_TG(16:0_16:0_18:2)+NH4 | 1_TG(16:0_16:1_18:1)+NH4 | 1_TG(14:0_16:0_20:2)+NH4 | 1_TG(14:1_16:0_20:1)+NH4 | 1_TG(12:0_16:0_22:2)+NH4 | 1_TG(16:0_17:1_17:1)+NH4 | 1_TG(16:0_17:0_17:2)+NH4 | 1_TG(14:0_18:1_18:1)+NH4 | 1_TG(14:0_18:0_18:2)+NH4 | 1_TG(12:0...	TG	[M+NH4]+	TG 50:2; [M+NH4]+; TG(16:0/16:0/18:2)	TG 50:2; [M+NH4]+; TG(16:0/16:0/18:2)	145	PHOSPHO1-KO
870.737	0.0355	0.651134	[M+H]+	870.755	1_TG(16:0_18:2_18:3)+NH4 | 1_TG(16:1_18:1_18:3)+NH4 | 1_TG(16:0_16:1_20:4)+NH4 | 1_TG(16:1_18:2_18:2)+NH4 | 1_TG(14:0_18:2_20:3)+NH4 | 1_TG(14:0_18:3_20:2)+NH4 | 1_TG(12:0_18:3_22:2)+NH4 | 1_TG(14:0_18:1_20:4)+NH4 | 1_TG(14:1_18:3_20:1)+NH4 | 1_TG(17:1...	TG	[M+NH4]+	1_TG(16:0_18:2_18:3)+NH4 | 1_TG(16:0_16:1_20:4)+NH4 | 1_TG(16:1_18:2_18:2)+NH4 | 1_TG(14:0_18:2_20:3)+NH4 | 1_TG(16:1_18:1_18:3)+NH4 | 1_TG(14:0_18:1_20:4)+NH4 | 1_TG(14:1_18:2_20:2)+NH4 | 1_TG(12:0_18:2_22:3)+NH4 | 1_TG(17:1_17:2_18:2)+NH4 | 1_TG(14:0...	TG	[M+NH4]+	TG 52:5; [M+NH4]+; TG(16:0/18:2/18:3)	TG 52:5; [M+NH4]+; TG(16:0/18:2/18:3)	145	PHOSPHO1-KO
870.737	0.0355	0.651134	[M+Na]+	848.77	1_TG(16:0_16:0_18:2)+NH4 | 1_TG(16:0_16:1_18:1)+NH4 | 1_TG(14:0_18:1_18:1)+NH4 | 1_TG(14:0_16:0_20:2)+NH4 | 1_TG(14:1_16:0_20:1)+NH4 | 1_TG(12:0_16:0_22:2)+NH4 | 1_TG(16:0_17:1_17:1)+NH4 | 1_TG(12:0_18:1_20:1)+NH4 | 1_TG(14:1_18:0_18:1)+NH4 | 1_TG(15:0...	TG	[M+NH4]+	1_TG(16:0_16:0_18:2)+NH4 | 1_TG(16:0_16:1_18:1)+NH4 | 1_TG(14:0_16:0_20:2)+NH4 | 1_TG(14:1_16:0_20:1)+NH4 | 1_TG(12:0_16:0_22:2)+NH4 | 1_TG(16:0_17:1_17:1)+NH4 | 1_TG(16:0_17:0_17:2)+NH4 | 1_TG(14:0_18:1_18:1)+NH4 | 1_TG(14:0_18:0_18:2)+NH4 | 1_TG(12:0...	TG	[M+NH4]+	TG 50:2; [M+NH4]+; TG(16:0/16:1/18:1)	TG 50:2; [M+NH4]+; TG(16:0/16:1/18:1)	145	PHOSPHO1-KO
870.737	0.0355	0.651134	[M+Na]+	848.771	1_TG(16:0_16:0_18:2)+NH4 | 1_TG(16:0_16:1_18:1)+NH4 | 1_TG(14:0_18:1_18:1)+NH4 | 1_TG(14:0_16:0_20:2)+NH4 | 1_TG(14:1_16:0_20:1)+NH4 | 1_TG(12:0_16:0_22:2)+NH4 | 1_TG(16:0_17:1_17:1)+NH4 | 1_TG(12:0_18:1_20:1)+NH4 | 1_TG(14:1_18:0_18:1)+NH4 | 1_TG(14:0...	TG	[M+NH4]+	1_TG(16:0_16:0_18:2)+NH4 | 1_TG(16:0_16:1_18:1)+NH4 | 1_TG(14:0_16:0_20:2)+NH4 | 1_TG(14:1_16:0_20:1)+NH4 | 1_TG(12:0_16:0_22:2)+NH4 | 1_TG(16:0_17:1_17:1)+NH4 | 1_TG(16:0_17:0_17:2)+NH4 | 1_TG(14:0_18:1_18:1)+NH4 | 1_TG(14:0_18:0_18:2)+NH4 | 1_TG(12:0...	TG	[M+NH4]+	TG 50:2; [M+NH4]+; TG(16:0/16:1/18:1)	TG 50:2; [M+NH4]+; TG(16:0/16:1/18:1)	145	PHOSPHO1-KO
870.737	0.0355	0.651134	[M-H2O+H]+	888.803	1_TG(17:0_18:1_18:2)+NH4 | 1_TG(17:1_18:0_18:2)+NH4 | 1_TG(16:1_18:2_19:0)+NH4 | 1_TG(15:0_18:2_20:1)+NH4 | 1_TG(15:1_18:2_20:0)+NH4 | 1_TG(16:0_17:0_20:3)+NH4 | 1_TG(17:1_18:1_18:1)+NH4 | 1_TG(17:2_18:0_18:1)+NH4 | 1_TG(15:0_18:1_20:2)+NH4 | 1_TG(15:1...	TG	[M+NH4]+	1_TG(17:0_18:1_18:2)+NH4 | 1_TG(16:0_17:0_20:3)+NH4 | 1_TG(17:1_18:0_18:2)+NH4 | 1_TG(17:1_18:1_18:1)+NH4 | 1_TG(17:0_18:0_18:3)+NH4 | 1_TG(16:1_18:2_19:0)+NH4 | 1_TG(16:1_17:0_20:2)+NH4 | 1_TG(15:0_18:2_20:1)+NH4 | 1_TG(14:1_18:2_21:0)+NH4 | 1_TG(15:1...	TG	[M+NH4]+	TG 53:3; [M+NH4]+; TG(17:0/18:1/18:2)	TG 53:3; [M+NH4]+; TG(17:0/18:1/18:2)	145	PHOSPHO1-KO
870.737	0.0355	0.651134	[M-H2O+H]+	888.802	1_TG(17:0_18:1_18:2)+NH4 | 1_TG(17:1_18:0_18:2)+NH4 | 1_TG(16:1_18:2_19:0)+NH4 | 1_TG(15:0_18:2_20:1)+NH4 | 1_TG(15:1_18:2_20:0)+NH4 | 1_TG(16:0_17:0_20:3)+NH4 | 1_TG(17:1_18:1_18:1)+NH4 | 1_TG(17:2_18:0_18:1)+NH4 | 1_TG(15:0_18:1_20:2)+NH4 | 1_TG(15:1...	TG	[M+NH4]+	1_TG(17:0_18:1_18:2)+NH4 | 1_TG(16:0_17:0_20:3)+NH4 | 1_TG(17:1_18:0_18:2)+NH4 | 1_TG(17:1_18:1_18:1)+NH4 | 1_TG(17:0_18:0_18:3)+NH4 | 1_TG(16:1_18:2_19:0)+NH4 | 1_TG(16:1_17:0_20:2)+NH4 | 1_TG(15:0_18:2_20:1)+NH4 | 1_TG(14:1_18:2_21:0)+NH4 | 1_TG(15:1...	TG	[M+NH4]+	TG 53:3; [M+NH4]+; TG(17:1/18:1/18:1)	TG 53:3; [M+NH4]+; TG(17:1/18:1/18:1)	145	PHOSPHO1-KO
870.737	0.0355	0.651134	[M+K]+	832.586	1_PC(18:1_22:6)+H | 1_PC(18:2_22:5)+H | 1_PC(20:3_20:4)+H | 1_PC(20:2_20:5)+H | 1_PC(18:4_22:3)+H | 1_PC(18:3_22:4)+H | 1_PC(18:1_20:3)+Na | 1_PC(16:1_22:3)+Na | 1_PC(18:2_20:2)+Na | 1_PC(18:0_20:4)+Na | 1_PC(18:4_20:0)+Na | 1_PC(18:3_20:1)+Na | 1_PC(1...	PC	[M+H]+	1_PE(19:0_22:4)+Na | 1_PE(18:4_23:0)+Na | 1_PE(20:4_21:0)+Na	PE	[M+Na]+	PC 40:7; [M+H]+; GPCho(18:1(11E)/22:6(4Z,7Z,10Z,13Z,16Z,19Z))	PC 40:7; [M+H]+; GPCho(18:1(11E)/22:6(4Z,7Z,10Z,13Z,16Z,19Z))	145	PHOSPHO1-KO
870.737	0.0355	0.651134	[M+Na]+	848.698	1_OxTG(14:1_16:1_18:2(OOH))+NH4 | 1_OxTG(14:1_16:1_18:1(Ke,OH))+NH4 | 1_OxTG(14:0_16:1_18:3(OO))+NH4 | 1_OxTG(14:0_16:1_18:2(Ke,OH))+NH4 | 1_OxTG(14:1_16:0_18:3(OO))+NH4 | 1_OxTG(14:1_16:0_18:2(Ke,OH))+NH4 | 1_OxTG(16:0_16:1_16:2(COOH))+NH4 | 1_OxTG(16...	OxTG	[M+NH4]+	1_OxTG(16:0_16:1_16:2(COOH))+NH4 | 1_OxTG(16:0_18:1_14:2(COOH))+NH4 | 1_OxTG(16:1_18:1_14:1(COOH))+NH4 | 1_OxTG(16:1_18:1_14:1(Ke,OH))+NH4 | 1_OxTG(15:1(OH)_17:2(OH)_16:1)+NH4 | 1_OxTG(15:1(OH)_15:1(Ke)_18:1)+NH4 | 1_OxTG(15:1(OH)_17:1(Ke)_16:1)+NH4 | ...	OxTG	[M+NH4]+	NA	NA	145	PHOSPHO1-KO
870.737	0.0355	0.651134	[M+K]+	832.74	1_TG(15:0_16:1_18:2)+NH4 | 1_TG(14:0_17:1_18:2)+NH4 | 1_TG(15:1_16:0_18:2)+NH4 | 1_TG(13:0_18:1_18:2)+NH4 | 1_TG(14:1_17:0_18:2)+NH4 | 1_TG(16:1_16:1_17:1)+NH4 | 1_TG(15:0_17:1_17:2)+NH4 | 1_TG(14:0_15:0_20:3)+NH4 | 1_TG(16:0_16:1_17:2)+NH4 | 1_TG(15:1...	TG	[M+NH4]+	1_TG(15:0_16:1_18:2)+NH4 | 1_TG(14:0_17:1_18:2)+NH4 | 1_TG(15:1_16:0_18:2)+NH4 | 1_TG(14:0_15:0_20:3)+NH4 | 1_TG(15:0_17:1_17:2)+NH4 | 1_TG(13:0_18:1_18:2)+NH4 | 1_TG(16:0_16:1_17:2)+NH4 | 1_TG(16:1_16:1_17:1)+NH4 | 1_TG(14:1_17:0_18:2)+NH4 | 1_TG(14:0...	TG	[M+NH4]+	NA	NA	145	PHOSPHO1-KO
870.737	0.0355	0.651134	[M+K]+	832.586	1_PC(18:1_22:6)+H | 1_PC(18:2_22:5)+H | 1_PC(20:3_20:4)+H | 1_PC(20:2_20:5)+H | 1_PC(18:4_22:3)+H | 1_PC(18:3_22:4)+H | 1_PC(18:1_20:3)+Na | 1_PC(18:2_20:2)+Na | 1_PC(16:1_22:3)+Na | 1_PC(18:0_20:4)+Na | 1_PC(18:4_20:0)+Na | 1_PC(18:3_20:1)+Na | 1_PC(1...	PC	[M+H]+	1_PE(19:0_22:4)+Na | 1_PE(18:4_23:0)+Na | 1_PE(20:4_21:0)+Na	PE	[M+Na]+	PC 40:7; [M+H]+; GPCho(18:2(2E,4E)/22:5(4Z,7Z,10Z,13Z,16Z))	PC 38:4; [M+Na]+; GPCho(18:2(2E,4E)/20:2(11Z,14Z))	145	PHOSPHO1-KO
870.737	0.0355	0.651134	[M+K]+	832.586	1_PC(18:1_22:6)+H | 1_PC(18:2_22:5)+H | 1_PC(20:3_20:4)+H | 1_PC(20:2_20:5)+H | 1_PC(18:4_22:3)+H | 1_PC(18:3_22:4)+H | 1_PC(18:1_20:3)+Na | 1_PC(18:2_20:2)+Na | 1_PC(16:1_22:3)+Na | 1_PC(18:0_20:4)+Na | 1_PC(18:4_20:0)+Na | 1_PC(18:3_20:1)+Na | 1_PC(1...	PC	[M+H]+	1_PE(19:0_22:4)+Na | 1_PE(18:4_23:0)+Na | 1_PE(20:4_21:0)+Na	PE	[M+Na]+	PC 40:7; [M+H]+; GPCho(20:3(5Z,8Z,11Z)/20:4(5E,8E,11E,14E))	PC 40:7; [M+H]+; GPCho(20:3(5Z,8Z,11Z)/20:4(5E,8E,11E,14E))	145	PHOSPHO1-KO
870.737	0.0355	0.651134	[M+H]+	870.741	1_OxTG(14:0_16:0_18:1(OOO))+NH4 | 1_OxTG(16:0_16:0_16:1(OOO))+NH4 | 1_OxTG(16:0_18:0_14:1(OOO))+NH4 | 1_MGDG(17:0_26:2)+NH4-CO | 1_MGDG(26:2_17:0)+NH4-CO | 1_OxTG(14:0_18:0_16:1(OOO))+NH4 | 1_OxTG(14:0_14:0_20:1(OOO))+NH4 | 1_MGDG(17:2_26:0)+NH4-CO | 1...	OxTG	[M+NH4]+	1_OxTG(14:0_16:0_18:1(OOO))+NH4 | 1_OxTG(16:0_18:0_14:1(OOO))+NH4 | 1_OxTG(16:0_16:0_16:1(OOO))+NH4 | 1_OxTG(14:0_18:0_16:1(OOO))+NH4 | 1_OxTG(14:0_14:0_20:1(OOO))+NH4 | 1_MGDG(17:0_26:2)+NH4-CO | 1_MGDG(26:2_17:0)+NH4-CO | 1_MGDG(21:0_22:2)+NH4-CO | 1...	OxTG	[M+NH4]+	NA	NA	145	PHOSPHO1-KO
870.737	0.0355	0.651134	[M+H (C13 isotope)]+	869.701	4_PA(22:2_26:0)+H | 4_PA(24:1_24:1)+H			4_PA(22:2_26:0)+H | 4_PA(24:1_24:1)+H			NA	NA	145	PHOSPHO1-KO
906.763	0.0354	0.598802	[M-H2O+H]+	924.802	1_TG(18:1_18:2_20:3)+NH4 | 1_TG(16:0_18:2_22:4)+NH4 | 1_TG(18:2_18:2_20:2)+NH4 | 1_TG(16:1_18:1_22:4)+NH4 | 1_TG(16:0_20:3_20:3)+NH4 | 1_TG(16:1_20:2_20:3)+NH4 | 1_TG(18:0_18:2_20:4)+NH4 | 1_TG(18:2_18:3_20:1)+NH4 | 1_TG(14:0_20:2_22:4)+NH4 | 1_TG(16:0...	TG	[M+NH4]+	1_TG(18:1_18:2_20:3)+NH4 | 1_TG(16:0_18:2_22:4)+NH4 | 1_TG(16:1_18:1_22:4)+NH4 | 1_TG(16:0_18:1_22:5)+NH4 | 1_TG(16:0_20:3_20:3)+NH4 | 1_TG(18:2_18:2_20:2)+NH4 | 1_TG(18:1_18:3_20:2)+NH4 | 1_TG(16:0_20:2_20:4)+NH4 | 1_TG(18:0_18:2_20:4)+NH4 | 1_TG(18:1...	TG	[M+NH4]+	NA	TG 56:6; [M+NH4]+; TG(16:0/18:2/22:4)	146	PHOSPHO1-KO
906.763	0.0354	0.598802	[M+K]+	868.739	1_TG(16:1_18:2_18:3)+NH4 | 1_TG(14:0_18:2_20:4)+NH4 | 1_TG(12:0_18:2_22:4)+NH4 | 1_TG(16:0_18:2_18:4)+NH4 | 1_TG(14:0_18:3_20:3)+NH4 | 1_TG(14:1_18:2_20:3)+NH4 | 1_TG(16:0_18:3_18:3)+NH4 | 1_TG(12:0_18:3_22:3)+NH4 | 1_TG(14:1_18:3_20:2)+NH4 | 1_TG(17:2...	TG	[M+NH4]+	1_TG(16:1_18:2_18:3)+NH4 | 1_TG(16:1_16:1_20:4)+NH4 | 1_TG(14:0_18:2_20:4)+NH4 | 1_TG(16:1_18:1_18:4)+NH4 | 1_TG(16:0_16:1_20:5)+NH4 | 1_TG(14:0_16:1_22:5)+NH4 | 1_TG(14:1_16:1_22:4)+NH4 | 1_TG(16:0_18:2_18:4)+NH4 | 1_TG(14:0_18:3_20:3)+NH4 | 1_TG(12:0...	TG	[M+NH4]+	NA	TG 52:6; [M+NH4]+; TG(16:1/18:2/18:3)	146	PHOSPHO1-KO
906.763	0.0354	0.598802	[M+K]+	868.74	1_TG(16:1_18:2_18:3)+NH4 | 1_TG(14:0_18:2_20:4)+NH4 | 1_TG(12:0_18:2_22:4)+NH4 | 1_TG(16:0_18:2_18:4)+NH4 | 1_TG(14:0_18:3_20:3)+NH4 | 1_TG(14:1_18:2_20:3)+NH4 | 1_TG(16:0_18:3_18:3)+NH4 | 1_TG(12:0_18:3_22:3)+NH4 | 1_TG(14:1_18:3_20:2)+NH4 | 1_TG(17:2...	TG	[M+NH4]+	1_TG(16:1_18:2_18:3)+NH4 | 1_TG(16:1_16:1_20:4)+NH4 | 1_TG(14:0_18:2_20:4)+NH4 | 1_TG(16:1_18:1_18:4)+NH4 | 1_TG(16:0_16:1_20:5)+NH4 | 1_TG(14:0_16:1_22:5)+NH4 | 1_TG(14:1_16:1_22:4)+NH4 | 1_TG(16:0_18:2_18:4)+NH4 | 1_TG(14:0_18:3_20:3)+NH4 | 1_TG(12:0...	TG	[M+NH4]+	NA	TG 52:6; [M+NH4]+; TG(16:1/18:2/18:3)	146	PHOSPHO1-KO
906.763	0.0354	0.598802	[M+H]+	906.776	1_OxTG(16:0_18:1_18:2(OOH))+NH4 | 1_OxTG(16:0_18:1_18:1(Ke,OH))+NH4 | 1_OxTG(16:1_18:0_18:2(OOH))+NH4 | 1_OxTG(16:1_18:0_18:1(Ke,OH))+NH4 | 1_OxTG(16:1_18:1_18:1(OO))+NH4 | 1_OxTG(16:0_18:2_18:1(OO))+NH4 | 1_GlcCer_NS(d19:2/30:1)+H | 1_GlcCer_NS(d21:1/...	OxTG	[M+NH4]+	1_OxTG(16:0_18:1_18:2(OOH))+NH4 | 1_OxTG(16:0_18:1_18:1(Ke,OH))+NH4 | 1_OxTG(16:1_18:0_18:2(OOH))+NH4 | 1_OxTG(16:1_18:0_18:1(Ke,OH))+NH4 | 1_OxTG(16:0_18:2_18:1(OO))+NH4 | 1_OxTG(16:0_18:0_18:3(OO))+NH4 | 1_OxTG(16:0_18:0_18:2(Ke,OH))+NH4 | 1_OxTG(16:...	OxTG	[M+NH4]+	NA	NA	146	PHOSPHO1-KO
906.763	0.0354	0.598802	[M+H]+	906.85	1_TG(16:0_18:0_20:1)+NH4 | 1_TG(18:0_18:0_18:1)+NH4 | 1_TG(16:1_18:0_20:0)+NH4 | 1_TG(12:0_18:0_24:1)+NH4 | 1_TG(14:0_18:0_22:1)+NH4 | 1_TG(14:1_18:0_22:0)+NH4 | 1_TG(17:1_18:0_19:0)+NH4 | 1_TG(16:0_18:1_20:0)+NH4 | 1_TG(12:0_18:1_24:0)+NH4 | 1_TG(14:0...	TG	[M+NH4]+	1_TG(16:0_18:0_20:1)+NH4 | 1_TG(18:0_18:0_18:1)+NH4 | 1_TG(16:0_18:1_20:0)+NH4 | 1_TG(16:1_18:0_20:0)+NH4 | 1_TG(12:0_18:0_24:1)+NH4 | 1_TG(14:0_18:0_22:1)+NH4 | 1_TG(14:1_18:0_22:0)+NH4 | 1_TG(17:1_18:0_19:0)+NH4 | 1_TG(15:1_18:0_21:0)+NH4 | 1_TG(12:0...	TG	[M+NH4]+	TG 54:1; [M+NH4]+; TG(18:0/18:0/18:1)	TG 54:1; [M+NH4]+; TG(18:0/18:0/18:1)	146	PHOSPHO1-KO
906.763	0.0354	0.598802	[M+H (C13 isotope)]+	905.764	5_NoID			5_NoID			NA	NA	146	PHOSPHO1-KO
906.763	0.0354	0.598802	[M+K]+	868.689	1_OxTG(15:1(OH)_18:2(OOO)_14:0)+NH4 | 1_OxTG(15:1(OH)_16:1(OOO)_16:1)+NH4 | 1_OxTG(16:1(OOO)_15:1(Ke)_16:0)+NH4 | 1_OxTG(17:1(OO)_14:1(Ke,OH)_16:0)+NH4 | 1_OxTG(17:1(OO)_16:1(Ke,OH)_14:0)+NH4 | 1_OxTG(14:0_16:1_17:2(OOOO))+NH4 | 1_OxTG(18:1(OOO)_15:1(K...	OxTG	[M+NH4]+	1_OxTG(15:1(OH)_18:2(OOO)_14:0)+NH4 | 1_OxTG(17:1(OO)_16:1(Ke,OH)_14:0)+NH4 | 1_OxTG(15:1(OO)_14:1(Ke,OH)_18:0)+NH4 | 1_OxTG(15:1(OO)_16:1(Ke,OH)_16:0)+NH4 | 1_OxTG(14:0_16:1_17:2(OOOO))+NH4 | 1_OxTG(18:1(OOO)_15:1(Ke)_14:0)+NH4 | 1_OxTG(17:2(OH)_16:1(...	OxTG	[M+NH4]+	NA	NA	146	PHOSPHO1-KO
906.763	0.0354	0.598802	[M+K]+	868.689	1_OxTG(15:1(OH)_18:2(OOO)_14:0)+NH4 | 1_OxTG(15:1(OH)_16:1(OOO)_16:1)+NH4 | 1_OxTG(16:1(OOO)_15:1(Ke)_16:0)+NH4 | 1_OxTG(17:1(OO)_14:1(Ke,OH)_16:0)+NH4 | 1_OxTG(17:1(OO)_16:1(Ke,OH)_14:0)+NH4 | 1_OxTG(14:0_16:1_17:2(OOOO))+NH4 | 1_OxTG(18:1(OOO)_15:1(K...	OxTG	[M+NH4]+	1_OxTG(15:1(OH)_18:2(OOO)_14:0)+NH4 | 1_OxTG(17:1(OO)_16:1(Ke,OH)_14:0)+NH4 | 1_OxTG(15:1(OO)_14:1(Ke,OH)_18:0)+NH4 | 1_OxTG(15:1(OO)_16:1(Ke,OH)_16:0)+NH4 | 1_OxTG(14:0_16:1_17:2(OOOO))+NH4 | 1_OxTG(18:1(OOO)_15:1(Ke)_14:0)+NH4 | 1_OxTG(17:2(OH)_16:1(...	OxTG	[M+NH4]+	NA	NA	146	PHOSPHO1-KO
906.763	0.0354	0.598802	[M+Na]+	884.756	4_MGDG(18:0_26:2)+NH4-CO | 4_MGDG(18:1_26:1)+NH4-CO | 4_MGDG(18:2_26:0)+NH4-CO | 4_MGDG(20:1_24:1)+NH4-CO | 4_MGDG(20:2_24:0)+NH4-CO | 4_MGDG(22:0_22:2)+NH4-CO | 4_MGDG(22:1_22:1)+NH4-CO | 4_MGDG(22:2_22:0)+NH4-CO | 4_MGDG(24:0_20:2)+NH4-CO | 4_MGDG(24...			1_OxTG(16:0_18:0_15:1(OOO))+NH4 | 1_OxTG(16:0_16:0_17:1(OOO))+NH4 | 1_OxTG(14:0_18:0_17:1(OOO))+NH4 | 1_MGDG(20:1_24:1)+NH4-CO | 1_MGDG(24:1_20:1)+NH4-CO	OxTG	[M+NH4]+	NA	NA	146	PHOSPHO1-KO
535.103	0.0353	0.445749	[NA]+	NA	NA	NA	NA	NA	NA	NA	NA	NA	46	WT
695.471	0.0353	0.590247	[M+Na]+	673.503	4_PEG(n=10_H+_CH2=16_DBE=5_(2-NH3))			4_PEG(n=10_H+_CH2=16_DBE=5_(2-NH3))			NA	NA	147	PHOSPHO1-KO
898.767	0.0353	0.679923	[M+Na]+	876.803	1_TG(16:0_18:0_18:2)+NH4 | 1_TG(16:0_18:1_18:1)+NH4 | 1_TG(16:1_18:0_18:1)+NH4 | 1_TG(16:0_16:0_20:2)+NH4 | 1_TG(16:0_16:1_20:1)+NH4 | 1_TG(14:0_16:0_22:2)+NH4 | 1_TG(14:1_16:0_22:1)+NH4 | 1_TG(14:0_18:0_20:2)+NH4 | 1_TG(12:0_18:0_22:2)+NH4 | 1_TG(14:1...	TG	[M+NH4]+	1_TG(16:0_18:0_18:2)+NH4 | 1_TG(16:0_18:1_18:1)+NH4 | 1_TG(16:1_18:0_18:1)+NH4 | 1_TG(16:0_16:1_20:1)+NH4 | 1_TG(16:0_16:0_20:2)+NH4 | 1_TG(14:0_16:0_22:2)+NH4 | 1_TG(14:1_16:0_22:1)+NH4 | 1_TG(16:0_17:2_19:0)+NH4 | 1_TG(14:0_18:0_20:2)+NH4 | 1_TG(14:1...	TG	[M+NH4]+	TG 52:2; [M+NH4]+; TG(16:0/18:1/18:1)	TG 52:2; [M+NH4]+; TG(16:0/18:1/18:1)	148	PHOSPHO1-KO
898.767	0.0353	0.679923	[M+Na]+	876.8	1_TG(16:0_18:0_18:2)+NH4 | 1_TG(16:0_18:1_18:1)+NH4 | 1_TG(16:1_18:0_18:1)+NH4 | 1_TG(16:0_16:0_20:2)+NH4 | 1_TG(16:0_16:1_20:1)+NH4 | 1_TG(14:0_16:0_22:2)+NH4 | 1_TG(14:1_16:0_22:1)+NH4 | 1_TG(14:0_18:0_20:2)+NH4 | 1_TG(12:0_18:0_22:2)+NH4 | 1_TG(14:1...	TG	[M+NH4]+	1_TG(16:0_18:0_18:2)+NH4 | 1_TG(16:0_18:1_18:1)+NH4 | 1_TG(16:1_18:0_18:1)+NH4 | 1_TG(16:0_16:1_20:1)+NH4 | 1_TG(16:0_16:0_20:2)+NH4 | 1_TG(14:0_16:0_22:2)+NH4 | 1_TG(14:1_16:0_22:1)+NH4 | 1_TG(16:0_17:2_19:0)+NH4 | 1_TG(14:0_18:0_20:2)+NH4 | 1_TG(14:1...	TG	[M+NH4]+	TG 52:2; [M+NH4]+; TG(16:0/18:1/18:1)	TG 52:2; [M+NH4]+; TG(16:0/18:1/18:1)	148	PHOSPHO1-KO
898.767	0.0353	0.679923	[M-H2O+H]+	916.834	1_TG(18:1_18:2_19:0)+NH4 | 1_TG(17:1_18:1_20:1)+NH4 | 1_TG(17:0_18:1_20:2)+NH4 | 1_TG(17:0_18:2_20:1)+NH4 | 1_TG(17:1_18:2_20:0)+NH4 | 1_TG(17:2_18:1_20:0)+NH4 | 1_TG(15:0_18:1_22:2)+NH4 | 1_TG(15:1_18:1_22:1)+NH4 | 1_TG(16:1_18:2_21:0)+NH4 | 1_TG(15:0...	TG	[M+NH4]+	1_TG(18:1_18:2_19:0)+NH4 | 1_TG(17:0_18:1_20:2)+NH4 | 1_TG(17:1_18:1_20:1)+NH4 | 1_TG(17:2_18:1_20:0)+NH4 | 1_TG(15:0_18:1_22:2)+NH4 | 1_TG(15:1_18:1_22:1)+NH4 | 1_TG(18:0_18:3_19:0)+NH4 | 1_TG(17:0_18:2_20:1)+NH4 | 1_TG(16:0_19:0_20:3)+NH4 | 1_TG(17:1...	TG	[M+NH4]+	TG 55:3; [M+NH4]+; TG(18:1/18:2/19:0)	TG 55:3; [M+NH4]+; TG(18:1/18:2/19:0)	148	PHOSPHO1-KO
898.767	0.0353	0.679923	[M-H2O+H]+	916.834	1_TG(18:1_18:2_19:0)+NH4 | 1_TG(17:1_18:1_20:1)+NH4 | 1_TG(17:0_18:1_20:2)+NH4 | 1_TG(17:0_18:2_20:1)+NH4 | 1_TG(17:1_18:2_20:0)+NH4 | 1_TG(17:2_18:1_20:0)+NH4 | 1_TG(15:0_18:1_22:2)+NH4 | 1_TG(15:1_18:1_22:1)+NH4 | 1_TG(16:1_18:2_21:0)+NH4 | 1_TG(15:0...	TG	[M+NH4]+	1_TG(18:1_18:2_19:0)+NH4 | 1_TG(17:0_18:1_20:2)+NH4 | 1_TG(17:1_18:1_20:1)+NH4 | 1_TG(17:2_18:1_20:0)+NH4 | 1_TG(15:0_18:1_22:2)+NH4 | 1_TG(15:1_18:1_22:1)+NH4 | 1_TG(18:0_18:3_19:0)+NH4 | 1_TG(17:0_18:2_20:1)+NH4 | 1_TG(16:0_19:0_20:3)+NH4 | 1_TG(17:1...	TG	[M+NH4]+	TG 55:3; [M+NH4]+; TG(18:1/18:2/19:0)	TG 55:3; [M+NH4]+; TG(18:1/18:2/19:0)	148	PHOSPHO1-KO
898.767	0.0353	0.679923	[M+Na]+	876.73	1_OxTG(14:0_18:1_18:3(OO))+NH4 | 1_OxTG(14:0_18:1_18:2(Ke,OH))+NH4 | 1_OxTG(16:0_16:1_18:3(OO))+NH4 | 1_OxTG(16:0_16:1_18:2(Ke,OH))+NH4 | 1_OxTG(14:0_18:2_18:2(OOH))+NH4 | 1_OxTG(14:0_18:2_18:1(Ke,OH))+NH4 | 1_OxTG(16:1_16:1_18:2(OOH))+NH4 | 1_OxTG(16:...	OxTG	[M+NH4]+	1_OxTG(14:0_18:1_18:3(OO))+NH4 | 1_OxTG(14:0_18:1_18:2(Ke,OH))+NH4 | 1_OxTG(16:0_16:1_18:3(OO))+NH4 | 1_OxTG(16:0_16:1_18:2(Ke,OH))+NH4 | 1_OxTG(14:0_16:1_20:3(OO))+NH4 | 1_OxTG(14:0_16:1_20:2(Ke,OH))+NH4 | 1_OxTG(14:0_16:0_20:4(OOH))+NH4 | 1_OxTG(14:0...	OxTG	[M+NH4]+	NA	NA	148	PHOSPHO1-KO
898.767	0.0353	0.679923	[M-H2O+H]+	916.74	1_TG(18:1_18:4_20:5)+NH4 | 1_TG(18:2_18:3_20:5)+NH4 | 1_TG(16:0_20:5_20:5)+NH4 | 1_TG(14:0_20:5_22:5)+NH4 | 1_OxPE(23:0_24:1(OH))+H | 1_OxPE(25:0_22:1(OH))+H | 1_TG(16:1_20:4_20:5)+NH4 | 1_TG(18:2_18:4_20:4)+NH4 | 1_TG(14:1_20:5_22:4)+NH4 | 1_OxPC(26:0...	TG	[M+NH4]+	1_TG(18:1_18:4_20:5)+NH4 | 1_TG(18:2_18:3_20:5)+NH4 | 1_TG(18:2_18:4_20:4)+NH4 | 1_TG(16:1_20:4_20:5)+NH4 | 1_TG(16:0_20:5_20:5)+NH4 | 1_TG(14:0_20:5_22:5)+NH4 | 1_TG(14:1_20:5_22:4)+NH4 | 1_TG(14:0_20:4_22:6)+NH4 | 1_TG(16:0_18:4_22:6)+NH4 | 1_TG(18:3...	TG	[M+NH4]+	NA	NA	148	PHOSPHO1-KO
898.767	0.0353	0.679923	[M+H (C13 isotope)]+	897.732	5_NoID			5_NoID			NA	NA	148	PHOSPHO1-KO
898.767	0.0353	0.679923	[M+H (C13 isotope)]+	897.753	5_NoID			5_NoID			NA	NA	148	PHOSPHO1-KO
518.221	0.0352	0.560294	[NA]+	NA	NA	NA	NA	NA	NA	NA	NA	NA	47	WT
434.197	0.0351	0.573381	[NA]+	NA	NA	NA	NA	NA	NA	NA	NA	NA	149	PHOSPHO1-KO
641.521	0.0351	0.717727	[NA]+	NA	NA	NA	NA	NA	NA	NA	NA	NA	150	PHOSPHO1-KO
308.189	0.035	0.55439	[M+H]+	308.201	5_NoID			5_NoID			NA	NA	49	WT
144.072	0.035	0.578077	[NA]+	NA	NA	NA	NA	NA	NA	NA	NA	NA	48	WT
871.74	0.035	0.606251	[M+H (C13 isotope)]+	870.755	1_TG(16:0_18:2_18:3)+NH4 | 1_TG(16:1_18:1_18:3)+NH4 | 1_TG(16:0_16:1_20:4)+NH4 | 1_TG(16:1_18:2_18:2)+NH4 | 1_TG(14:0_18:2_20:3)+NH4 | 1_TG(14:0_18:3_20:2)+NH4 | 1_TG(12:0_18:3_22:2)+NH4 | 1_TG(14:0_18:1_20:4)+NH4 | 1_TG(14:1_18:3_20:1)+NH4 | 1_TG(17:1...	TG	[M+NH4]+	1_TG(16:0_18:2_18:3)+NH4 | 1_TG(16:0_16:1_20:4)+NH4 | 1_TG(16:1_18:2_18:2)+NH4 | 1_TG(14:0_18:2_20:3)+NH4 | 1_TG(16:1_18:1_18:3)+NH4 | 1_TG(14:0_18:1_20:4)+NH4 | 1_TG(14:1_18:2_20:2)+NH4 | 1_TG(12:0_18:2_22:3)+NH4 | 1_TG(17:1_17:2_18:2)+NH4 | 1_TG(14:0...	TG	[M+NH4]+	TG 52:5; [M+NH4]+; TG(16:0/18:2/18:3)	TG 52:5; [M+NH4]+; TG(16:0/18:2/18:3)	152	PHOSPHO1-KO
871.74	0.035	0.606251	[M+H]+	871.758	4_SM(d20:1_26:0)+H | 4_SM(d22:0_24:1)+H | 4_SM(d22:1_24:0)+H | 4_SM(d24:0_22:1)+H | 4_SM(d24:1_22:0)+H | 4_SM(d26:0_20:1)+H			4_SM(d20:1_26:0)+H | 4_SM(d22:0_24:1)+H | 4_SM(d22:1_24:0)+H | 4_SM(d24:0_22:1)+H | 4_SM(d24:1_22:0)+H | 4_SM(d26:0_20:1)+H			NA	NA	152	PHOSPHO1-KO
871.74	0.035	0.606251	[M+H]+	871.739	5_NoID			5_NoID			NA	NA	152	PHOSPHO1-KO
871.74	0.035	0.606251	[M+Na]+	849.702	5_NoID			5_NoID			NA	NA	152	PHOSPHO1-KO
871.74	0.035	0.606251	[M+H (C13 isotope)]+	870.741	1_OxTG(14:0_16:0_18:1(OOO))+NH4 | 1_OxTG(16:0_16:0_16:1(OOO))+NH4 | 1_OxTG(16:0_18:0_14:1(OOO))+NH4 | 1_MGDG(17:0_26:2)+NH4-CO | 1_MGDG(26:2_17:0)+NH4-CO | 1_OxTG(14:0_18:0_16:1(OOO))+NH4 | 1_OxTG(14:0_14:0_20:1(OOO))+NH4 | 1_MGDG(17:2_26:0)+NH4-CO | 1...	OxTG	[M+NH4]+	1_OxTG(14:0_16:0_18:1(OOO))+NH4 | 1_OxTG(16:0_18:0_14:1(OOO))+NH4 | 1_OxTG(16:0_16:0_16:1(OOO))+NH4 | 1_OxTG(14:0_18:0_16:1(OOO))+NH4 | 1_OxTG(14:0_14:0_20:1(OOO))+NH4 | 1_MGDG(17:0_26:2)+NH4-CO | 1_MGDG(26:2_17:0)+NH4-CO | 1_MGDG(21:0_22:2)+NH4-CO | 1...	OxTG	[M+NH4]+	NA	NA	152	PHOSPHO1-KO
871.74	0.035	0.606251	[M+K]+	833.575	4_PEG(n=14_H+_CH2=15_DBE=6_(2-NH3)) | 4_PEG(n=14_Na+_CH2=13_DBE=3_(2-NH3)) | 4_PEG(n=16_H+_CH2=8_DBE=1_(1-NH3))			4_PEG(n=14_H+_CH2=15_DBE=6_(2-NH3)) | 4_PEG(n=14_Na+_CH2=13_DBE=3_(2-NH3)) | 4_PEG(n=16_H+_CH2=8_DBE=1_(1-NH3))			NA	NA	152	PHOSPHO1-KO
871.74	0.035	0.606251	[M+Na]+	849.775	5_NoID			5_NoID			NA	NA	152	PHOSPHO1-KO
871.74	0.035	0.606251	[M+H]+	871.717	4_PA(22:1_26:0)+H | 4_PA(24:0_24:1)+H			4_PA(22:1_26:0)+H | 4_PA(24:0_24:1)+H			NA	NA	152	PHOSPHO1-KO
590.495	0.035	0.652607	[M+K]+	552.367	3_PE(22:0)+H | 1_OxLPE(22:1(OH))+H	PE	[M+H]+	1_OxLPE(22:1(OH))+H | 3_PE(22:0)+H | 1_PE(10:0_12:0)+H	OxLPE	[M+H]+	PC 19:0; [M+H]+; GPCho(16:0/3:0)	PC 19:0; [M+H]+; GPCho(16:0/3:0)	151	PHOSPHO1-KO
590.495	0.035	0.652607	[M+Na]+	568.458	5_NoID			5_NoID			NA	NA	151	PHOSPHO1-KO
590.495	0.035	0.652607	[M+K]+	552.367	4_OxLPE(22:1(OH))+H | 4_PC(4:0_15:0)+H | 4_PC(5:0_14:0)+H | 4_PC(6:0_13:0)+H | 4_PC(7:0_12:0)+H | 4_PC(8:0_11:0)+H | 4_PC(9:0_10:0)+H | 4_PE(8:0_14:0)+H | 4_PE(10:0_12:0)+H			4_OxLPE(22:1(OH))+H | 4_PC(4:0_15:0)+H | 4_PC(5:0_14:0)+H | 4_PC(6:0_13:0)+H | 4_PC(7:0_12:0)+H | 4_PC(8:0_11:0)+H | 4_PC(9:0_10:0)+H | 4_PE(8:0_14:0)+H | 4_PE(10:0_12:0)+H			NA	NA	151	PHOSPHO1-KO
894.742	0.035	0.704949	[M+Na]+	872.772	1_TG(16:0_18:2_18:2)+NH4 | 1_TG(16:1_18:1_18:2)+NH4 | 1_TG(14:0_18:2_20:2)+NH4 | 1_TG(14:1_18:2_20:1)+NH4 | 1_TG(12:0_18:2_22:2)+NH4 | 1_TG(17:1_17:1_18:2)+NH4 | 1_TG(16:0_18:1_18:3)+NH4 | 1_TG(16:0_16:1_20:3)+NH4 | 1_TG(16:0_16:0_20:4)+NH4 | 1_TG(16:0...	TG	[M+NH4]+	1_TG(16:0_18:2_18:2)+NH4 | 1_TG(16:1_18:1_18:2)+NH4 | 1_TG(16:0_18:1_18:3)+NH4 | 1_TG(16:0_16:1_20:3)+NH4 | 1_TG(14:0_18:2_20:2)+NH4 | 1_TG(12:0_18:2_22:2)+NH4 | 1_TG(17:1_17:1_18:2)+NH4 | 1_TG(14:1_18:2_20:1)+NH4 | 1_TG(17:0_17:2_18:2)+NH4 | 1_TG(14:0...	TG	[M+NH4]+	TG 52:4; [M+NH4]+; TG(16:0/18:1/18:3)	TG 52:4; [M+NH4]+; TG(16:0/18:2/18:2)	153	PHOSPHO1-KO
894.742	0.035	0.704949	[M+H]+	894.756	1_TG(18:2_18:2_18:3)+NH4 | 1_TG(18:1_18:3_18:3)+NH4 | 1_TG(16:0_18:3_20:4)+NH4 | 1_TG(16:1_18:3_20:3)+NH4 | 1_TG(18:1_18:2_18:4)+NH4 | 1_TG(18:0_18:3_18:4)+NH4 | 1_TG(14:0_18:3_22:4)+NH4 | 1_TG(14:1_18:3_22:3)+NH4 | 1_TG(16:0_18:2_20:5)+NH4 | 1_TG(16:1...	TG	[M+NH4]+	1_TG(18:2_18:2_18:3)+NH4 | 1_TG(18:1_18:3_18:3)+NH4 | 1_TG(18:1_18:2_18:4)+NH4 | 1_TG(16:0_18:3_20:4)+NH4 | 1_TG(16:0_18:2_20:5)+NH4 | 1_TG(16:1_18:2_20:4)+NH4 | 1_TG(18:0_18:3_18:4)+NH4 | 1_TG(16:1_18:3_20:3)+NH4 | 1_TG(14:0_18:3_22:4)+NH4 | 1_TG(14:1...	TG	[M+NH4]+	NA	TG 54:7; [M+NH4]+; TG(18:2/18:2/18:3)	153	PHOSPHO1-KO
894.742	0.035	0.704949	[M+Na]+	872.77	1_TG(16:0_18:2_18:2)+NH4 | 1_TG(16:1_18:1_18:2)+NH4 | 1_TG(14:0_18:2_20:2)+NH4 | 1_TG(14:1_18:2_20:1)+NH4 | 1_TG(12:0_18:2_22:2)+NH4 | 1_TG(17:1_17:1_18:2)+NH4 | 1_TG(16:0_18:1_18:3)+NH4 | 1_TG(16:0_16:1_20:3)+NH4 | 1_TG(16:0_16:0_20:4)+NH4 | 1_TG(16:0...	TG	[M+NH4]+	1_TG(16:0_18:2_18:2)+NH4 | 1_TG(16:1_18:1_18:2)+NH4 | 1_TG(16:0_18:1_18:3)+NH4 | 1_TG(16:0_16:1_20:3)+NH4 | 1_TG(14:0_18:2_20:2)+NH4 | 1_TG(12:0_18:2_22:2)+NH4 | 1_TG(17:1_17:1_18:2)+NH4 | 1_TG(14:1_18:2_20:1)+NH4 | 1_TG(17:0_17:2_18:2)+NH4 | 1_TG(14:0...	TG	[M+NH4]+	TG 52:4; [M+NH4]+; TG(16:1/18:1/18:2)	TG 52:4; [M+NH4]+; TG(16:1/18:1/18:2)	153	PHOSPHO1-KO
894.742	0.035	0.704949	[M+Na]+	872.771	1_TG(16:0_18:2_18:2)+NH4 | 1_TG(16:1_18:1_18:2)+NH4 | 1_TG(14:0_18:2_20:2)+NH4 | 1_TG(14:1_18:2_20:1)+NH4 | 1_TG(12:0_18:2_22:2)+NH4 | 1_TG(17:1_17:1_18:2)+NH4 | 1_TG(16:0_18:1_18:3)+NH4 | 1_TG(16:0_16:1_20:3)+NH4 | 1_TG(16:0_16:0_20:4)+NH4 | 1_TG(16:0...	TG	[M+NH4]+	1_TG(16:0_18:2_18:2)+NH4 | 1_TG(16:1_18:1_18:2)+NH4 | 1_TG(16:0_18:1_18:3)+NH4 | 1_TG(16:0_16:1_20:3)+NH4 | 1_TG(14:0_18:2_20:2)+NH4 | 1_TG(12:0_18:2_22:2)+NH4 | 1_TG(17:1_17:1_18:2)+NH4 | 1_TG(14:1_18:2_20:1)+NH4 | 1_TG(17:0_17:2_18:2)+NH4 | 1_TG(14:0...	TG	[M+NH4]+	NA	NA	153	PHOSPHO1-KO
894.742	0.035	0.704949	[M-H2O+H]+	912.766	1_OxTG(14:0_18:0_22:6(OH))+NH4 | 1_OxTG(14:0_18:0_22:5(Ke))+NH4 | 1_OxTG(16:0_16:0_22:6(OH))+NH4 | 1_OxTG(16:0_16:0_22:5(Ke))+NH4 | 1_OxTG(18:2_18:3_18:1(OH))+NH4 | 1_OxTG(18:2_18:2_18:2(OH))+NH4 | 1_OxTG(18:2_18:2_18:1(Ke))+NH4 | 1_OxTG(18:1_18:4_18:1...	OxTG	[M+NH4]+	1_OxTG(18:2_18:2_18:2(OH))+NH4 | 1_OxTG(18:2_18:2_18:1(Ke))+NH4 | 1_OxTG(18:2_18:3_18:1(OH))+NH4 | 1_OxTG(18:1_18:2_18:3(OH))+NH4 | 1_OxTG(18:1_18:2_18:2(Ke))+NH4 | 1_OxTG(16:0_18:2_20:4(OH))+NH4 | 1_OxTG(16:0_18:2_20:3(Ke))+NH4 | 1_OxTG(18:0_18:2_18:4...	OxTG	[M+NH4]+	NA	NA	153	PHOSPHO1-KO
894.742	0.035	0.704949	[M+K]+	856.739	4_TG(16:0_17:1_18:4)+NH4 | 4_TG(15:1_16:0_20:4)+NH4 | 4_TG(15:1_18:0_18:4)+NH4 | 4_TG(15:1_18:2_18:2)+NH4 | 4_TG(14:0_15:1_22:4)+NH4 | 4_TG(14:0_17:1_20:4)+NH4 | 4_TG(12:0_17:1_22:4)+NH4 | 4_TG(17:1_17:2_17:2)+NH4 | 4_TG(16:0_17:2_18:3)+NH4 | 4_TG(16:1...			4_TG(16:0_17:1_18:4)+NH4 | 4_TG(15:1_16:0_20:4)+NH4 | 4_TG(15:1_18:0_18:4)+NH4 | 4_TG(15:1_18:2_18:2)+NH4 | 4_TG(14:0_15:1_22:4)+NH4 | 4_TG(14:0_17:1_20:4)+NH4 | 4_TG(12:0_17:1_22:4)+NH4 | 4_TG(17:1_17:2_17:2)+NH4 | 4_TG(16:0_17:2_18:3)+NH4 | 4_TG(16:1...			NA	NA	153	PHOSPHO1-KO
894.742	0.035	0.704949	[M+K]+	856.571	1_OxPC(18:0_20:5(OOO)) | 1_OxPC(22:3(OH)_16:1(Ke,OH)) | 1_OxPC(22:3(OH)_16:1(COOH)) | 1_OxPC(22:2(Ke)_16:1(Ke,OH)) | 1_OxPC(22:2(Ke)_16:1(COOH)) | 1_OxPC(22:2(OO)_16:2(CHO)) | 1_OxPC(22:1(Ke,OH)_16:2(CHO)) | 1_OxPC(22:4_16:1(OOO)) | 1_OxPC(20:3_18:2(OO...	OxPC	[M+H]+	1_OxPC(18:0_18:2(OOO))+Na | 1_OxPC(16:0_20:2(OOO))+Na | 1_OxPC(16:1_20:1(OOO))+Na | 1_OxPC(20:1_16:1(OOO))+Na | 1_OxPC(22:1_14:1(OOO))+Na | 1_OxPC(14:0_22:2(OOO))+Na | 1_OxPC(14:1_22:1(OOO))+Na | 1_OxPC(18:1_18:1(OOO))+Na | 1_OxPC(19:0_17:2(OOO))+Na | ...	OxPC	[M+Na]+	NA	NA	153	PHOSPHO1-KO
894.742	0.035	0.704949	[M+H (C13 isotope)]+	893.837	5_NoID			5_NoID			NA	NA	153	PHOSPHO1-KO
894.742	0.035	0.704949	[M+K]+	856.724	1_MGDG(17:2_25:0)+NH4-CO | 1_MGDG(25:0_17:2)+NH4-CO | 1_MGDG(20:1_22:1)+NH4-CO | 1_MGDG(22:1_20:1)+NH4-CO | 1_MGDG(20:2_22:0)+NH4-CO | 1_MGDG(22:0_20:2)+NH4-CO | 1_MGDG(20:0_22:2)+NH4-CO | 1_MGDG(22:2_20:0)+NH4-CO | 1_MGDG(18:2_24:0)+NH4-CO | 1_MGDG(24...	MGDG	[M+NH4-CO]+	1_OxTG(14:0_16:0_17:1(OOO))+NH4 | 1_OxTG(16:0_16:0_15:1(OOO))+NH4 | 1_OxTG(14:0_18:0_15:1(OOO))+NH4 | 1_MGDG(20:0_22:2)+NH4-CO | 1_MGDG(22:2_20:0)+NH4-CO | 1_MGDG(17:2_25:0)+NH4-CO | 1_MGDG(25:0_17:2)+NH4-CO | 1_MGDG(16:1_26:1)+NH4-CO | 1_MGDG(26:1_16:...	OxTG	[M+NH4]+	NA	NA	153	PHOSPHO1-KO
894.742	0.035	0.704949	[M+K]+	856.571	1_OxPC(18:0_20:5(OOO)) | 1_OxPC(22:3(OH)_16:1(Ke,OH)) | 1_OxPC(22:3(OH)_16:1(COOH)) | 1_OxPC(22:2(Ke)_16:1(Ke,OH)) | 1_OxPC(22:2(Ke)_16:1(COOH)) | 1_OxPC(22:2(OO)_16:2(CHO)) | 1_OxPC(22:1(Ke,OH)_16:2(CHO)) | 1_OxPC(22:4_16:1(OOO)) | 1_OxPC(20:3_18:2(OO...	OxPC	[M+H]+	1_OxPC(18:0_18:2(OOO))+Na | 1_OxPC(16:0_20:2(OOO))+Na | 1_OxPC(16:1_20:1(OOO))+Na | 1_OxPC(20:1_16:1(OOO))+Na | 1_OxPC(22:1_14:1(OOO))+Na | 1_OxPC(14:0_22:2(OOO))+Na | 1_OxPC(14:1_22:1(OOO))+Na | 1_OxPC(18:1_18:1(OOO))+Na | 1_OxPC(19:0_17:2(OOO))+Na | ...	OxPC	[M+Na]+	NA	NA	153	PHOSPHO1-KO
894.742	0.035	0.704949	[M+K]+	856.586	1_PC(20:3_22:6)+H | 1_PC(20:5_22:4)+H	PC	[M+H]+	1_PE(21:0_22:6)+Na	PE	[M+Na]+	PC 42:9; [M+H]+; GPCho(20:3(5Z,8Z,11Z)/22:6(4Z,7Z,10Z,13Z,16Z,19Z))	PC 42:9; [M+H]+; GPCho(20:3(5Z,8Z,11Z)/22:6(4Z,7Z,10Z,13Z,16Z,19Z))	153	PHOSPHO1-KO
894.742	0.035	0.704949	[M+K]+	856.725	4_MGDG(16:0_26:2)+NH4-CO | 4_MGDG(16:1_26:1)+NH4-CO | 4_MGDG(17:2_25:0)+NH4-CO | 4_MGDG(18:1_24:1)+NH4-CO | 4_MGDG(18:2_24:0)+NH4-CO | 4_MGDG(20:0_22:2)+NH4-CO | 4_MGDG(20:1_22:1)+NH4-CO | 4_MGDG(20:2_22:0)+NH4-CO | 4_MGDG(22:0_20:2)+NH4-CO | 4_MGDG(22...			4_MGDG(16:0_26:2)+NH4-CO | 4_MGDG(16:1_26:1)+NH4-CO | 4_MGDG(17:2_25:0)+NH4-CO | 4_MGDG(18:1_24:1)+NH4-CO | 4_MGDG(18:2_24:0)+NH4-CO | 4_MGDG(20:0_22:2)+NH4-CO | 4_MGDG(20:1_22:1)+NH4-CO | 4_MGDG(20:2_22:0)+NH4-CO | 4_MGDG(22:0_20:2)+NH4-CO | 4_MGDG(22...			NA	NA	153	PHOSPHO1-KO
894.742	0.035	0.704949	[M+H]+	894.702	4_MGDG(17:2_26:2)+NH4 | 4_MGDG(18:4_25:0)+NH4 | 4_MGDG(19:0_24:4)+NH4 | 4_MGDG(20:4_23:0)+NH4 | 4_MGDG(21:0_22:4)+NH4 | 4_MGDG(22:4_21:0)+NH4 | 4_MGDG(23:0_20:4)+NH4 | 4_MGDG(24:4_19:0)+NH4 | 4_MGDG(25:0_18:4)+NH4 | 4_MGDG(26:2_17:2)+NH4 | 4_OxTG(14:0_...			4_MGDG(17:2_26:2)+NH4 | 4_MGDG(18:4_25:0)+NH4 | 4_MGDG(19:0_24:4)+NH4 | 4_MGDG(20:4_23:0)+NH4 | 4_MGDG(21:0_22:4)+NH4 | 4_MGDG(22:4_21:0)+NH4 | 4_MGDG(23:0_20:4)+NH4 | 4_MGDG(24:4_19:0)+NH4 | 4_MGDG(25:0_18:4)+NH4 | 4_MGDG(26:2_17:2)+NH4 | 4_OxTG(14:0_...			NA	NA	153	PHOSPHO1-KO
642.208	0.0349	0.557811	[NA]+	NA	NA	NA	NA	NA	NA	NA	NA	NA	50	WT
963.646	0.0348	0.638216	[NA]+	NA	NA	NA	NA	NA	NA	NA	NA	NA	155	PHOSPHO1-KO
909.791	0.0348	0.650996	[M+K]+	871.758	4_SM(d20:1_26:0)+H | 4_SM(d22:0_24:1)+H | 4_SM(d22:1_24:0)+H | 4_SM(d24:0_22:1)+H | 4_SM(d24:1_22:0)+H | 4_SM(d26:0_20:1)+H			4_SM(d20:1_26:0)+H | 4_SM(d22:0_24:1)+H | 4_SM(d22:1_24:0)+H | 4_SM(d24:0_22:1)+H | 4_SM(d24:1_22:0)+H | 4_SM(d26:0_20:1)+H			NA	NA	154	PHOSPHO1-KO
909.791	0.0348	0.650996	[M+K]+	871.739	5_NoID			5_NoID			NA	NA	154	PHOSPHO1-KO
909.791	0.0348	0.650996	[M+H (C13 isotope)]+	908.792	1_OxTG(16:0_18:0_18:2(OOH))+NH4 | 1_OxTG(16:0_18:0_18:1(Ke,OH))+NH4 | 1_GlcCer_NS(d18:2/31:0)+H | 1_GlcCer_NS(d19:1/30:1)+H | 1_GlcCer_NS(d20:2/29:0)+H | 1_OxTG(16:0_18:1_18:1(OO))+NH4 | 1_OxTG(16:1_18:0_18:1(OO))+NH4 | 1_GlcCer_NS(d17:2/32:0)+H | 1_Gl...	OxTG	[M+NH4]+	1_OxTG(16:0_18:0_18:2(OOH))+NH4 | 1_OxTG(16:0_18:0_18:1(Ke,OH))+NH4 | 1_OxTG(16:0_16:0_20:2(OO))+NH4 | 1_OxTG(16:0_16:0_20:1(Ke,OH))+NH4 | 1_OxTG(14:0_18:0_20:2(OO))+NH4 | 1_OxTG(14:0_18:0_20:1(Ke,OH))+NH4 | 1_OxTG(16:0_18:1_18:1(OO))+NH4 | 1_OxTG(16:1...	OxTG	[M+NH4]+	NA	NA	154	PHOSPHO1-KO
909.791	0.0348	0.650996	[M+H (C13 isotope)]+	908.778	5_NoID			5_NoID			NA	NA	154	PHOSPHO1-KO
909.791	0.0348	0.650996	[M+K]+	871.717	4_PA(22:1_26:0)+H | 4_PA(24:0_24:1)+H			4_PA(22:1_26:0)+H | 4_PA(24:0_24:1)+H			NA	NA	154	PHOSPHO1-KO
624.19	0.0347	0.57705	[NA]+	NA	NA	NA	NA	NA	NA	NA	NA	NA	51	WT
903.74	0.0346	0.579179	[M+H (C13 isotope)]+	902.819	1_TG(18:0_18:1_18:2)+NH4 | 1_TG(16:0_18:1_20:2)+NH4 | 1_TG(16:0_18:2_20:1)+NH4 | 1_TG(16:1_18:1_20:1)+NH4 | 1_TG(14:0_18:1_22:2)+NH4 | 1_TG(17:2_18:1_19:0)+NH4 | 1_TG(18:1_18:1_18:1)+NH4 | 1_TG(16:0_18:0_20:3)+NH4 | 1_TG(14:1_18:1_22:1)+NH4 | 1_TG(16:1...	TG	[M+NH4]+	1_TG(18:0_18:1_18:2)+NH4 | 1_TG(16:0_18:1_20:2)+NH4 | 1_TG(16:0_18:2_20:1)+NH4 | 1_TG(16:0_18:0_20:3)+NH4 | 1_TG(16:1_18:1_20:1)+NH4 | 1_TG(14:0_18:1_22:2)+NH4 | 1_TG(17:2_18:1_19:0)+NH4 | 1_TG(14:1_18:1_22:1)+NH4 | 1_TG(18:1_18:1_18:1)+NH4 | 1_TG(16:1...	TG	[M+NH4]+	TG 54:3; [M+NH4]+; TG(18:0/18:0/18:3)	TG 54:3; [M+NH4]+; TG(18:1/18:1/18:1)	156	PHOSPHO1-KO
903.74	0.0346	0.579179	[M+H (C13 isotope)]+	902.818	1_TG(18:0_18:1_18:2)+NH4 | 1_TG(16:0_18:1_20:2)+NH4 | 1_TG(16:0_18:2_20:1)+NH4 | 1_TG(16:1_18:1_20:1)+NH4 | 1_TG(14:0_18:1_22:2)+NH4 | 1_TG(17:2_18:1_19:0)+NH4 | 1_TG(18:1_18:1_18:1)+NH4 | 1_TG(16:0_18:0_20:3)+NH4 | 1_TG(14:1_18:1_22:1)+NH4 | 1_TG(16:1...	TG	[M+NH4]+	1_TG(18:0_18:1_18:2)+NH4 | 1_TG(16:0_18:1_20:2)+NH4 | 1_TG(16:0_18:2_20:1)+NH4 | 1_TG(16:0_18:0_20:3)+NH4 | 1_TG(16:1_18:1_20:1)+NH4 | 1_TG(14:0_18:1_22:2)+NH4 | 1_TG(17:2_18:1_19:0)+NH4 | 1_TG(14:1_18:1_22:1)+NH4 | 1_TG(18:1_18:1_18:1)+NH4 | 1_TG(16:1...	TG	[M+NH4]+	TG 54:3; [M+NH4]+; TG(18:1/18:1/18:1)	TG 54:3; [M+NH4]+; TG(18:1/18:1/18:1)	156	PHOSPHO1-KO
903.74	0.0346	0.579179	[M+H (C13 isotope)]+	902.746	1_OxTG(16:0_18:2_18:3(OO))+NH4 | 1_OxTG(16:0_18:2_18:2(Ke,OH))+NH4 | 1_OxTG(16:1_18:1_18:3(OO))+NH4 | 1_OxTG(16:1_18:1_18:2(Ke,OH))+NH4 | 1_OxTG(16:1_18:2_18:2(OOH))+NH4 | 1_OxTG(16:1_18:2_18:1(Ke,OH))+NH4 | 1_OxTG(16:0_18:3_18:2(OOH))+NH4 | 1_OxTG(16:...	OxTG	[M+NH4]+	1_OxTG(16:0_18:2_18:3(OO))+NH4 | 1_OxTG(16:0_18:2_18:2(Ke,OH))+NH4 | 1_OxTG(16:0_16:1_20:4(OOH))+NH4 | 1_OxTG(16:0_16:1_20:3(Ke,OH))+NH4 | 1_OxTG(16:0_18:1_18:4(OO))+NH4 | 1_OxTG(16:0_18:1_18:3(Ke,OH))+NH4 | 1_OxTG(18:1(OH)_18:4(OH)_16:0)+NH4 | 1_OxTG(...	OxTG	[M+NH4]+	NA	NA	156	PHOSPHO1-KO
903.74	0.0346	0.579179	[M+Na]+	881.723	5_NoID			5_NoID			NA	NA	156	PHOSPHO1-KO
279.161	0.0345	0.536711	[NA]+	NA	NA	NA	NA	NA	NA	NA	NA	NA	53	WT
368.118	0.0345	0.573743	[NA]+	NA	NA	NA	NA	NA	NA	NA	NA	NA	157	PHOSPHO1-KO
197.048	0.0345	0.704652	[NA]+	NA	NA	NA	NA	NA	NA	NA	NA	NA	52	WT
320.029	0.0343	0.650569	[NA]+	NA	NA	NA	NA	NA	NA	NA	NA	NA	54	WT
137.063	0.0342	0.495842	[NA]+	NA	NA	NA	NA	NA	NA	NA	NA	NA	55	WT
498.269	0.0342	0.546407	[NA]+	NA	NA	NA	NA	NA	NA	NA	NA	NA	158	PHOSPHO1-KO
865.699	0.0342	0.668237	[M+K]+	827.703	4_SM(d17:2_26:0)+H | 4_SM(d18:2_25:0)+H | 4_SM(d20:2_23:0)+H | 4_SM(d21:0_22:2)+H | 4_SM(d22:2_21:0)+H | 4_SM(d23:0_20:2)+H | 4_SM(d25:0_18:2)+H | 4_SM(d26:0_17:2)+H			4_SM(d17:2_26:0)+H | 4_SM(d18:2_25:0)+H | 4_SM(d20:2_23:0)+H | 4_SM(d21:0_22:2)+H | 4_SM(d22:2_21:0)+H | 4_SM(d23:0_20:2)+H | 4_SM(d25:0_18:2)+H | 4_SM(d26:0_17:2)+H			NA	NA	159	PHOSPHO1-KO
260.118	0.0341	0.528156	[NA]+	NA	NA	NA	NA	NA	NA	NA	NA	NA	57	WT
170.103	0.0341	0.578515	[NA]+	NA	NA	NA	NA	NA	NA	NA	NA	NA	56	WT
508.128	0.0341	0.635556	[NA]+	NA	NA	NA	NA	NA	NA	NA	NA	NA	58	WT
979.732	0.0339	0.651488	[NA]+	NA	NA	NA	NA	NA	NA	NA	NA	NA	160	PHOSPHO1-KO
782.58	0.0338	0.499157	[M+H]+	782.57	1_PC(16:0_20:4)+H | 1_PC(18:2_18:2)+H | 1_PC(18:1_18:3)+H | 1_PC(14:0_22:4)+H | 1_PC(14:1_22:3)+H | 1_PC(18:0_18:4)+H | 1_PC(16:1_20:3)+H | 1_PC(16:0_18:1)+Na | 1_PC(14:0_20:1)+Na | 1_PC(12:0_22:1)+Na | 1_PC(16:1_18:0)+Na | 1_PC(17:0_17:1)+Na | 1_PC(15...	PC	[M+H]+	1_PE(13:0_24:1)+Na | 1_PE(18:1_19:0)+Na | 1_PE(17:0_20:1)+Na | 1_PE(15:0_22:1)+Na | 1_PE(16:1_21:0)+Na | 1_PE(17:1_20:0)+Na | 1_PE(15:1_22:0)+Na | 1_PE(17:2_22:2)+H | 1_PE(18:4_21:0)+H | 1_PE(19:0_20:4)+H | 1_PE(17:0_22:4)+H | 1_PE(17:1_22:3)+H | 3_PE(...	PE	[M+Na]+	PC 36:4; [M+H]+; GPCho(16:0/20:4(5E,8E,11E,14E))	PC 36:4; [M+H]+; GPCho(16:0/20:4(5E,8E,11E,14E))	161	PHOSPHO1-KO
782.58	0.0338	0.499157	[M+Na]+	760.586	1_PC(16:0_18:1)+H | 1_PC(12:0_22:1)+H | 1_PC(16:1_18:0)+H | 1_PC(15:1_19:0)+H | 1_PC(14:0_20:1)+H	PC	[M+H]+	1_PE(18:1_19:0)+H | 1_PE(15:0_22:1)+H | 1_PE(14:1_23:0)+H | 1_PE(17:1_20:0)+H | 1_PE(13:0_24:1)+H | 1_PE(17:0_20:1)+H | 1_PE(16:1_21:0)+H | 1_PE(15:1_22:0)+H | 3_PE(37:1)+H	PE	[M+H]+	PC 34:1; [M+H]+; GPCho(16:0/18:1(11E))	PC 34:1; [M+H]+; GPCho(16:0/18:1(11E))	161	PHOSPHO1-KO
782.58	0.0338	0.499157	[M+H]+	782.569	1_PC(18:2_18:2)+H | 1_PC(18:1_18:3)+H | 1_PC(14:0_22:4)+H | 1_PC(16:0_20:4)+H | 1_PC(18:0_18:4)+H | 1_PC(16:1_20:3)+H | 1_PC(14:1_22:3)+H | 1_PC(16:0_18:1)+Na | 1_PC(14:0_20:1)+Na | 1_PC(16:1_18:0)+Na | 1_PC(12:0_22:1)+Na | 1_PC(17:0_17:1)+Na | 1_PC(15...	PC	[M+H]+	1_PE(17:0_20:1)+Na | 1_PE(15:1_22:0)+Na | 1_PE(15:0_22:1)+Na | 1_PE(13:0_24:1)+Na | 1_PE(18:1_19:0)+Na | 1_PE(17:1_20:0)+Na | 1_PE(17:2_22:2)+H | 1_PE(16:1_21:0)+Na | 1_PE(14:1_23:0)+Na | 1_PE(17:0_22:4)+H | 1_PE(18:4_21:0)+H | 1_PE(19:0_20:4)+H | 1_PE...	PE	[M+Na]+	PC 36:4; [M+H]+; GPCho(18:2(2E,4E)/18:2(2E,4E))	PC 36:4; [M+H]+; GPCho(18:2(2E,4E)/18:2(2E,4E))	161	PHOSPHO1-KO
782.58	0.0338	0.499157	[M+H]+	782.571	1_PC(16:0_20:4)+H | 1_PC(18:2_18:2)+H | 1_PC(18:1_18:3)+H | 1_PC(14:0_22:4)+H | 1_PC(16:1_20:3)+H | 1_PC(18:0_18:4)+H | 1_PC(14:1_22:3)+H | 1_PC(16:0_18:1)+Na | 1_PC(14:0_20:1)+Na | 1_PC(16:1_18:0)+Na | 1_PC(12:0_22:1)+Na | 1_PC(17:0_17:1)+Na | 1_PC(15...	PC	[M+H]+	1_PE(13:0_24:1)+Na | 1_PE(17:0_20:1)+Na | 1_PE(18:1_19:0)+Na | 1_PE(15:1_22:0)+Na | 1_PE(15:0_22:1)+Na | 1_PE(17:1_20:0)+Na | 1_PE(17:2_22:2)+H | 1_PE(16:1_21:0)+Na | 1_PE(18:4_21:0)+H | 1_PE(17:0_22:4)+H | 1_PE(17:1_22:3)+H | 3_PE(39:4)+H | 1_PE(14:1_...	PE	[M+Na]+	PC 36:4; [M+H]+; GPCho(16:0/20:4(5E,8E,11E,14E))	PC 36:4; [M+H]+; GPCho(14:0/22:4(7Z,10Z,13Z,16Z))	161	PHOSPHO1-KO
782.58	0.0338	0.499157	[M-H2O+H]+	800.58	1_OxPC(18:1_18:2(OH)) | 1_OxPC(18:1_18:1(Ke)) | 1_OxPC(16:0_20:3(OH)) | 1_OxPC(16:0_20:2(Ke)) | 1_OxPC(22:0_14:2(CHO))+H | 1_OxPC(20:0_16:2(CHO))+H | 1_OxPC(18:0_18:3(OH)) | 1_OxPC(18:0_18:2(Ke)) | 1_OxPC(22:1_14:1(CHO))+H | 1_OxPC(22:1_14:1(Ke)) | 1_O...	OxPC	[M+H]+	1_OxPE(25:0_14:2(CHO))+H | 1_OxPE(22:2_17:1(OH))+H | 1_OxPE(17:1_22:2(OH))+H | 1_OxPE(17:1_22:1(Ke))+H | 1_OxPE(21:0_18:3(OH))+H | 1_OxPE(21:0_18:2(Ke))+H | 1_OxPE(19:0_20:3(OH))+H | 1_OxPE(19:0_20:2(Ke))+H | 1_OxPE(22:1_17:2(OH))+H | 1_OxPE(22:1_17:1(...	OxPE	[M+H]+	NA	NA	161	PHOSPHO1-KO
782.58	0.0338	0.499157	[M+H]+	782.562	1_OxTG(18:3_18:4_8:1(COOH))+NH4	OxTG	[M+NH4]+	1_OxTG(18:3_18:4_8:1(COOH))+NH4 | 1_OxTG(14:1_22:6_8:1(COOH))+NH4 | 1_OxTG(18:3_22:5_4:0(COOH))+NH4 | 1_OxTG(16:1_22:6_6:1(COOH))+NH4 | 1_OxTG(18:2_20:5_6:1(COOH))+NH4 | 1_OxTG(18:3_20:4_6:1(COOH))+NH4 | 1_OxTG(18:3_20:5_6:0(COOH))+NH4 | 1_OxTG(14:1_20...	OxTG	[M+NH4]+	NA	NA	161	PHOSPHO1-KO
782.58	0.0338	0.499157	[M-H2O+H]+	800.545	4_OxPC(19:0_16:3(COOH))+H | 4_OxPC(20:3_15:0(COOH))+H | 4_OxPC(20:2_15:1(COOH))+H | 4_OxPC(20:1_15:2(COOH))+H | 4_OxPC(20:0_15:3(COOH))+H | 4_OxPC(21:0_14:3(COOH))+H | 4_OxPC(22:3_13:0(COOH))+H | 4_OxPC(22:2_13:1(COOH))+H | 4_OxPC(22:1_13:2(COOH))+H | ...			4_OxPC(19:0_16:3(COOH))+H | 4_OxPC(20:3_15:0(COOH))+H | 4_OxPC(20:2_15:1(COOH))+H | 4_OxPC(20:1_15:2(COOH))+H | 4_OxPC(20:0_15:3(COOH))+H | 4_OxPC(21:0_14:3(COOH))+H | 4_OxPC(22:3_13:0(COOH))+H | 4_OxPC(22:2_13:1(COOH))+H | 4_OxPC(22:1_13:2(COOH))+H | ...			NA	NA	161	PHOSPHO1-KO
214.092	0.0338	0.538171	[NA]+	NA	NA	NA	NA	NA	NA	NA	NA	NA	59	WT
714.556	0.0337	0.651677	[M-H2O+H]+	732.555	1_PC(16:0_16:1)+H | 1_PC(14:0_18:1)+H | 1_PC(8:0_24:1)+H | 1_PC(14:1_18:0)+H | 1_PC(12:0_20:1)+H | 1_PC(15:1_17:0)+H	PC	[M+H]+	1_PE(16:1_19:0)+H | 1_PE(15:0_20:1)+H | 1_PE(13:0_22:1)+H | 1_PE(17:0_18:1)+H | 3_PE(35:1)+H	PE	[M+H]+	PC 32:1; [M+H]+; GPCho(14:0/18:1(11E))	PC 32:1; [M+H]+; GPCho(14:0/18:1(11E))	162	PHOSPHO1-KO
714.556	0.0337	0.651677	[M+K]+	676.455	1_OxPC(21:0_6:1(CHO))+H | 1_OxPC(16:0_11:1(CHO))+H | 1_OxPC(18:0_9:1(CHO))+H | 1_OxPC(12:0_15:1(CHO))+H | 1_OxPC(16:1_11:0(CHO))+H | 1_OxPC(12:0_15:1(Ke)) | 1_OxPC(20:0_7:1(CHO))+H | 1_OxPC(17:0_10:1(CHO))+H | 1_OxPE(24:1_6:0(CHO))+H | 1_OxPE(10:0_20:2...	OxPC	[M+H]+	4_OxPC(12:0_15:1(CHO))+H | 4_OxPC(13:0_14:1(CHO))+H | 4_OxPC(14:1_13:0(CHO))+H | 4_OxPC(14:0_13:1(CHO))+H | 4_OxPC(15:1_12:0(CHO))+H | 4_OxPC(15:0_12:1(CHO))+H | 4_OxPC(16:1_11:0(CHO))+H | 4_OxPC(16:0_11:1(CHO))+H | 4_OxPC(17:1_10:0(CHO))+H | 4_OxPC(17...			NA	NA	162	PHOSPHO1-KO
714.556	0.0337	0.651677	[M+H]+	714.589	4_OxTG(14:0_14:0_10:0(COOH))+NH4 | 4_OxTG(14:0_16:0_8:0(COOH))+NH4 | 4_OxTG(14:0_18:0_6:0(COOH))+NH4 | 4_OxTG(16:0_16:0_6:0(COOH))+NH4 | 4_OxTG(16:0_18:0_4:0(COOH))+NH4			4_OxTG(14:0_14:0_10:0(COOH))+NH4 | 4_OxTG(14:0_16:0_8:0(COOH))+NH4 | 4_OxTG(14:0_18:0_6:0(COOH))+NH4 | 4_OxTG(16:0_16:0_6:0(COOH))+NH4 | 4_OxTG(16:0_18:0_4:0(COOH))+NH4			NA	NA	162	PHOSPHO1-KO
737.253	0.0336	0.579111	[NA]+	NA	NA	NA	NA	NA	NA	NA	NA	NA	61	WT
876.219	0.0336	0.584079	[NA]+	NA	NA	NA	NA	NA	NA	NA	NA	NA	62	WT
751.53	0.0336	0.622256	[NA]+	NA	NA	NA	NA	NA	NA	NA	NA	NA	163	PHOSPHO1-KO
156.082	0.0336	0.659151	[NA]+	NA	NA	NA	NA	NA	NA	NA	NA	NA	60	WT
709.237	0.0334	0.518359	[NA]+	NA	NA	NA	NA	NA	NA	NA	NA	NA	164	PHOSPHO1-KO
570.179	0.0334	0.549008	[NA]+	NA	NA	NA	NA	NA	NA	NA	NA	NA	63	WT
308.297	0.0333	0.568187	[M+H]+	308.295	4_PEG(n=4_NH4+_CH2=7_DBE=1_(2-NH3))			4_PEG(n=4_NH4+_CH2=7_DBE=1_(2-NH3))			NA	NA	64	WT
308.297	0.0333	0.568187	[M-H2O+H]+	326.306	4_PEG(n=5_NH4+_CH2=5_DBE=0_(2-NH3))			4_PEG(n=5_NH4+_CH2=5_DBE=0_(2-NH3))			NA	NA	64	WT
958.317	0.0333	0.607398	[NA]+	NA	NA	NA	NA	NA	NA	NA	NA	NA	65	WT
866.696	0.0333	0.702909	[M+Na]+	844.74	1_TG(16:0_16:1_18:3)+NH4 | 1_TG(14:0_18:1_18:3)+NH4 | 1_TG(16:1_16:1_18:2)+NH4 | 1_TG(14:0_16:0_20:4)+NH4 | 1_TG(14:0_16:1_20:3)+NH4 | 1_TG(14:0_18:2_18:2)+NH4 | 1_TG(14:1_18:1_18:2)+NH4 | 1_TG(12:0_18:3_20:1)+NH4 | 1_TG(14:1_16:1_20:2)+NH4 | 1_TG(14:1...	TG	[M+NH4]+	1_TG(16:0_16:1_18:3)+NH4 | 1_TG(14:0_16:1_20:3)+NH4 | 1_TG(14:0_18:1_18:3)+NH4 | 1_TG(14:0_16:0_20:4)+NH4 | 1_TG(16:1_16:1_18:2)+NH4 | 1_TG(14:1_16:1_20:2)+NH4 | 1_TG(12:0_16:1_22:3)+NH4 | 1_TG(16:1_17:1_17:2)+NH4 | 1_TG(14:0_18:2_18:2)+NH4 | 1_TG(12:0...	TG	[M+NH4]+	TG 50:4; [M+NH4]+; TG(16:1/16:1/18:2)	TG 50:4; [M+NH4]+; TG(16:1/16:1/18:2)	165	PHOSPHO1-KO
866.696	0.0333	0.702909	[M+Na]+	844.739	1_TG(16:0_16:1_18:3)+NH4 | 1_TG(14:0_18:1_18:3)+NH4 | 1_TG(16:1_16:1_18:2)+NH4 | 1_TG(14:0_16:0_20:4)+NH4 | 1_TG(14:0_16:1_20:3)+NH4 | 1_TG(14:0_18:2_18:2)+NH4 | 1_TG(14:1_18:1_18:2)+NH4 | 1_TG(12:0_18:3_20:1)+NH4 | 1_TG(14:1_16:1_20:2)+NH4 | 1_TG(14:1...	TG	[M+NH4]+	1_TG(16:0_16:1_18:3)+NH4 | 1_TG(14:0_16:1_20:3)+NH4 | 1_TG(14:0_18:1_18:3)+NH4 | 1_TG(14:0_16:0_20:4)+NH4 | 1_TG(16:1_16:1_18:2)+NH4 | 1_TG(14:1_16:1_20:2)+NH4 | 1_TG(12:0_16:1_22:3)+NH4 | 1_TG(16:1_17:1_17:2)+NH4 | 1_TG(14:0_18:2_18:2)+NH4 | 1_TG(12:0...	TG	[M+NH4]+	NA	NA	165	PHOSPHO1-KO
866.696	0.0333	0.702909	[M+K]+	828.54	1_OxPC(16:0_20:5(OOO)) | 1_OxPC(22:3(OH)_14:1(Ke,OH)) | 1_OxPC(22:3(OH)_14:1(COOH)) | 1_OxPC(22:2(Ke)_14:1(Ke,OH)) | 1_OxPC(22:2(Ke)_14:1(COOH)) | 1_OxPC(22:4_14:1(OOO)) | 1_OxPC(22:2(OO)_14:2(CHO)) | 1_OxPC(22:1(Ke,OH)_14:2(CHO)) | 1_OxPC(18:3_18:2(OO...	OxPC	[M+H]+	1_OxPC(16:0_18:2(OOO))+Na | 1_OxPC(20:1_14:1(OOO))+Na | 1_OxPC(17:1_17:1(OOO))+Na | 1_OxPC(16:1_18:1(OOO))+Na | 1_OxPC(12:0_22:2(OOO))+Na | 1_OxPC(14:1_20:1(OOO))+Na | 1_OxPC(18:1_16:1(OOO))+Na | 1_OxPC(14:0_20:2(OOO))+Na | 1_OxPC(17:0_17:2(OOO))+Na | ...	OxPC	[M+Na]+	NA	NA	165	PHOSPHO1-KO
866.696	0.0333	0.702909	[M+H]+	866.782	1_OxTG(14:0_18:0_18:1(OH))+NH4 | 1_OxTG(16:0_16:0_18:1(OH))+NH4 | 1_OxTG(14:0_16:0_20:1(OH))+NH4 | 1_OxTG(16:0_18:0_16:1(OH))+NH4 | 1_OxTG(14:0_14:0_22:1(OH))+NH4 | 1_OxTG(18:0_18:0_14:0(CHO))+NH4 | 1_OxTG(18:0_18:0_14:1(OH))+NH4	OxTG	[M+NH4]+	1_OxTG(14:0_18:0_18:1(OH))+NH4 | 1_OxTG(16:0_16:0_18:1(OH))+NH4 | 1_OxTG(14:0_16:0_20:1(OH))+NH4 | 1_OxTG(16:0_18:0_16:1(OH))+NH4 | 1_OxTG(14:0_14:0_22:1(OH))+NH4 | 1_OxTG(18:0_18:0_14:0(CHO))+NH4 | 1_OxTG(18:0_18:0_14:1(OH))+NH4	OxTG	[M+NH4]+	NA	NA	165	PHOSPHO1-KO
866.696	0.0333	0.702909	[M+K]+	828.54	1_OxPC(16:0_20:5(OOO)) | 1_OxPC(22:3(OH)_14:1(Ke,OH)) | 1_OxPC(22:3(OH)_14:1(COOH)) | 1_OxPC(22:2(Ke)_14:1(Ke,OH)) | 1_OxPC(22:2(Ke)_14:1(COOH)) | 1_OxPC(22:4_14:1(OOO)) | 1_OxPC(22:2(OO)_14:2(CHO)) | 1_OxPC(22:1(Ke,OH)_14:2(CHO)) | 1_OxPC(18:4(OH)_18:...	OxPC	[M+H]+	1_OxPC(16:0_18:2(OOO))+Na | 1_OxPC(12:0_22:2(OOO))+Na | 1_OxPC(20:1_14:1(OOO))+Na | 1_OxPC(16:1_18:1(OOO))+Na | 1_OxPC(14:0_20:2(OOO))+Na | 1_OxPC(14:1_20:1(OOO))+Na | 1_OxPC(17:1_17:1(OOO))+Na | 1_OxPC(17:0_17:2(OOO))+Na | 1_OxPC(18:1_16:1(OOO))+Na | ...	OxPC	[M+Na]+	NA	NA	165	PHOSPHO1-KO
866.696	0.0333	0.702909	[M+H]+	866.781	1_OxTG(14:0_18:0_18:1(OH))+NH4 | 1_OxTG(16:0_16:0_18:1(OH))+NH4 | 1_OxTG(14:0_16:0_20:1(OH))+NH4 | 1_OxTG(16:0_18:0_16:1(OH))+NH4 | 1_OxTG(14:0_14:0_22:1(OH))+NH4 | 1_OxTG(18:0_18:0_14:0(CHO))+NH4 | 1_OxTG(18:0_18:0_14:1(OH))+NH4	OxTG	[M+NH4]+	1_OxTG(14:0_18:0_18:1(OH))+NH4 | 1_OxTG(16:0_16:0_18:1(OH))+NH4 | 1_OxTG(14:0_16:0_20:1(OH))+NH4 | 1_OxTG(16:0_18:0_16:1(OH))+NH4 | 1_OxTG(14:0_14:0_22:1(OH))+NH4 | 1_OxTG(18:0_18:0_14:0(CHO))+NH4 | 1_OxTG(18:0_18:0_14:1(OH))+NH4	OxTG	[M+NH4]+	NA	NA	165	PHOSPHO1-KO
866.696	0.0333	0.702909	[M+H (C13 isotope)]+	865.797	5_NoID			5_NoID			NA	NA	165	PHOSPHO1-KO
866.696	0.0333	0.702909	[M+K]+	828.54	1_OxPC(16:0_20:5(OOO)) | 1_OxPC(22:3(OH)_14:1(Ke,OH)) | 1_OxPC(22:3(OH)_14:1(COOH)) | 1_OxPC(22:2(Ke)_14:1(Ke,OH)) | 1_OxPC(22:2(Ke)_14:1(COOH)) | 1_OxPC(22:4_14:1(OOO)) | 1_OxPC(22:2(OO)_14:2(CHO)) | 1_OxPC(22:1(Ke,OH)_14:2(CHO)) | 1_OxPC(18:3_18:2(OO...	OxPC	[M+H]+	1_OxPC(16:0_18:2(OOO))+Na | 1_OxPC(16:1_18:1(OOO))+Na | 1_OxPC(12:0_22:2(OOO))+Na | 1_OxPC(20:1_14:1(OOO))+Na | 1_OxPC(14:1_20:1(OOO))+Na | 1_OxPC(18:1_16:1(OOO))+Na | 1_OxPC(14:0_20:2(OOO))+Na | 1_OxPC(17:0_17:2(OOO))+Na | 1_OxPE(17:1(OH)_20:1(OO))+Na...	OxPC	[M+Na]+	NA	NA	165	PHOSPHO1-KO
866.696	0.0333	0.702909	[M+K]+	828.54	1_OxPC(16:0_20:5(OOO)) | 1_OxPC(22:3(OH)_14:1(Ke,OH)) | 1_OxPC(22:3(OH)_14:1(COOH)) | 1_OxPC(22:2(Ke)_14:1(Ke,OH)) | 1_OxPC(22:2(Ke)_14:1(COOH)) | 1_OxPC(22:2(OO)_14:2(CHO)) | 1_OxPC(22:1(Ke,OH)_14:2(CHO)) | 1_OxPC(22:4_14:1(OOO)) | 1_OxPC(18:3_18:2(OO...	OxPC	[M+H]+	1_OxPC(16:0_18:2(OOO))+Na | 1_OxPC(20:1_14:1(OOO))+Na | 1_OxPC(17:1_17:1(OOO))+Na | 1_OxPC(12:0_22:2(OOO))+Na | 1_OxPC(16:1_18:1(OOO))+Na | 1_OxPC(18:1_16:1(OOO))+Na | 1_OxPC(14:0_20:2(OOO))+Na | 1_OxPC(14:1_20:1(OOO))+Na | 1_OxPC(17:0_17:2(OOO))+Na | ...	OxPC	[M+Na]+	NA	NA	165	PHOSPHO1-KO
866.696	0.0333	0.702909	[M+K]+	828.555	1_PC(18:3_22:6)+H | 1_PC(18:4_22:5)+H | 1_PC(20:4_20:5)+H	PC	[M+H]+	1_PE(19:0_22:6)+Na | 3_PI(32:0)+NH4	PE	[M+Na]+	PC 40:9; [M+H]+; GPCho(18:3(6Z,9Z,12Z)/22:6(4Z,7Z,10Z,13Z,16Z,19Z))	PC 40:9; [M+H]+; GPCho(18:3(6Z,9Z,12Z)/22:6(4Z,7Z,10Z,13Z,16Z,19Z))	165	PHOSPHO1-KO
866.696	0.0333	0.702909	[M+K]+	828.54	1_OxPC(16:0_20:5(OOO)) | 1_OxPC(22:3(OH)_14:1(Ke,OH)) | 1_OxPC(22:3(OH)_14:1(COOH)) | 1_OxPC(22:2(Ke)_14:1(Ke,OH)) | 1_OxPC(22:2(Ke)_14:1(COOH)) | 1_OxPC(22:4_14:1(OOO)) | 1_OxPC(22:2(OO)_14:2(CHO)) | 1_OxPC(22:1(Ke,OH)_14:2(CHO)) | 1_OxPC(16:1_20:4(OO...	OxPC	[M+H]+	1_OxPC(16:0_18:2(OOO))+Na | 1_OxPC(16:1_18:1(OOO))+Na | 1_OxPC(14:0_20:2(OOO))+Na | 1_OxPC(18:1_16:1(OOO))+Na | 1_OxPC(12:0_22:2(OOO))+Na | 1_OxPC(20:1_14:1(OOO))+Na | 1_OxPC(17:0_17:2(OOO))+Na | 1_OxPC(17:1_17:1(OOO))+Na | 1_OxPC(14:1_20:1(OOO))+Na | ...	OxPC	[M+Na]+	NA	NA	165	PHOSPHO1-KO
866.696	0.0333	0.702909	[M-H2O+H]+	884.756	4_MGDG(18:0_26:2)+NH4-CO | 4_MGDG(18:1_26:1)+NH4-CO | 4_MGDG(18:2_26:0)+NH4-CO | 4_MGDG(20:1_24:1)+NH4-CO | 4_MGDG(20:2_24:0)+NH4-CO | 4_MGDG(22:0_22:2)+NH4-CO | 4_MGDG(22:1_22:1)+NH4-CO | 4_MGDG(22:2_22:0)+NH4-CO | 4_MGDG(24:0_20:2)+NH4-CO | 4_MGDG(24...			1_OxTG(16:0_18:0_15:1(OOO))+NH4 | 1_OxTG(16:0_16:0_17:1(OOO))+NH4 | 1_OxTG(14:0_18:0_17:1(OOO))+NH4 | 1_MGDG(20:1_24:1)+NH4-CO | 1_MGDG(24:1_20:1)+NH4-CO	OxTG	[M+NH4]+	NA	NA	165	PHOSPHO1-KO
866.696	0.0333	0.702909	[M+K]+	828.694	4_MGDG(14:0_26:2)+NH4-CO | 4_MGDG(14:1_26:1)+NH4-CO | 4_MGDG(16:1_24:1)+NH4-CO | 4_MGDG(17:2_23:0)+NH4-CO | 4_MGDG(18:0_22:2)+NH4-CO | 4_MGDG(18:1_22:1)+NH4-CO | 4_MGDG(18:2_22:0)+NH4-CO | 4_MGDG(20:0_20:2)+NH4-CO | 4_MGDG(20:1_20:1)+NH4-CO | 4_MGDG(20...			4_MGDG(14:0_26:2)+NH4-CO | 4_MGDG(14:1_26:1)+NH4-CO | 4_MGDG(16:1_24:1)+NH4-CO | 4_MGDG(17:2_23:0)+NH4-CO | 4_MGDG(18:0_22:2)+NH4-CO | 4_MGDG(18:1_22:1)+NH4-CO | 4_MGDG(18:2_22:0)+NH4-CO | 4_MGDG(20:0_20:2)+NH4-CO | 4_MGDG(20:1_20:1)+NH4-CO | 4_MGDG(20...			NA	NA	165	PHOSPHO1-KO
866.696	0.0333	0.702909	[M+Na]+	844.689	4_MGDG(13:0_26:1)+NH4 | 4_MGDG(14:1_25:0)+NH4 | 4_MGDG(15:0_24:1)+NH4 | 4_MGDG(15:1_24:0)+NH4 | 4_MGDG(16:1_23:0)+NH4 | 4_MGDG(17:0_22:1)+NH4 | 4_MGDG(17:1_22:0)+NH4 | 4_MGDG(18:1_21:0)+NH4 | 4_MGDG(19:0_20:1)+NH4 | 4_MGDG(20:1_19:0)+NH4 | 4_MGDG(21:0_...			4_MGDG(13:0_26:1)+NH4 | 4_MGDG(14:1_25:0)+NH4 | 4_MGDG(15:0_24:1)+NH4 | 4_MGDG(15:1_24:0)+NH4 | 4_MGDG(16:1_23:0)+NH4 | 4_MGDG(17:0_22:1)+NH4 | 4_MGDG(17:1_22:0)+NH4 | 4_MGDG(18:1_21:0)+NH4 | 4_MGDG(19:0_20:1)+NH4 | 4_MGDG(20:1_19:0)+NH4 | 4_MGDG(21:0_...			NA	NA	165	PHOSPHO1-KO
688.242	0.0332	0.561094	[M+H]+	688.235	5_NoID			5_NoID			NA	NA	66	WT
677.376	0.0332	0.573372	[M+H (C13 isotope)]+	676.455	1_OxPC(21:0_6:1(CHO))+H | 1_OxPC(16:0_11:1(CHO))+H | 1_OxPC(18:0_9:1(CHO))+H | 1_OxPC(12:0_15:1(CHO))+H | 1_OxPC(16:1_11:0(CHO))+H | 1_OxPC(12:0_15:1(Ke)) | 1_OxPC(20:0_7:1(CHO))+H | 1_OxPC(17:0_10:1(CHO))+H | 1_OxPE(24:1_6:0(CHO))+H | 1_OxPE(10:0_20:2...	OxPC	[M+H]+	4_OxPC(12:0_15:1(CHO))+H | 4_OxPC(13:0_14:1(CHO))+H | 4_OxPC(14:1_13:0(CHO))+H | 4_OxPC(14:0_13:1(CHO))+H | 4_OxPC(15:1_12:0(CHO))+H | 4_OxPC(15:0_12:1(CHO))+H | 4_OxPC(16:1_11:0(CHO))+H | 4_OxPC(16:0_11:1(CHO))+H | 4_OxPC(17:1_10:0(CHO))+H | 4_OxPC(17...			NA	NA	166	PHOSPHO1-KO
705.215	0.033	0.569415	[NA]+	NA	NA	NA	NA	NA	NA	NA	NA	NA	167	PHOSPHO1-KO
758.245	0.033	0.581028	[M-H2O+H]+	776.234	5_NoID			5_NoID			NA	NA	67	WT
159.085	0.0329	0.57959	[NA]+	NA	NA	NA	NA	NA	NA	NA	NA	NA	68	WT
272.175	0.0327	0.57817	[NA]+	NA	NA	NA	NA	NA	NA	NA	NA	NA	168	PHOSPHO1-KO
821.666	0.0327	0.615955	[M+H (C13 isotope)]+	820.74	1_TG(14:0_16:0_18:2)+NH4 | 1_TG(14:0_16:1_18:1)+NH4 | 1_TG(14:1_16:0_18:1)+NH4 | 1_TG(12:0_18:1_18:1)+NH4 | 1_TG(12:0_18:0_18:2)+NH4 | 1_TG(12:0_16:0_20:2)+NH4 | 1_TG(10:0_18:1_20:1)+NH4 | 1_TG(18:1_22:1_8:0)+NH4 | 1_TG(15:0_15:1_18:1)+NH4 | 1_TG(12:0_...	TG	[M+NH4]+	1_TG(14:0_16:0_18:2)+NH4 | 1_TG(14:0_16:1_18:1)+NH4 | 1_TG(14:1_16:0_18:1)+NH4 | 1_TG(12:0_16:0_20:2)+NH4 | 1_TG(12:0_14:0_22:2)+NH4 | 1_TG(12:0_18:1_18:1)+NH4 | 1_TG(12:0_18:0_18:2)+NH4 | 1_TG(16:0_16:1_16:1)+NH4 | 1_TG(10:0_16:0_22:2)+NH4 | 1_TG(15:1...	TG	[M+NH4]+	TG 48:2; [M+NH4]+; TG(14:0/16:1/18:1)	TG 48:2; [M+NH4]+; TG(14:0/16:1/18:1)	169	PHOSPHO1-KO
821.666	0.0327	0.615955	[M+H (C13 isotope)]+	820.74	1_TG(14:0_16:0_18:2)+NH4 | 1_TG(14:0_16:1_18:1)+NH4 | 1_TG(14:1_16:0_18:1)+NH4 | 1_TG(12:0_18:1_18:1)+NH4 | 1_TG(12:0_18:0_18:2)+NH4 | 1_TG(12:0_16:0_20:2)+NH4 | 1_TG(10:0_18:1_20:1)+NH4 | 1_TG(18:1_22:1_8:0)+NH4 | 1_TG(15:0_15:1_18:1)+NH4 | 1_TG(12:0_...	TG	[M+NH4]+	1_TG(14:0_16:0_18:2)+NH4 | 1_TG(14:0_16:1_18:1)+NH4 | 1_TG(14:1_16:0_18:1)+NH4 | 1_TG(12:0_16:0_20:2)+NH4 | 1_TG(12:0_14:0_22:2)+NH4 | 1_TG(12:0_18:1_18:1)+NH4 | 1_TG(12:0_18:0_18:2)+NH4 | 1_TG(16:0_16:1_16:1)+NH4 | 1_TG(10:0_16:0_22:2)+NH4 | 1_TG(15:1...	TG	[M+NH4]+	TG 48:2; [M+NH4]+; TG(14:0/16:1/18:1)	TG 48:2; [M+NH4]+; TG(16:0/16:1/16:1)	169	PHOSPHO1-KO
821.666	0.0327	0.615955	[M+H (C13 isotope)]+	820.667	4_OxTG(14:0_16:0_16:3(COOH))+NH4 | 4_OxTG(14:0_16:1_16:2(COOH))+NH4 | 4_OxTG(14:0_18:0_14:3(COOH))+NH4 | 4_OxTG(14:0_18:1_14:2(COOH))+NH4 | 4_OxTG(14:0_18:2_14:1(COOH))+NH4 | 4_OxTG(14:0_18:3_14:0(COOH))+NH4 | 4_OxTG(14:1_14:1_18:2(OOH))+NH4 | 4_OxTG(1...			4_OxTG(14:0_16:0_16:3(COOH))+NH4 | 4_OxTG(14:0_16:1_16:2(COOH))+NH4 | 4_OxTG(14:0_18:0_14:3(COOH))+NH4 | 4_OxTG(14:0_18:1_14:2(COOH))+NH4 | 4_OxTG(14:0_18:2_14:1(COOH))+NH4 | 4_OxTG(14:0_18:3_14:0(COOH))+NH4 | 4_OxTG(14:1_14:1_18:2(OOH))+NH4 | 4_OxTG(1...			NA	NA	169	PHOSPHO1-KO
821.666	0.0327	0.615955	[M+H]+	821.671	5_NoID			5_NoID			NA	NA	169	PHOSPHO1-KO
821.666	0.0327	0.615955	[M+H]+	821.626	4_PG(13:0_26:0)+H | 4_PG(14:0_25:0)+H | 4_PG(15:0_24:0)+H | 4_PG(16:0_23:0)+H | 4_PG(17:0_22:0)+H | 4_PG(18:0_21:0)+H | 4_PG(19:0_20:0)+H			4_PG(13:0_26:0)+H | 4_PG(14:0_25:0)+H | 4_PG(15:0_24:0)+H | 4_PG(16:0_23:0)+H | 4_PG(17:0_22:0)+H | 4_PG(18:0_21:0)+H | 4_PG(19:0_20:0)+H			NA	NA	169	PHOSPHO1-KO
821.666	0.0327	0.615955	[M-H2O+H]+	839.754	5_NoID			5_NoID			NA	NA	169	PHOSPHO1-KO
756.239	0.0326	0.582369	[NA]+	NA	NA	NA	NA	NA	NA	NA	NA	NA	70	WT
754.234	0.0326	0.584245	[NA]+	NA	NA	NA	NA	NA	NA	NA	NA	NA	69	WT
906.231	0.0325	0.687257	[M-H2O+H]+	924.272	5_NoID			5_NoID			NA	NA	71	WT
245.152	0.0323	0.543952	[NA]+	NA	NA	NA	NA	NA	NA	NA	NA	NA	72	WT
222.042	0.0322	0.592064	[NA]+	NA	NA	NA	NA	NA	NA	NA	NA	NA	170	PHOSPHO1-KO
466.153	0.0321	0.494785	[NA]+	NA	NA	NA	NA	NA	NA	NA	NA	NA	73	WT
935.597	0.0321	0.590587	[NA]+	NA	NA	NA	NA	NA	NA	NA	NA	NA	171	PHOSPHO1-KO
186.081	0.0319	0.509614	[NA]+	NA	NA	NA	NA	NA	NA	NA	NA	NA	74	WT
676.446	0.0318	0.522199	[M+K]+	638.404	1_OxPC(16:0_7:0(COOH))+H | 1_OxPC(18:0_5:0(COOH))+H | 1_OxPC(17:0_6:0(COOH))+H | 1_OxPC(20:0_3:0(COOH))+H | 1_PS(12:0_13:0)+H | 1_PG(8:0_17:2)+NH4 | 3_PG(25:2)+NH4 | 1_PS(8:0_17:0)+H | 3_PS(25:0)+H	OxPC	[M+H]+	1_OxPC(16:0_7:0(COOH))+H | 1_OxPC(20:0_3:0(COOH))+H | 1_OxPC(10:0_13:0(COOH))+H | 1_OxPC(17:0_6:0(COOH))+H | 1_OxPC(12:0_11:0(COOH))+H | 1_OxPC(19:0_4:0(COOH))+H | 1_OxPC(14:0_9:0(COOH))+H | 1_OxPE(13:0_13:0(COOH))+H | 1_OxPE(14:0_12:0(COOH))+H | 1_OxP...	OxPC	[M+H]+	NA	NA	75	WT
676.446	0.0318	0.522199	[M+H]+	676.455	1_OxPC(21:0_6:1(CHO))+H | 1_OxPC(16:0_11:1(CHO))+H | 1_OxPC(18:0_9:1(CHO))+H | 1_OxPC(12:0_15:1(CHO))+H | 1_OxPC(16:1_11:0(CHO))+H | 1_OxPC(12:0_15:1(Ke)) | 1_OxPC(20:0_7:1(CHO))+H | 1_OxPC(17:0_10:1(CHO))+H | 1_OxPE(24:1_6:0(CHO))+H | 1_OxPE(10:0_20:2...	OxPC	[M+H]+	4_OxPC(12:0_15:1(CHO))+H | 4_OxPC(13:0_14:1(CHO))+H | 4_OxPC(14:1_13:0(CHO))+H | 4_OxPC(14:0_13:1(CHO))+H | 4_OxPC(15:1_12:0(CHO))+H | 4_OxPC(15:0_12:1(CHO))+H | 4_OxPC(16:1_11:0(CHO))+H | 4_OxPC(16:0_11:1(CHO))+H | 4_OxPC(17:1_10:0(CHO))+H | 4_OxPC(17...			NA	NA	75	WT
676.446	0.0318	0.522199	[M+K]+	638.404	1_OxPC(16:0_7:0(COOH))+H | 1_OxPC(18:0_5:0(COOH))+H | 1_OxPC(17:0_6:0(COOH))+H | 1_OxPC(20:0_3:0(COOH))+H | 1_PS(12:0_13:0)+H | 1_PG(8:0_17:2)+NH4 | 3_PG(25:2)+NH4 | 1_PS(8:0_17:0)+H | 3_PS(25:0)+H	OxPC	[M+H]+	1_OxPC(16:0_7:0(COOH))+H | 1_OxPC(20:0_3:0(COOH))+H | 1_OxPC(10:0_13:0(COOH))+H | 1_OxPC(17:0_6:0(COOH))+H | 1_OxPC(12:0_11:0(COOH))+H | 1_OxPC(19:0_4:0(COOH))+H | 1_OxPC(14:0_9:0(COOH))+H | 1_OxPE(13:0_13:0(COOH))+H | 1_OxPE(14:0_12:0(COOH))+H | 1_OxP...	OxPC	[M+H]+	NA	NA	75	WT
711.105	0.0318	0.579293	[NA]+	NA	NA	NA	NA	NA	NA	NA	NA	NA	172	PHOSPHO1-KO
737.468	0.0318	0.617628	[NA]+	NA	NA	NA	NA	NA	NA	NA	NA	NA	173	PHOSPHO1-KO
958.586	0.0318	0.624119	[NA]+	NA	NA	NA	NA	NA	NA	NA	NA	NA	174	PHOSPHO1-KO
185.08	0.0317	0.444664	[NA]+	NA	NA	NA	NA	NA	NA	NA	NA	NA	76	WT
773.548	0.0317	0.547479	[M+H]+	773.554	4_PEG(n=12_H+_CH2=17_DBE=6_(2-NH3)) | 4_PEG(n=12_Na+_CH2=15_DBE=3_(2-NH3)) | 4_PEG(n=14_H+_CH2=10_DBE=1_(1-NH3))			4_PEG(n=12_H+_CH2=17_DBE=6_(2-NH3)) | 4_PEG(n=12_Na+_CH2=15_DBE=3_(2-NH3)) | 4_PEG(n=14_H+_CH2=10_DBE=1_(1-NH3))			NA	NA	176	PHOSPHO1-KO
773.548	0.0317	0.547479	[M+H (C13 isotope)]+	772.55	1_OxPC(16:0_18:3(OH)) | 1_OxPC(16:0_18:2(Ke)) | 1_OxPC(20:0_14:2(CHO))+H | 1_OxPC(22:2_12:0(CHO))+H | 1_OxPC(24:1_10:1(CHO))+H | 1_OxPC(12:0_22:3(OH)) | 1_OxPC(12:0_22:2(Ke)) | 1_OxPC(22:1_12:1(CHO))+H | 1_OxPC(24:0_10:2(CHO))+H | 1_OxPC(23:0_11:2(CHO)...	OxPC	[M+H]+	1_OxPE(23:0_14:2(CHO))+H | 1_OxPE(22:2_15:0(CHO))+H | 1_OxPE(22:2_15:1(OH))+H | 1_OxPE(19:0_18:3(OH))+H | 1_OxPE(19:0_18:2(Ke))+H | 1_OxPE(25:0_12:2(CHO))+H | 1_OxPE(20:0_17:2(Ke))+H | 1_OxPE(20:2_17:1(OH))+H | 1_OxPE(15:1_22:2(OH))+H | 1_OxPE(15:1_22:...	OxPE	[M+H]+	NA	NA	176	PHOSPHO1-KO
773.548	0.0317	0.547479	[M+H (C13 isotope)]+	772.55	1_OxPC(16:0_18:3(OH)) | 1_OxPC(16:0_18:2(Ke)) | 1_OxPC(20:0_14:2(CHO))+H | 1_OxPC(22:2_12:0(CHO))+H | 1_OxPC(12:0_22:3(OH)) | 1_OxPC(12:0_22:2(Ke)) | 1_OxPC(24:1_10:1(CHO))+H | 1_OxPC(24:0_10:2(CHO))+H | 1_OxPC(19:0_15:2(CHO))+H | 1_OxPC(16:1_18:2(OH))...	OxPC	[M+H]+	1_OxPE(22:2_15:0(CHO))+H | 1_OxPE(22:2_15:1(OH))+H | 1_OxPE(23:0_14:2(CHO))+H | 1_OxPE(19:0_18:3(OH))+H | 1_OxPE(19:0_18:2(Ke))+H | 1_OxPE(20:0_17:2(Ke))+H | 1_OxPE(20:2_17:1(OH))+H | 1_OxPE(15:1_22:2(OH))+H | 1_OxPE(15:1_22:1(Ke))+H | 1_OxPE(21:0_16:2...	OxPE	[M+H]+	NA	NA	176	PHOSPHO1-KO
773.548	0.0317	0.547479	[M+H (C13 isotope)]+	772.55	1_OxPC(16:0_18:3(OH)) | 1_OxPC(16:0_18:2(Ke)) | 1_OxPC(18:2_16:1(OH)) | 1_OxPC(22:1_12:1(CHO))+H | 1_OxPC(24:0_10:2(CHO))+H | 1_OxPC(12:0_22:3(OH)) | 1_OxPC(12:0_22:2(Ke)) | 1_OxPC(18:0_16:2(CHO))+H | 1_OxPC(17:2_17:1(OH)) | 1_OxPC(22:0_12:2(CHO))+H | ...	OxPC	[M+H]+	1_OxPE(17:2_20:1(OH))+H | 1_OxPE(21:0_16:2(CHO))+H | 1_OxPE(24:1_13:1(CHO))+H | 1_OxPE(17:1_20:2(OH))+H | 1_OxPE(17:1_20:1(Ke))+H | 1_OxPE(22:1_15:1(CHO))+H | 1_OxPE(22:1_15:1(Ke))+H | 1_OxPE(22:0_15:2(CHO))+H | 1_OxPE(22:2_15:0(CHO))+H | 1_OxPE(22:2_1...	OxPE	[M+H]+	NA	NA	176	PHOSPHO1-KO
773.548	0.0317	0.547479	[M+H (C13 isotope)]+	772.55	1_OxPC(16:0_18:3(OH)) | 1_OxPC(16:0_18:2(Ke)) | 1_OxPC(20:0_14:2(CHO))+H | 1_OxPC(16:1_18:2(OH)) | 1_OxPC(16:1_18:1(Ke)) | 1_OxPC(12:0_22:3(OH)) | 1_OxPC(12:0_22:2(Ke)) | 1_OxPC(22:0_12:2(CHO))+H | 1_OxPC(24:0_10:2(CHO))+H | 1_OxPC(24:1_10:1(CHO))+H | ...	OxPC	[M+H]+	1_OxPE(22:2_15:0(CHO))+H | 1_OxPE(22:2_15:1(OH))+H | 1_OxPE(23:0_14:2(CHO))+H | 1_OxPE(19:0_18:3(OH))+H | 1_OxPE(19:0_18:2(Ke))+H | 1_OxPE(24:1_13:1(CHO))+H | 1_OxPE(20:1_17:2(OH))+H | 1_OxPE(20:1_17:1(Ke))+H | 1_OxPE(20:2_17:1(OH))+H | 1_OxPE(21:0_16:...	OxPE	[M+H]+	NA	NA	176	PHOSPHO1-KO
311.06	0.0317	0.564505	[NA]+	NA	NA	NA	NA	NA	NA	NA	NA	NA	175	PHOSPHO1-KO
821.148	0.0317	0.60154	[NA]+	NA	NA	NA	NA	NA	NA	NA	NA	NA	77	WT
732.571	0.0316	0.492882	[M+H]+	732.555	1_PC(16:0_16:1)+H | 1_PC(14:0_18:1)+H | 1_PC(8:0_24:1)+H | 1_PC(14:1_18:0)+H | 1_PC(12:0_20:1)+H | 1_PC(15:1_17:0)+H	PC	[M+H]+	1_PE(16:1_19:0)+H | 1_PE(15:0_20:1)+H | 1_PE(13:0_22:1)+H | 1_PE(17:0_18:1)+H | 3_PE(35:1)+H	PE	[M+H]+	PC 32:1; [M+H]+; GPCho(14:0/18:1(11E))	PC 32:1; [M+H]+; GPCho(14:0/18:1(11E))	78	WT
732.571	0.0316	0.492882	[M+H (C13 isotope)]+	731.608	1_SM(d18:1/18:0)+H | 1_SM(d21:0/15:1)+H | 1_SM(d14:1/22:0)+H	SM	[M+H]+	4_SM(d12:0_24:1)+H | 4_SM(d14:0_22:1)+H | 4_SM(d14:1_22:0)+H | 4_SM(d15:1_21:0)+H | 4_SM(d16:0_20:1)+H | 4_SM(d16:1_20:0)+H | 4_SM(d17:1_19:0)+H | 4_SM(d18:0_18:1)+H | 4_SM(d18:1_18:0)+H | 4_SM(d19:0_17:1)+H | 4_SM(d20:0_16:1)+H | 4_SM(d20:1_16:0)+H | ...			NA	SM 36:1; [M]+; SM(d14:1(4E)/22:0)	78	WT
732.571	0.0316	0.492882	[M+Na]+	710.631	1_TG(10:0_12:0_18:1)+NH4 | 1_TG(12:0_12:0_16:1)+NH4 | 1_TG(12:0_14:0_14:1)+NH4 | 1_TG(10:0_14:0_16:1)+NH4 | 1_TG(12:0_20:1_8:0)+NH4 | 1_TG(10:0_14:1_16:0)+NH4 | 1_TG(14:0_18:1_8:0)+NH4 | 1_TG(10:0_10:0_20:1)+NH4 | 1_TG(16:0_16:1_8:0)+NH4 | 1_TG(14:1_18...	TG	[M+NH4]+	1_TG(10:0_12:0_18:1)+NH4 | 1_TG(12:0_14:0_14:1)+NH4 | 1_TG(12:0_12:0_16:1)+NH4 | 1_TG(10:0_14:0_16:1)+NH4 | 1_TG(12:0_20:1_8:0)+NH4 | 1_TG(10:0_14:1_16:0)+NH4 | 1_TG(10:0_10:0_20:1)+NH4 | 1_TG(14:0_18:1_8:0)+NH4 | 1_TG(16:0_16:1_8:0)+NH4 | 1_TG(10:0_22...	TG	[M+NH4]+	NA	NA	78	WT
830.569	0.0315	0.535969	[M+Na]+	808.586	1_PC(16:0_22:5)+H | 1_PC(18:1_20:4)+H | 1_PC(18:2_20:3)+H | 1_PC(18:4_20:1)+H | 1_PC(18:3_20:2)+H | 1_PC(18:0_20:5)+H | 1_PC(16:1_22:4)+H | 1_PC(16:0_20:2)+Na | 1_PC(18:0_18:2)+Na | 1_PC(16:1_20:1)+Na | 1_PC(18:1_18:1)+Na | 1_PC(14:0_22:2)+Na | 1_PC(14...	PC	[M+H]+	1_PE(17:1_22:1)+Na | 1_PE(19:0_20:2)+Na | 1_PE(17:0_22:2)+Na | 1_PE(18:2_21:0)+Na | 1_PE(19:0_22:5)+H | 1_PE(17:2_22:0)+Na | 1_PE(15:1_24:1)+Na | 1_PE(20:5_21:0)+H | 3_PE(41:5)+H	PE	[M+Na]+	PC 38:5; [M+H]+; GPCho(18:1(11E)/20:4(5E,8E,11E,14E))	PC 38:5; [M+H]+; GPCho(16:0/22:5(4Z,7Z,10Z,13Z,16Z))	177	PHOSPHO1-KO
830.569	0.0315	0.535969	[M+H]+	830.571	1_PC(18:2_22:6)+H | 1_PC(20:3_20:5)+H | 1_PC(20:4_20:4)+H | 1_PC(18:3_22:5)+H | 1_PC(18:4_22:4)+H | 1_PC(18:2_20:3)+Na | 1_PC(18:1_20:4)+Na | 1_PC(16:0_22:5)+Na | 1_PC(18:4_20:1)+Na | 1_PC(16:1_22:4)+Na | 1_PC(18:0_20:5)+Na | 1_PC(18:3_20:2)+Na | 1_PE(...	PC	[M+H]+	1_PE(19:0_22:5)+Na | 1_PE(20:5_21:0)+Na	PE	[M+Na]+	PC 40:8; [M+H]+; GPCho(18:2(2E,4E)/22:6(4Z,7Z,10Z,13Z,16Z,19Z))	PC 40:8; [M+H]+; GPCho(18:2(2E,4E)/22:6(4Z,7Z,10Z,13Z,16Z,19Z))	177	PHOSPHO1-KO
830.569	0.0315	0.535969	[M+K]+	792.555	1_PE(18:0_22:6)+H | 1_PE(20:1_20:5)+H | 1_PE(18:1_22:5)+H | 1_PE(18:0_20:3)+Na | 1_PE(20:2_20:4)+H | 1_PE(18:3_20:0)+Na | 1_PE(18:2_20:1)+Na | 3_PE(40:6)+H | 1_PE(18:2_22:4)+H | 1_PE(16:0_22:3)+Na | 1_PE(18:1_20:2)+Na | 1_PC(15:0_22:6)+H | 1_PC(15:1_22...	PE	[M+H]+	1_PE(20:1_20:5)+H | 1_PE(18:0_22:6)+H | 1_PE(16:0_22:3)+Na | 1_PE(16:1_22:2)+Na | 1_PE(18:3_20:0)+Na | 1_PE(18:2_20:1)+Na | 1_PE(18:1_20:2)+Na | 1_PE(20:2_20:4)+H | 1_PE(18:1_22:5)+H | 1_PE(18:4_22:2)+H | 1_PE(18:2_22:4)+H | 1_PE(18:3_22:3)+H | 3_PE(40...	PE	[M+H]+	PE 40:6; [M+H]+; GPEtn(20:1(11E)/20:5(5Z,8Z,11Z,14Z,17Z))	PE 40:6; [M+H]+; GPEtn(18:0/22:6(4Z,7Z,10Z,13Z,16Z,19Z))	177	PHOSPHO1-KO
830.569	0.0315	0.535969	[M+Na]+	808.667	1_GlcCer_NS(d18:1/24:2)+H | 1_GlcCer_NS(d19:2/23:1)+H | 1_GlcCer_NS(d17:1/25:2)+H | 1_GlcCer_NS(d20:1/22:2)+H | 1_GlcCer_NS(d19:1/23:2)+H | 1_GlcCer_NS(d16:1/26:2)+H | 1_GlcCer_NS(d22:2/20:1)+H | 1_GlcCer_NS(d21:1/21:2)+H | 1_GlcCer_NS(d21:2/21:1)+H | ...	GlcCer_NS	[M+H]+	1_GlcCer_NS(d18:1/24:2)+H | 1_GlcCer_NS(d19:1/23:2)+H | 1_GlcCer_NS(d17:2/25:1)+H | 1_GlcCer_NS(d21:2/21:1)+H | 1_OxTG(16:0_18:2_11:0(COOH))+NH4 | 1_OxTG(16:0_18:1_11:1(COOH))+NH4 | 1_OxTG(18:0_18:2_9:0(COOH))+NH4 | 1_OxTG(16:0_16:1_13:1(COOH))+NH4 | 1...	GlcCer_NS	[M+H]+	NA	NA	177	PHOSPHO1-KO
830.569	0.0315	0.535969	[M+H (C13 isotope)]+	829.544	4_PEG(n=14_Na+_CH2=13_DBE=5_(2-NH3)) | 4_PEG(n=16_H+_CH2=8_DBE=3_(1-NH3))			4_PEG(n=14_Na+_CH2=13_DBE=5_(2-NH3)) | 4_PEG(n=16_H+_CH2=8_DBE=3_(1-NH3))			NA	NA	177	PHOSPHO1-KO
830.569	0.0315	0.535969	[M+Na]+	808.571	1_OxPC(16:0_18:1(OOO)) | 1_OxPC(20:0_14:1(OOO)) | 1_OxPC(12:0_22:1(OOO)) | 1_OxPC(14:0_20:1(OOO)) | 1_OxPC(10:0_24:1(OOO)) | 1_OxPC(18:0_16:1(OOO)) | 1_OxPC(19:0_15:1(OOO)) | 1_OxPE(19:0_18:1(OOO))+H | 1_OxPE(21:0_16:1(OOO))+H | 1_OxPE(15:0_22:1(OOO))+...	OxPC	[M+H]+	1_OxPE(19:0_18:1(OOO))+H | 3_OxPE(37:1(OOO))+H | 1_OxPE(17:0_20:1(OOO))+H | 1_OxPE(13:0_24:1(OOO))+H | 1_OxPE(22:0_15:1(OOO))+H | 1_OxPE(20:0_17:1(OOO))+H | 1_OxTG(14:1_20:5_12:3(COOH))+NH4 | 1_OxTG(18:3_20:5_8:1(COOH))+NH4 | 1_OxTG(18:4_20:4_8:1(COOH)...	OxPE	[M+H]+	NA	NA	177	PHOSPHO1-KO
830.569	0.0315	0.535969	[M+H]+	830.555	1_OxPC(16:0_20:4(OOO)) | 1_OxPC(22:2(OH)_14:1(Ke,OH)) | 1_OxPC(22:2(OH)_14:1(COOH)) | 1_OxPC(22:1(Ke)_14:1(Ke,OH)) | 1_OxPC(22:1(Ke)_14:1(COOH)) | 1_OxPC(22:3_14:1(OOO)) | 1_OxPC(22:1(OO)_14:2(CHO)) | 1_OxPC(22:3(OH)_14:1(OO)) | 1_OxPC(22:3(OH)_14:0(CO...	OxPC	[M+H]+	1_OxPC(16:0_18:1(OOO))+Na | 1_OxPC(20:0_14:1(OOO))+Na | 1_OxPC(17:0_17:1(OOO))+Na | 1_OxPC(14:0_20:1(OOO))+Na | 1_OxPC(18:0_16:1(OOO))+Na | 1_OxPC(12:0_22:1(OOO))+Na | 1_OxPC(19:0_15:1(OOO))+Na | 1_OxPC(10:0_24:1(OOO))+Na | 1_OxPE(17:2(OH)_22:2(OO))+H ...	OxPC	[M+Na]+	NA	NA	177	PHOSPHO1-KO
830.569	0.0315	0.535969	[M+H]+	830.555	1_OxPC(16:0_20:4(OOO)) | 1_OxPC(22:2(OH)_14:1(Ke,OH)) | 1_OxPC(22:2(OH)_14:1(COOH)) | 1_OxPC(22:1(Ke)_14:1(Ke,OH)) | 1_OxPC(22:1(Ke)_14:1(COOH)) | 1_OxPC(22:3_14:1(OOO)) | 1_OxPC(22:1(OO)_14:2(CHO)) | 1_OxPC(18:1(OH)_18:3(OO)) | 1_OxPC(18:1(OH)_18:2(Ke...	OxPC	[M+H]+	1_OxPC(16:0_18:1(OOO))+Na | 1_OxPC(12:0_22:1(OOO))+Na | 1_OxPC(20:0_14:1(OOO))+Na | 1_OxPC(18:0_16:1(OOO))+Na | 1_OxPC(17:0_17:1(OOO))+Na | 1_OxPC(19:0_15:1(OOO))+Na | 1_OxPC(10:0_24:1(OOO))+Na | 1_OxPC(14:0_20:1(OOO))+Na | 1_OxPE(17:2(OH)_22:2(OO))+H ...	OxPC	[M+Na]+	NA	NA	177	PHOSPHO1-KO
830.569	0.0315	0.535969	[M+H]+	830.555	1_OxPC(16:0_20:4(OOO)) | 1_OxPC(22:2(OH)_14:1(Ke,OH)) | 1_OxPC(22:2(OH)_14:1(COOH)) | 1_OxPC(22:1(Ke)_14:1(Ke,OH)) | 1_OxPC(22:1(Ke)_14:1(COOH)) | 1_OxPC(22:3_14:1(OOO)) | 1_OxPC(22:1(OO)_14:2(CHO)) | 1_OxPC(18:2(OOH)_18:2(OH)) | 1_OxPC(18:2(OOH)_18:1(...	OxPC	[M+H]+	1_OxPE(15:1(Ke)_24:1(Ke,OH))+H | 1_OxPE(24:1(Ke,OH)_15:1(CHO))+H | 1_OxPC(16:0_18:1(OOO))+Na | 1_OxPC(20:0_14:1(OOO))+Na | 1_OxPC(12:0_22:1(OOO))+Na | 1_OxPC(14:0_20:1(OOO))+Na | 1_OxPC(17:0_17:1(OOO))+Na | 1_OxPC(10:0_24:1(OOO))+Na | 1_OxPC(18:0_16:1(...	OxPE	[M+H]+	NA	NA	177	PHOSPHO1-KO
830.569	0.0315	0.535969	[M+H]+	830.556	4_OxPC(14:1_22:3(OOO)) | 4_OxPC(14:0_22:4(OOO)) | 4_OxPC(16:1_20:3(OOO)) | 4_OxPC(16:0_20:4(OOO)) | 4_OxPC(18:3_18:1(OOO)) | 4_OxPC(18:2_18:2(OOO)) | 4_OxPC(18:1_18:3(OOO)) | 4_OxPC(18:0_18:4(OOO)) | 4_OxPC(20:3_16:1(OOO)) | 4_OxPC(22:3_14:1(OOO)) | 4_...			4_OxPC(14:1_22:3(OOO)) | 4_OxPC(14:0_22:4(OOO)) | 4_OxPC(16:1_20:3(OOO)) | 4_OxPC(16:0_20:4(OOO)) | 4_OxPC(18:3_18:1(OOO)) | 4_OxPC(18:2_18:2(OOO)) | 4_OxPC(18:1_18:3(OOO)) | 4_OxPC(18:0_18:4(OOO)) | 4_OxPC(20:3_16:1(OOO)) | 4_OxPC(22:3_14:1(OOO)) | 4_...			NA	NA	177	PHOSPHO1-KO
830.569	0.0315	0.535969	[M-H2O+H]+	848.602	4_OxPC(15:1_22:1(OOO)) | 4_OxPC(15:0_22:2(OOO)) | 4_OxPC(17:1_20:1(OOO)) | 4_OxPC(17:0_20:2(OOO)) | 4_OxPC(19:0_18:2(OOO)) | 4_OxPC(20:1_17:1(OOO)) | 4_OxPC(20:0_17:2(OOO)) | 4_OxPC(22:1_15:1(OOO)) | 4_OxPC(15:1(OH)_22:1(OO)) | 4_OxPC(17:1(OH)_20:1(OO)...			4_OxPC(15:1_22:1(OOO)) | 4_OxPC(15:0_22:2(OOO)) | 4_OxPC(17:1_20:1(OOO)) | 4_OxPC(17:0_20:2(OOO)) | 4_OxPC(19:0_18:2(OOO)) | 4_OxPC(20:1_17:1(OOO)) | 4_OxPC(20:0_17:2(OOO)) | 4_OxPC(22:1_15:1(OOO)) | 4_OxPC(15:1(OH)_22:1(OO)) | 4_OxPC(17:1(OH)_20:1(OO)...			NA	NA	177	PHOSPHO1-KO
858.433	0.0314	0.55483	[M+Na]+	836.542	4_OxPC(20:2_18:4(COOH))+H | 4_OxPC(20:1_18:5(COOH))+H | 4_OxPC(22:5_16:1(COOH))+H | 4_OxPC(22:4_16:2(COOH))+H | 4_OxPC(22:3_16:3(COOH))+H | 4_OxPC(22:2_16:4(COOH))+H | 4_OxPC(18:3_20:4(OOH)) | 4_OxPC(16:1_22:6(OO)) | 4_OxPC(16:1_22:5(Ke,OH)) | 4_OxPC(1...			4_OxPC(20:2_18:4(COOH))+H | 4_OxPC(20:1_18:5(COOH))+H | 4_OxPC(22:5_16:1(COOH))+H | 4_OxPC(22:4_16:2(COOH))+H | 4_OxPC(22:3_16:3(COOH))+H | 4_OxPC(22:2_16:4(COOH))+H | 4_OxPC(18:3_20:4(OOH)) | 4_OxPC(16:1_22:6(OO)) | 4_OxPC(16:1_22:5(Ke,OH)) | 4_OxPC(1...			NA	NA	179	PHOSPHO1-KO
858.433	0.0314	0.55483	[M+Na]+	836.523	4_PC(13:6_28:6)+H | 4_PC(14:6_27:6)+H | 4_PC(15:6_26:6)+H | 4_PC(16:6_25:6)+H | 4_PC(17:6_24:6)+H | 4_PC(18:6_23:6)+H | 4_PC(19:6_22:6)+H | 4_PC(20:6_21:6)+H | 4_PE(22:6_22:6)+H | 4_PE(20:3_22:6)+Na | 4_PE(20:4_22:5)+Na | 4_PE(20:5_22:4)+Na | 4_PEG(n=1...			4_PC(13:6_28:6)+H | 4_PC(14:6_27:6)+H | 4_PC(15:6_26:6)+H | 4_PC(16:6_25:6)+H | 4_PC(17:6_24:6)+H | 4_PC(18:6_23:6)+H | 4_PC(19:6_22:6)+H | 4_PC(20:6_21:6)+H | 4_PE(22:6_22:6)+H | 4_PE(20:3_22:6)+Na | 4_PE(20:4_22:5)+Na | 4_PE(20:5_22:4)+Na | 4_PEG(n=1...			NA	NA	179	PHOSPHO1-KO
715.563	0.0314	0.624382	[M+H (C13 isotope)]+	714.589	4_OxTG(14:0_14:0_10:0(COOH))+NH4 | 4_OxTG(14:0_16:0_8:0(COOH))+NH4 | 4_OxTG(14:0_18:0_6:0(COOH))+NH4 | 4_OxTG(16:0_16:0_6:0(COOH))+NH4 | 4_OxTG(16:0_18:0_4:0(COOH))+NH4			4_OxTG(14:0_14:0_10:0(COOH))+NH4 | 4_OxTG(14:0_16:0_8:0(COOH))+NH4 | 4_OxTG(14:0_18:0_6:0(COOH))+NH4 | 4_OxTG(16:0_16:0_6:0(COOH))+NH4 | 4_OxTG(16:0_18:0_4:0(COOH))+NH4			NA	NA	178	PHOSPHO1-KO
587.475	0.0313	0.597791	[M+H (C13 isotope)]+	586.541	4_DG(8:0_24:0)+NH4 | 4_DG(10:0_22:0)+NH4 | 4_DG(12:0_20:0)+NH4 | 4_DG(13:0_19:0)+NH4 | 4_DG(14:0_18:0)+NH4 | 4_DG(15:0_17:0)+NH4 | 4_DG(16:0_16:0)+NH4			4_DG(8:0_24:0)+NH4 | 4_DG(10:0_22:0)+NH4 | 4_DG(12:0_20:0)+NH4 | 4_DG(13:0_19:0)+NH4 | 4_DG(14:0_18:0)+NH4 | 4_DG(15:0_17:0)+NH4 | 4_DG(16:0_16:0)+NH4			NA	NA	180	PHOSPHO1-KO
166.096	0.0312	0.541678	[NA]+	NA	NA	NA	NA	NA	NA	NA	NA	NA	181	PHOSPHO1-KO
739.56	0.0312	0.622177	[M+Na]+	717.604	5_NoID			5_NoID			NA	NA	182	PHOSPHO1-KO
739.56	0.0312	0.622177	[M+Na]+	717.556	4_MGDG(5:0_26:0)+H | 4_MGDG(6:0_25:0)+H | 4_MGDG(7:0_24:0)+H | 4_MGDG(8:0_23:0)+H | 4_MGDG(9:0_22:0)+H | 4_MGDG(10:0_21:0)+H | 4_MGDG(11:0_20:0)+H | 4_MGDG(12:0_19:0)+H | 4_MGDG(13:0_18:0)+H | 4_MGDG(14:0_17:0)+H | 4_MGDG(15:0_16:0)+H | 4_MGDG(16:0_15:...			4_MGDG(5:0_26:0)+H | 4_MGDG(6:0_25:0)+H | 4_MGDG(7:0_24:0)+H | 4_MGDG(8:0_23:0)+H | 4_MGDG(9:0_22:0)+H | 4_MGDG(10:0_21:0)+H | 4_MGDG(11:0_20:0)+H | 4_MGDG(12:0_19:0)+H | 4_MGDG(13:0_18:0)+H | 4_MGDG(14:0_17:0)+H | 4_MGDG(15:0_16:0)+H | 4_MGDG(16:0_15:...			NA	NA	182	PHOSPHO1-KO
739.56	0.0312	0.622177	[M+H (C13 isotope)]+	738.506	4_PC(13:0_20:5)+H | 4_PC(15:1_18:4)+H | 4_PC(4:0_29:5)+H | 4_PC(4:1_29:4)+H | 4_PC(5:0_28:5)+H | 4_PC(5:1_28:4)+H | 4_PC(5:2_28:3)+H | 4_PC(6:0_27:5)+H | 4_PC(6:1_27:4)+H | 4_PC(6:2_27:3)+H | 4_PC(7:0_26:5)+H | 4_PC(7:1_26:4)+H | 4_PC(7:2_26:3)+H | 4_P...			4_PC(13:0_20:5)+H | 4_PC(15:1_18:4)+H | 4_PC(4:0_29:5)+H | 4_PC(4:1_29:4)+H | 4_PC(5:0_28:5)+H | 4_PC(5:1_28:4)+H | 4_PC(5:2_28:3)+H | 4_PC(6:0_27:5)+H | 4_PC(6:1_27:4)+H | 4_PC(6:2_27:3)+H | 4_PC(7:0_26:5)+H | 4_PC(7:1_26:4)+H | 4_PC(7:2_26:3)+H | 4_P...			NA	NA	182	PHOSPHO1-KO
204.085	0.0311	0.423997	[NA]+	NA	NA	NA	NA	NA	NA	NA	NA	NA	79	WT
797.566	0.0311	0.51061	[M+H (C13 isotope)]+	796.586	1_PC(17:0_20:4)+H | 1_PC(15:0_22:4)+H | 1_PC(18:4_19:0)+H | 1_PC(17:1_20:3)+H | 1_PC(17:2_20:2)+H | 1_PC(15:1_22:3)+H | 1_PC(17:0_18:1)+Na | 1_PC(16:1_19:0)+Na | 1_PC(15:0_20:1)+Na | 1_PC(15:1_20:0)+Na | 1_PC(14:1_21:0)+Na | 1_PC(17:1_18:0)+Na | 1_PC(1...	PC	[M+H]+	1_PE(18:0_22:4)+H | 1_PE(16:0_22:1)+Na | 1_PE(18:4_22:0)+H | 1_PE(15:1_23:0)+Na | 1_PE(20:0_20:4)+H | 1_PE(14:1_24:0)+Na | 1_PE(14:0_24:1)+Na | 1_PE(18:3_22:1)+H | 1_PE(18:2_22:2)+H | 1_PE(18:1_22:3)+H | 1_PE(18:0_20:1)+Na | 1_PE(20:1_20:3)+H | 1_PE(16...	PE	[M+H]+	PC 37:4; [M+H]+; GPCho(17:0/20:4(5E,8E,11E,14E))	PC 37:4; [M+H]+; GPCho(17:0/20:4(5E,8E,11E,14E))	184	PHOSPHO1-KO
797.566	0.0311	0.51061	[M-H2O+H]+	815.564	4_MGDG(17:1_22:6)+H | 4_MGDG(17:2_22:5)+H | 4_MGDG(22:5_17:2)+H | 4_MGDG(22:6_17:1)+H | 4_MGDG(15:0_22:4)+Na | 4_MGDG(15:1_22:3)+Na | 4_MGDG(17:0_20:4)+Na | 4_MGDG(17:1_20:3)+Na | 4_MGDG(17:2_20:2)+Na | 4_MGDG(18:4_19:0)+Na | 4_PEG(n=13_Na+_CH2=15_DBE=...			4_MGDG(17:1_22:6)+H | 4_MGDG(17:2_22:5)+H | 4_MGDG(22:5_17:2)+H | 4_MGDG(22:6_17:1)+H | 4_MGDG(15:0_22:4)+Na | 4_MGDG(15:1_22:3)+Na | 4_MGDG(17:0_20:4)+Na | 4_MGDG(17:1_20:3)+Na | 4_MGDG(17:2_20:2)+Na | 4_MGDG(18:4_19:0)+Na | 4_PEG(n=13_Na+_CH2=15_DBE=...			NA	NA	184	PHOSPHO1-KO
797.566	0.0311	0.51061	[M+H (C13 isotope)]+	796.55	1_OxPC(16:0_20:4(Ke)) | 1_OxPC(16:0_20:5(OH)) | 1_OxPC(22:2_14:2(CHO))+H | 1_OxPC(18:0_18:4(CHO))+H | 1_OxPC(18:0_18:4(Ke)) | 1_OxPC(18:1_18:4(OH)) | 1_OxPC(18:1_18:3(Ke)) | 1_OxPC(20:1_16:3(CHO))+H | 1_OxPC(19:0_17:4(CHO))+H | 1_OxPC(18:4_18:1(OH)) | ...	OxPC	[M+H]+	1_OxPC(16:0_18:2(OH))+Na | 1_OxPC(16:0_18:1(Ke))+Na | 1_OxPC(22:1_12:0(CHO))+Na | 1_OxPC(17:1_17:1(OH))+Na | 1_OxPC(18:1_16:1(OH))+Na | 1_OxPC(24:0_10:1(CHO))+Na | 1_OxPC(19:0_15:1(CHO))+Na | 1_OxPC(16:1_18:1(OH))+Na | 1_OxPC(19:0_15:1(Ke))+Na | 1_OxPC...	OxPC	[M+Na]+	NA	NA	184	PHOSPHO1-KO
797.566	0.0311	0.51061	[M+H (C13 isotope)]+	796.586	1_PC(17:0_20:4)+H | 1_PC(15:0_22:4)+H | 1_PC(18:4_19:0)+H | 1_PC(17:1_20:3)+H | 1_PC(17:2_20:2)+H | 1_PC(15:1_22:3)+H | 1_PC(17:0_18:1)+Na | 1_PC(16:1_19:0)+Na | 1_PC(15:0_20:1)+Na | 1_PC(15:1_20:0)+Na | 1_PC(14:1_21:0)+Na | 1_PC(17:1_18:0)+Na | 1_PC(1...	PC	[M+H]+	1_PE(18:0_22:4)+H | 1_PE(16:0_22:1)+Na | 1_PE(18:4_22:0)+H | 1_PE(15:1_23:0)+Na | 1_PE(20:0_20:4)+H | 1_PE(14:1_24:0)+Na | 1_PE(14:0_24:1)+Na | 1_PE(18:3_22:1)+H | 1_PE(18:2_22:2)+H | 1_PE(18:1_22:3)+H | 1_PE(18:0_20:1)+Na | 1_PE(20:1_20:3)+H | 1_PE(16...	PE	[M+H]+	NA	NA	184	PHOSPHO1-KO
797.566	0.0311	0.51061	[M+Na]+	775.569	4_PEG(n=12_H+_CH2=17_DBE=5_(2-NH3)) | 4_PEG(n=12_Na+_CH2=15_DBE=2_(2-NH3)) | 4_PEG(n=14_H+_CH2=10_DBE=0_(1-NH3))			4_PEG(n=12_H+_CH2=17_DBE=5_(2-NH3)) | 4_PEG(n=12_Na+_CH2=15_DBE=2_(2-NH3)) | 4_PEG(n=14_H+_CH2=10_DBE=0_(1-NH3))			NA	NA	184	PHOSPHO1-KO
797.566	0.0311	0.51061	[M+H (C13 isotope)]+	796.55	1_OxPC(16:0_20:4(Ke)) | 1_OxPC(16:0_20:5(OH)) | 1_OxPC(22:2_14:2(CHO))+H | 1_OxPC(18:2_18:3(OH)) | 1_OxPC(18:2_18:2(Ke)) | 1_OxPC(18:3_18:2(OH)) | 1_OxPC(18:3_18:1(Ke)) | 1_OxPC(20:0_16:4(CHO))+H | 1_OxPC(19:0_17:4(CHO))+H | 1_OxPC(18:4_18:1(OH)) | 1_O...	OxPC	[M+H]+	1_OxPC(16:0_18:2(OH))+Na | 1_OxPC(16:0_18:1(Ke))+Na | 1_OxPC(24:0_10:1(CHO))+Na | 1_OxPC(26:0_8:1(CHO))+Na | 1_OxPC(19:0_15:1(CHO))+Na | 1_OxPC(19:0_15:1(Ke))+Na | 1_OxPC(20:0_14:1(CHO))+Na | 1_OxPC(20:0_14:1(Ke))+Na | 1_OxPC(22:1_12:0(CHO))+Na | 1_OxP...	OxPC	[M+Na]+	NA	NA	184	PHOSPHO1-KO
797.566	0.0311	0.51061	[M+Na]+	775.569	4_PEG(n=12_H+_CH2=17_DBE=5_(2-NH3)) | 4_PEG(n=12_Na+_CH2=15_DBE=2_(2-NH3)) | 4_PEG(n=14_H+_CH2=10_DBE=0_(1-NH3))			4_PEG(n=12_H+_CH2=17_DBE=5_(2-NH3)) | 4_PEG(n=12_Na+_CH2=15_DBE=2_(2-NH3)) | 4_PEG(n=14_H+_CH2=10_DBE=0_(1-NH3))			NA	NA	184	PHOSPHO1-KO
797.566	0.0311	0.51061	[M+H (C13 isotope)]+	796.55	1_OxPC(16:0_20:4(Ke)) | 1_OxPC(16:0_20:5(OH)) | 1_OxPC(22:2_14:2(CHO))+H | 1_OxPC(20:3_16:1(CHO))+H | 1_OxPC(20:3_16:1(Ke)) | 1_OxPC(22:3_14:1(CHO))+H | 1_OxPC(22:3_14:1(Ke)) | 1_OxPC(14:1_22:4(OH)) | 1_OxPC(14:1_22:3(Ke)) | 1_OxPC(19:0_17:4(CHO))+H | ...	OxPC	[M+H]+	1_OxPC(16:0_18:2(OH))+Na | 1_OxPC(16:0_18:1(Ke))+Na | 1_OxPC(22:1_12:0(CHO))+Na | 1_OxPC(19:0_15:1(CHO))+Na | 1_OxPC(19:0_15:1(Ke))+Na | 1_OxPC(16:1_18:1(OH))+Na | 1_OxPC(18:0_16:1(CHO))+Na | 1_OxPC(18:0_16:1(Ke))+Na | 1_OxPC(24:1_10:0(CHO))+Na | 1_OxP...	OxPC	[M+Na]+	NA	NA	184	PHOSPHO1-KO
637.144	0.0311	0.518865	[NA]+	NA	NA	NA	NA	NA	NA	NA	NA	NA	183	PHOSPHO1-KO
864.36	0.0311	0.540781	[NA]+	NA	NA	NA	NA	NA	NA	NA	NA	NA	80	WT
125.002	0.0309	0.446922	[NA]+	NA	NA	NA	NA	NA	NA	NA	NA	NA	81	WT
588.364	0.0309	0.560767	[M+Na]+	566.323	1_LPC(20:4)+Na	LPC	[M+Na]+	1_LPC(20:4)+Na	LPC	[M+Na]+	lysoPC 20:4; [M+Na]+; PC(20:4(5E,8E,11E,14E)/0:0)	NA	83	WT
588.364	0.0309	0.560767	[M+K]+	550.315	1_OxLPC(18:3(OO))+H | 1_OxLPC(18:2(Ke,OH))+H | 1_OxPC(12:0_6:1(CHO))+H | 1_OxPC(8:0_10:1(CHO))+H | 1_OxPC(10:0_8:1(CHO))+H | 1_OxPC(15:1_3:0(CHO))+H | 1_OxPC(14:1_4:0(CHO))+H | 1_OxPE(14:0_7:1(CHO))+H | 1_OxPE(12:0_9:1(CHO))+H | 1_OxPE(10:0_11:1(CHO))+...	OxLPC	[M+H]+	1_OxPC(10:0_8:1(CHO))+H | 1_OxLPC(18:3(OO))+H | 1_OxLPC(18:2(Ke,OH))+H | 1_OxPC(8:0_10:1(CHO))+H | 1_OxPC(12:0_6:1(CHO))+H | 1_OxPC(14:1_4:0(CHO))+H | 1_OxPC(15:1_3:0(CHO))+H | 1_OxPE(15:0_6:1(CHO))+H | 1_OxPE(15:1_6:0(CHO))+H | 1_OxPE(12:0_9:1(CHO))+H...	OxPC	[M+H]+	NA	NA	83	WT
588.364	0.0309	0.560767	[M+Na]+	566.383	1_OxLPC(20:1(OH))+H | 3_PE(23:0)+H	OxLPC	[M+H]+	1_OxLPC(20:1(OH))+H | 3_PE(23:0)+H	OxLPC	[M+H]+	PC 20:0; [M+H]+; GPCho(16:0/4:0)	PC 20:0; [M+H]+; GPCho(16:0/4:0)	83	WT
161.098	0.0309	0.577692	[NA]+	NA	NA	NA	NA	NA	NA	NA	NA	NA	82	WT
334.108	0.0308	0.485124	[NA]+	NA	NA	NA	NA	NA	NA	NA	NA	NA	186	PHOSPHO1-KO
584.197	0.0308	0.515139	[NA]+	NA	NA	NA	NA	NA	NA	NA	NA	NA	84	WT
295.084	0.0308	0.56945	[NA]+	NA	NA	NA	NA	NA	NA	NA	NA	NA	185	PHOSPHO1-KO
901.718	0.0308	0.569658	[M+H (C13 isotope)]+	900.803	1_TG(18:1_18:1_18:2)+NH4 | 1_TG(16:0_18:2_20:2)+NH4 | 1_TG(18:0_18:1_18:3)+NH4 | 1_TG(18:0_18:2_18:2)+NH4 | 1_TG(16:0_18:1_20:3)+NH4 | 1_TG(16:1_18:1_20:2)+NH4 | 1_TG(14:0_18:1_22:3)+NH4 | 1_TG(16:1_18:2_20:1)+NH4 | 1_TG(14:0_18:2_22:2)+NH4 | 1_TG(17:2...	TG	[M+NH4]+	1_TG(18:1_18:1_18:2)+NH4 | 1_TG(18:0_18:1_18:3)+NH4 | 1_TG(16:0_18:1_20:3)+NH4 | 1_TG(16:1_18:1_20:2)+NH4 | 1_TG(14:1_18:1_22:2)+NH4 | 1_TG(14:0_18:1_22:3)+NH4 | 1_TG(16:0_18:2_20:2)+NH4 | 1_TG(18:0_18:2_18:2)+NH4 | 1_TG(16:1_18:2_20:1)+NH4 | 1_TG(14:0...	TG	[M+NH4]+	TG 54:4; [M+NH4]+; TG(18:1/18:1/18:2)	TG 54:4; [M+NH4]+; TG(18:1/18:1/18:2)	187	PHOSPHO1-KO
901.718	0.0308	0.569658	[M+H (C13 isotope)]+	900.803	1_TG(18:1_18:1_18:2)+NH4 | 1_TG(16:0_18:2_20:2)+NH4 | 1_TG(18:0_18:1_18:3)+NH4 | 1_TG(18:0_18:2_18:2)+NH4 | 1_TG(16:0_18:1_20:3)+NH4 | 1_TG(16:1_18:1_20:2)+NH4 | 1_TG(14:0_18:1_22:3)+NH4 | 1_TG(16:1_18:2_20:1)+NH4 | 1_TG(14:0_18:2_22:2)+NH4 | 1_TG(17:2...	TG	[M+NH4]+	1_TG(18:1_18:1_18:2)+NH4 | 1_TG(18:0_18:1_18:3)+NH4 | 1_TG(16:0_18:1_20:3)+NH4 | 1_TG(16:1_18:1_20:2)+NH4 | 1_TG(14:1_18:1_22:2)+NH4 | 1_TG(14:0_18:1_22:3)+NH4 | 1_TG(16:0_18:2_20:2)+NH4 | 1_TG(18:0_18:2_18:2)+NH4 | 1_TG(16:1_18:2_20:1)+NH4 | 1_TG(14:0...	TG	[M+NH4]+	TG 54:4; [M+NH4]+; TG(18:0/18:2/18:2)	TG 54:4; [M+NH4]+; TG(18:1/18:1/18:2)	187	PHOSPHO1-KO
901.718	0.0308	0.569658	[M+Na]+	879.747	5_NoID			5_NoID			NA	TG 52:3; [M+Na]+; TG(16:0/18:1/18:2)	187	PHOSPHO1-KO
901.718	0.0308	0.569658	[M+H (C13 isotope)]+	900.802	1_TG(18:1_18:1_18:2)+NH4 | 1_TG(16:0_18:2_20:2)+NH4 | 1_TG(18:0_18:1_18:3)+NH4 | 1_TG(18:0_18:2_18:2)+NH4 | 1_TG(16:0_18:1_20:3)+NH4 | 1_TG(16:1_18:1_20:2)+NH4 | 1_TG(14:0_18:1_22:3)+NH4 | 1_TG(16:1_18:2_20:1)+NH4 | 1_TG(14:0_18:2_22:2)+NH4 | 1_TG(17:2...	TG	[M+NH4]+	1_TG(18:1_18:1_18:2)+NH4 | 1_TG(18:0_18:1_18:3)+NH4 | 1_TG(16:0_18:1_20:3)+NH4 | 1_TG(16:1_18:1_20:2)+NH4 | 1_TG(14:1_18:1_22:2)+NH4 | 1_TG(14:0_18:1_22:3)+NH4 | 1_TG(16:0_18:2_20:2)+NH4 | 1_TG(18:0_18:2_18:2)+NH4 | 1_TG(16:1_18:2_20:1)+NH4 | 1_TG(14:0...	TG	[M+NH4]+	NA	TG 54:4; [M+NH4]+; TG(16:0/18:0/20:4)	187	PHOSPHO1-KO
901.718	0.0308	0.569658	[M+H (C13 isotope)]+	900.73	1_OxTG(16:1_18:2_18:3(OO))+NH4 | 1_OxTG(16:1_18:2_18:2(Ke,OH))+NH4 | 1_OxTG(16:0_18:3_18:3(OO))+NH4 | 1_OxTG(16:0_18:3_18:2(Ke,OH))+NH4 | 1_OxTG(16:1_18:3_18:2(OOH))+NH4 | 1_OxTG(16:1_18:3_18:1(Ke,OH))+NH4 | 1_OxTG(16:0_18:2_18:4(OO))+NH4 | 1_OxTG(16:0...	OxTG	[M+NH4]+	1_OxTG(16:1_18:2_18:3(OO))+NH4 | 1_OxTG(16:1_18:2_18:2(Ke,OH))+NH4 | 1_OxTG(16:0_16:1_20:5(OO))+NH4 | 1_OxTG(16:0_16:1_20:4(Ke,OH))+NH4 | 1_OxTG(16:1_18:3_18:2(OOH))+NH4 | 1_OxTG(16:1_18:3_18:1(Ke,OH))+NH4 | 1_OxTG(16:0_18:3_18:3(OO))+NH4 | 1_OxTG(16:0...	OxTG	[M+NH4]+	NA	NA	187	PHOSPHO1-KO
901.718	0.0308	0.569658	[M+H (C13 isotope)]+	900.778	4_Plasmenyl-PC(P-20:0/25:0)+H			4_Plasmenyl-PC(P-20:0/25:0)+H			NA	NA	187	PHOSPHO1-KO
344.139	0.0307	0.471956	[NA]+	NA	NA	NA	NA	NA	NA	NA	NA	NA	188	PHOSPHO1-KO
731.227	0.0307	0.529419	[NA]+	NA	NA	NA	NA	NA	NA	NA	NA	NA	85	WT
796.253	0.0307	0.561033	[NA]+	NA	NA	NA	NA	NA	NA	NA	NA	NA	86	WT
706.549	0.0306	0.494197	[M+Na]+	684.615	1_TG(10:0_12:0_16:0)+NH4 | 1_TG(12:0_12:0_14:0)+NH4 | 1_TG(10:0_14:0_14:0)+NH4 | 1_TG(14:0_16:0_8:0)+NH4 | 1_TG(12:0_18:0_8:0)+NH4 | 1_TG(10:0_10:0_18:0)+NH4	TG	[M+NH4]+	1_TG(10:0_12:0_16:0)+NH4 | 1_TG(12:0_12:0_14:0)+NH4 | 1_TG(10:0_14:0_14:0)+NH4 | 1_TG(12:0_18:0_8:0)+NH4 | 1_TG(12:0_13:0_13:0)+NH4 | 1_TG(14:0_16:0_8:0)+NH4 | 1_TG(10:0_10:0_18:0)+NH4 | 1_TG(13:0_17:0_8:0)+NH4	TG	[M+NH4]+	NA	NA	87	WT
706.549	0.0306	0.494197	[M+Na]+	684.563	4_PEG(n=9_NH4+_CH2=18_DBE=0_)			4_PEG(n=9_NH4+_CH2=18_DBE=0_)			NA	NA	87	WT
503.131	0.0306	0.511968	[M+Na]+	481.143	5_NoID			5_NoID			NA	NA	189	PHOSPHO1-KO
758.579	0.0305	0.485787	[M+H]+	758.57	1_PC(16:0_18:2)+H | 1_PC(16:1_18:1)+H | 1_PC(14:1_20:1)+H | 1_PC(12:0_22:2)+H | 1_PC(17:0_17:2)+H | 1_PC(14:0_20:2)+H | 1_PE(18:2_19:0)+H | 1_PE(15:0_22:2)+H | 1_PE(17:1_20:1)+H | 1_PE(17:0_20:2)+H | 1_PE(15:1_22:1)+H | 3_PE(37:2)+H	PC	[M+H]+	1_PE(15:1_22:1)+H | 1_PE(18:2_19:0)+H | 1_PE(15:0_22:2)+H | 1_PE(17:1_20:1)+H | 1_PE(17:0_20:2)+H | 3_PE(37:2)+H | 1_PE(17:2_20:0)+H	PE	[M+H]+	PC 34:2; [M+H]+; GPCho(16:0/18:2(2E,4E))	PC 34:2; [M+H]+; GPCho(16:0/18:2(2E,4E))	91	WT
758.579	0.0305	0.485787	[M+Na]+	736.646	1_TG(12:0_12:0_18:2)+NH4 | 1_TG(10:0_12:0_20:2)+NH4 | 1_TG(12:0_14:1_16:1)+NH4 | 1_TG(10:0_14:0_18:2)+NH4 | 1_TG(16:0_18:2_8:0)+NH4 | 1_TG(10:0_14:1_18:1)+NH4 | 1_TG(14:0_14:1_14:1)+NH4 | 1_TG(14:0_20:2_8:0)+NH4 | 1_TG(10:0_16:1_16:1)+NH4 | 1_TG(16:1_1...	TG	[M+NH4]+	1_TG(12:0_12:0_18:2)+NH4 | 1_TG(10:0_12:0_20:2)+NH4 | 1_TG(12:0_22:2_8:0)+NH4 | 1_TG(12:0_14:1_16:1)+NH4 | 1_TG(10:0_14:0_18:2)+NH4 | 1_TG(16:0_18:2_8:0)+NH4 | 1_TG(10:0_14:1_18:1)+NH4 | 1_TG(14:0_20:2_8:0)+NH4 | 1_TG(14:0_14:1_14:1)+NH4 | 1_TG(10:0_16...	TG	[M+NH4]+	TG 42:2; [M+NH4]+; TG(12:0/14:1/16:1)	TG 42:2; [M+NH4]+; TG(12:0/14:1/16:1)	91	WT
758.579	0.0305	0.485787	[M+H]+	758.57	1_PC(16:0_18:2)+H | 1_PC(16:1_18:1)+H | 1_PC(14:1_20:1)+H | 1_PC(12:0_22:2)+H | 1_PC(17:0_17:2)+H | 1_PC(14:0_20:2)+H | 1_PE(18:2_19:0)+H | 1_PE(15:0_22:2)+H | 1_PE(17:1_20:1)+H | 1_PE(15:1_22:1)+H | 1_PE(17:2_20:0)+H | 1_PE(17:0_20:2)+H | 3_PE(37:2)+H	PC	[M+H]+	1_PE(15:1_22:1)+H | 1_PE(15:0_22:2)+H | 1_PE(18:2_19:0)+H | 1_PE(17:1_20:1)+H | 1_PE(17:2_20:0)+H | 1_PE(17:0_20:2)+H | 3_PE(37:2)+H	PE	[M+H]+	PC 34:2; [M+H]+; GPCho(16:0/18:2(2E,4E))	PC 34:2; [M+H]+; GPCho(16:1(7Z)/18:1(11E))	91	WT
758.579	0.0305	0.485787	[M+K]+	720.555	1_PC(15:0_16:0)+H | 1_PC(14:0_17:0)+H | 1_PC(12:0_19:0)+H | 1_PC(8:0_23:0)+H | 1_PE(12:0_22:0)+H | 1_PE(16:0_18:0)+H | 1_PE(15:0_19:0)+H | 1_PE(8:0_26:0)+H | 1_PE(10:0_24:0)+H | 1_PE(13:0_21:0)+H | 1_PE(17:0_17:0)+H | 3_PE(34:0)+H	PC	[M+H]+	1_PE(16:0_18:0)+H | 1_PE(14:0_20:0)+H | 1_PE(13:0_21:0)+H | 3_PE(34:0)+H	PE	[M+H]+	PC 31:0; [M+H]+; GPCho(15:0/16:0)	PC 31:0; [M+H]+; GPCho(16:0/15:0)	91	WT
178.06	0.0305	0.493723	[NA]+	NA	NA	NA	NA	NA	NA	NA	NA	NA	88	WT
593.4	0.0305	0.646416	[M-H2O+H]+	611.413	4_PEG(n=12_H+_CH2=5_DBE=3_(2-NH3)) | 4_PEG(n=12_Na+_CH2=3_DBE=0_(2-NH3)) | 4_PEG(n=7_Na+_CH2=18_DBE=2_(1=O)) | 4_PEG(n=7_Na+_CH2=18_DBE=3_(1-OH)) | 4_PEG(n=8_H+_CH2=18_DBE=6_) | 4_PEG(n=8_Na+_CH2=16_DBE=3_)			4_PEG(n=12_H+_CH2=5_DBE=3_(2-NH3)) | 4_PEG(n=12_Na+_CH2=3_DBE=0_(2-NH3)) | 4_PEG(n=7_Na+_CH2=18_DBE=2_(1=O)) | 4_PEG(n=7_Na+_CH2=18_DBE=3_(1-OH)) | 4_PEG(n=8_H+_CH2=18_DBE=6_) | 4_PEG(n=8_Na+_CH2=16_DBE=3_)			NA	NA	90	WT
919.758	0.0305	0.648925	[M+H (C13 isotope)]+	918.756	1_TG(16:0_20:4_20:5)+NH4 | 1_TG(16:1_18:2_22:6)+NH4 | 1_TG(18:2_18:3_20:4)+NH4 | 1_TG(16:1_20:4_20:4)+NH4 | 1_TG(18:1_18:4_20:4)+NH4 | 1_TG(16:0_18:3_22:6)+NH4 | 1_TG(14:1_20:4_22:4)+NH4 | 1_TG(14:1_20:2_22:6)+NH4 | 1_TG(18:1_18:3_20:5)+NH4 | 1_TG(18:2...	TG	[M+NH4]+	1_TG(16:0_20:4_20:5)+NH4 | 1_TG(18:2_18:3_20:4)+NH4 | 1_TG(16:1_18:2_22:6)+NH4 | 1_TG(16:1_20:4_20:4)+NH4 | 1_TG(18:1_18:4_20:4)+NH4 | 1_TG(16:0_18:3_22:6)+NH4 | 1_TG(14:0_20:4_22:5)+NH4 | 1_TG(14:1_20:4_22:4)+NH4 | 1_TG(14:0_20:3_22:6)+NH4 | 1_TG(18:1...	TG	[M+NH4]+	NA	TG 56:9; [M+NH4]+; TG(18:2/18:2/20:5)	190	PHOSPHO1-KO
919.758	0.0305	0.648925	[M+H (C13 isotope)]+	918.756	1_TG(16:0_20:4_20:5)+NH4 | 1_TG(16:1_18:2_22:6)+NH4 | 1_TG(18:2_18:3_20:4)+NH4 | 1_TG(16:1_20:4_20:4)+NH4 | 1_TG(18:1_18:4_20:4)+NH4 | 1_TG(16:0_18:3_22:6)+NH4 | 1_TG(14:1_20:4_22:4)+NH4 | 1_TG(14:1_20:2_22:6)+NH4 | 1_TG(18:1_18:3_20:5)+NH4 | 1_TG(18:2...	TG	[M+NH4]+	1_TG(16:0_20:4_20:5)+NH4 | 1_TG(18:2_18:3_20:4)+NH4 | 1_TG(16:1_18:2_22:6)+NH4 | 1_TG(16:1_20:4_20:4)+NH4 | 1_TG(18:1_18:4_20:4)+NH4 | 1_TG(16:0_18:3_22:6)+NH4 | 1_TG(14:0_20:4_22:5)+NH4 | 1_TG(14:1_20:4_22:4)+NH4 | 1_TG(14:0_20:3_22:6)+NH4 | 1_TG(18:1...	TG	[M+NH4]+	NA	TG 56:9; [M+NH4]+; TG(18:2/18:2/20:5)	190	PHOSPHO1-KO
919.758	0.0305	0.648925	[M+H (C13 isotope)]+	918.85	1_TG(17:0_18:1_20:1)+NH4 | 1_TG(18:1_18:1_19:0)+NH4 | 1_TG(16:1_18:1_21:0)+NH4 | 1_TG(17:1_18:1_20:0)+NH4 | 1_TG(15:0_18:1_22:1)+NH4 | 1_TG(14:1_18:1_23:0)+NH4 | 1_TG(18:0_18:2_19:0)+NH4 | 1_TG(16:0_18:2_21:0)+NH4 | 1_TG(16:0_19:0_20:2)+NH4 | 1_TG(17:0...	TG	[M+NH4]+	1_TG(18:1_18:1_19:0)+NH4 | 1_TG(17:0_18:1_20:1)+NH4 | 1_TG(16:1_18:1_21:0)+NH4 | 1_TG(14:1_18:1_23:0)+NH4 | 1_TG(15:0_18:1_22:1)+NH4 | 1_TG(17:1_18:1_20:0)+NH4 | 1_TG(13:0_18:1_24:1)+NH4 | 1_TG(15:1_18:1_22:0)+NH4 | 1_TG(18:0_18:2_19:0)+NH4 | 1_TG(16:0...	TG	[M+NH4]+	TG 55:2; [M+NH4]+; TG(18:1/18:1/19:0)	TG 55:2; [M+NH4]+; TG(18:1/18:1/19:0)	190	PHOSPHO1-KO
919.758	0.0305	0.648925	[M+H (C13 isotope)]+	918.85	1_TG(17:0_18:1_20:1)+NH4 | 1_TG(18:1_18:1_19:0)+NH4 | 1_TG(16:1_18:1_21:0)+NH4 | 1_TG(17:1_18:1_20:0)+NH4 | 1_TG(15:0_18:1_22:1)+NH4 | 1_TG(14:1_18:1_23:0)+NH4 | 1_TG(18:0_18:2_19:0)+NH4 | 1_TG(16:0_18:2_21:0)+NH4 | 1_TG(16:0_19:0_20:2)+NH4 | 1_TG(17:0...	TG	[M+NH4]+	1_TG(18:1_18:1_19:0)+NH4 | 1_TG(17:0_18:1_20:1)+NH4 | 1_TG(16:1_18:1_21:0)+NH4 | 1_TG(14:1_18:1_23:0)+NH4 | 1_TG(15:0_18:1_22:1)+NH4 | 1_TG(17:1_18:1_20:0)+NH4 | 1_TG(13:0_18:1_24:1)+NH4 | 1_TG(15:1_18:1_22:0)+NH4 | 1_TG(18:0_18:2_19:0)+NH4 | 1_TG(16:0...	TG	[M+NH4]+	TG 55:2; [M+NH4]+; TG(16:0/18:2/21:0)	TG 55:2; [M+NH4]+; TG(16:0/18:2/21:0)	190	PHOSPHO1-KO
919.758	0.0305	0.648925	[M-H2O+H]+	937.77	4_MGDG(21:0_26:2)+H | 4_MGDG(22:2_25:0)+H | 4_MGDG(25:0_22:2)+H | 4_MGDG(26:2_21:0)+H			4_MGDG(21:0_26:2)+H | 4_MGDG(22:2_25:0)+H | 4_MGDG(25:0_22:2)+H | 4_MGDG(26:2_21:0)+H			NA	NA	190	PHOSPHO1-KO
919.758	0.0305	0.648925	[M+K]+	881.723	5_NoID			5_NoID			NA	NA	190	PHOSPHO1-KO
919.758	0.0305	0.648925	[M+Na]+	897.732	5_NoID			5_NoID			NA	NA	190	PHOSPHO1-KO
919.758	0.0305	0.648925	[M+Na]+	897.753	5_NoID			5_NoID			NA	NA	190	PHOSPHO1-KO
399.317	0.0305	0.679578	[M+H (C13 isotope)]+	398.327	4_AcCa(16:1)+H | 4_MG(20:3)+NH4 | 4_PEG(n=3_NH4+_CH2=17_DBE=4_) | 4_PEG(n=7_NH4+_CH2=4_DBE=1_(2-NH3))			4_AcCa(16:1)+H | 4_MG(20:3)+NH4 | 4_PEG(n=3_NH4+_CH2=17_DBE=4_) | 4_PEG(n=7_NH4+_CH2=4_DBE=1_(2-NH3))			NA	NA	89	WT
399.317	0.0305	0.679578	[M+H (C13 isotope)]+	398.327	4_AcCa(16:1)+H | 4_MG(20:3)+NH4 | 4_PEG(n=3_NH4+_CH2=17_DBE=4_) | 4_PEG(n=7_NH4+_CH2=4_DBE=1_(2-NH3))			4_AcCa(16:1)+H | 4_MG(20:3)+NH4 | 4_PEG(n=3_NH4+_CH2=17_DBE=4_) | 4_PEG(n=7_NH4+_CH2=4_DBE=1_(2-NH3))			NA	NA	89	WT
342.076	0.0304	0.509207	[NA]+	NA	NA	NA	NA	NA	NA	NA	NA	NA	191	PHOSPHO1-KO
786.611	0.0303	0.46871	[M+Na]+	764.678	1_TG(10:0_16:0_18:2)+NH4 | 1_TG(12:0_14:0_18:2)+NH4 | 1_TG(10:0_16:1_18:1)+NH4 | 1_TG(14:1_14:1_16:0)+NH4 | 1_TG(10:0_14:0_20:2)+NH4 | 1_TG(12:0_16:1_16:1)+NH4 | 1_TG(14:0_14:1_16:1)+NH4 | 1_TG(12:0_14:1_18:1)+NH4 | 1_TG(16:1_20:1_8:0)+NH4 | 1_TG(12:0_...	TG	[M+NH4]+	1_TG(10:0_16:0_18:2)+NH4 | 1_TG(10:0_16:1_18:1)+NH4 | 1_TG(12:0_14:0_18:2)+NH4 | 1_TG(10:0_14:0_20:2)+NH4 | 1_TG(10:0_14:1_20:1)+NH4 | 1_TG(14:1_14:1_16:0)+NH4 | 1_TG(10:0_17:1_17:1)+NH4 | 1_TG(12:0_16:1_16:1)+NH4 | 1_TG(16:0_20:2_8:0)+NH4 | 1_TG(14:0_...	TG	[M+NH4]+	TG 44:2; [M+NH4]+; TG(12:0/16:1/16:1)	TG 44:2; [M+NH4]+; TG(12:0/16:1/16:1)	92	WT
786.611	0.0303	0.46871	[M+H]+	786.602	1_PC(18:0_18:2)+H | 1_PC(16:0_20:2)+H | 1_PC(17:2_19:0)+H | 1_PC(18:1_18:1)+H | 1_PC(16:1_20:1)+H | 1_PC(14:0_22:2)+H | 1_PC(14:1_22:1)+H	PC	[M+H]+	1_PE(18:2_21:0)+H | 1_PE(19:0_20:2)+H | 1_PE(17:0_22:2)+H | 1_PE(17:2_22:0)+H | 1_PE(17:1_22:1)+H | 1_PE(15:1_24:1)+H | 3_PE(39:2)+H	PE	[M+H]+	PC 36:2; [M+H]+; GPCho(18:0/18:2(2E,4E))	PC 36:2; [M+H]+; GPCho(18:0/18:2(2E,4E))	92	WT
786.611	0.0303	0.46871	[M+H]+	786.662	1_TG(10:0_18:2_18:3)+NH4 | 1_TG(18:2_20:3_8:0)+NH4 | 1_TG(14:1_14:1_18:3)+NH4 | 1_TG(18:3_20:2_8:0)+NH4 | 1_TG(10:0_14:0_22:5)+NH4 | 1_TG(10:0_16:1_20:4)+NH4 | 1_TG(10:0_18:1_18:4)+NH4 | 1_TG(10:0_14:1_22:4)+NH4 | 1_TG(10:0_16:0_20:5)+NH4 | 1_TG(14:0_1...	TG	[M+NH4]+	1_TG(10:0_18:2_18:3)+NH4 | 1_TG(10:0_18:1_18:4)+NH4 | 1_TG(10:0_14:0_22:5)+NH4 | 1_TG(10:0_16:1_20:4)+NH4 | 1_TG(10:0_14:1_22:4)+NH4 | 1_TG(10:0_16:0_20:5)+NH4 | 1_TG(18:2_20:3_8:0)+NH4 | 1_TG(18:3_20:2_8:0)+NH4 | 1_TG(14:1_14:1_18:3)+NH4 | 1_TG(14:0_1...	TG	[M+NH4]+	NA	NA	92	WT
786.611	0.0303	0.46871	[M-H2O+H]+	804.555	1_PC(16:1_22:6)+H | 1_PC(18:3_20:4)+H | 1_PC(18:2_20:5)+H | 1_PC(18:4_20:3)+H | 1_PC(16:0_20:4)+Na | 1_PC(18:1_18:3)+Na | 1_PC(16:1_20:3)+Na | 1_PC(14:1_22:3)+Na | 1_PC(18:2_18:2)+Na | 1_PC(18:0_18:4)+Na | 1_PC(14:0_22:4)+Na | 1_PE(17:0_22:4)+Na | 1_PE...	PC	[M+H]+	1_PE(17:1_22:3)+Na | 1_PE(17:2_22:2)+Na | 1_PE(17:0_22:4)+Na | 1_PE(18:4_21:0)+Na | 1_PE(19:0_20:4)+Na	PE	[M+Na]+	PC 38:7; [M+H]+; GPCho(18:3(6Z,9Z,12Z)/20:4(5E,8E,11E,14E))	PC 38:7; [M+H]+; GPCho(18:3(6Z,9Z,12Z)/20:4(5E,8E,11E,14E))	92	WT
786.611	0.0303	0.46871	[M-H2O+H]+	804.555	1_PC(16:1_22:6)+H | 1_PC(18:3_20:4)+H | 1_PC(18:2_20:5)+H | 1_PC(18:4_20:3)+H | 1_PC(16:0_20:4)+Na | 1_PC(18:1_18:3)+Na | 1_PC(16:1_20:3)+Na | 1_PC(14:1_22:3)+Na | 1_PC(18:2_18:2)+Na | 1_PC(18:0_18:4)+Na | 1_PC(14:0_22:4)+Na | 1_PE(17:0_22:4)+Na | 1_PE...	PC	[M+H]+	1_PE(17:1_22:3)+Na | 1_PE(17:2_22:2)+Na | 1_PE(17:0_22:4)+Na | 1_PE(18:4_21:0)+Na | 1_PE(19:0_20:4)+Na	PE	[M+Na]+	PC 38:7; [M+H]+; GPCho(18:3(6Z,9Z,12Z)/20:4(5E,8E,11E,14E))	PC 36:4; [M+Na]+; GPCho(16:0/20:4(5E,8E,11E,14E))	92	WT
786.611	0.0303	0.46871	[M-H2O+H]+	804.555	1_PC(16:1_22:6)+H | 1_PC(18:3_20:4)+H | 1_PC(18:2_20:5)+H | 1_PC(18:4_20:3)+H | 1_PC(16:0_20:4)+Na | 1_PC(18:1_18:3)+Na | 1_PC(16:1_20:3)+Na | 1_PC(14:1_22:3)+Na | 1_PC(18:2_18:2)+Na | 1_PC(18:0_18:4)+Na | 1_PC(14:0_22:4)+Na | 1_PE(17:0_22:4)+Na | 1_PE...	PC	[M+H]+	1_PE(17:1_22:3)+Na | 1_PE(17:2_22:2)+Na | 1_PE(17:0_22:4)+Na | 1_PE(18:4_21:0)+Na | 1_PE(19:0_20:4)+Na	PE	[M+Na]+	PC 38:7; [M+H]+; GPCho(16:1(7Z)/22:6(4Z,7Z,10Z,13Z,16Z,19Z))	PC 38:7; [M+H]+; GPCho(16:1(7Z)/22:6(4Z,7Z,10Z,13Z,16Z,19Z))	92	WT
786.611	0.0303	0.46871	[M+H]+	786.529	4_OxPC(18:2_16:1(COOH))+H | 4_OxPC(18:1_16:2(COOH))+H | 4_OxPC(18:0_16:3(COOH))+H | 4_OxPC(19:0_15:3(COOH))+H | 4_OxPC(20:3_14:0(COOH))+H | 4_OxPC(20:2_14:1(COOH))+H | 4_OxPC(20:1_14:2(COOH))+H | 4_OxPC(20:0_14:3(COOH))+H | 4_OxPC(21:0_13:3(COOH))+H | ...			4_OxPC(18:2_16:1(COOH))+H | 4_OxPC(18:1_16:2(COOH))+H | 4_OxPC(18:0_16:3(COOH))+H | 4_OxPC(19:0_15:3(COOH))+H | 4_OxPC(20:3_14:0(COOH))+H | 4_OxPC(20:2_14:1(COOH))+H | 4_OxPC(20:1_14:2(COOH))+H | 4_OxPC(20:0_14:3(COOH))+H | 4_OxPC(21:0_13:3(COOH))+H | ...			NA	NA	92	WT
786.611	0.0303	0.46871	[M+H]+	786.53	4_OxPC(18:2_16:1(COOH))+H | 4_OxPC(18:1_16:2(COOH))+H | 4_OxPC(18:0_16:3(COOH))+H | 4_OxPC(19:0_15:3(COOH))+H | 4_OxPC(20:3_14:0(COOH))+H | 4_OxPC(20:2_14:1(COOH))+H | 4_OxPC(20:1_14:2(COOH))+H | 4_OxPC(20:0_14:3(COOH))+H | 4_OxPC(21:0_13:3(COOH))+H | ...			4_OxPC(18:2_16:1(COOH))+H | 4_OxPC(18:1_16:2(COOH))+H | 4_OxPC(18:0_16:3(COOH))+H | 4_OxPC(19:0_15:3(COOH))+H | 4_OxPC(20:3_14:0(COOH))+H | 4_OxPC(20:2_14:1(COOH))+H | 4_OxPC(20:1_14:2(COOH))+H | 4_OxPC(20:0_14:3(COOH))+H | 4_OxPC(21:0_13:3(COOH))+H | ...			NA	NA	92	WT
786.611	0.0303	0.46871	[M+K]+	748.55	4_OxPC(17:0_15:0(CHO))+H | 4_OxPC(18:0_14:0(CHO))+H | 4_OxPC(19:0_13:0(CHO))+H | 4_OxPC(20:0_12:0(CHO))+H | 4_OxPC(21:0_11:0(CHO))+H | 4_OxPC(22:0_10:0(CHO))+H | 4_OxPC(23:0_9:0(CHO))+H | 4_OxPC(24:0_8:0(CHO))+H | 4_OxPC(25:0_7:0(CHO))+H | 4_OxPC(26:0_...			4_OxPC(17:0_15:0(CHO))+H | 4_OxPC(18:0_14:0(CHO))+H | 4_OxPC(19:0_13:0(CHO))+H | 4_OxPC(20:0_12:0(CHO))+H | 4_OxPC(21:0_11:0(CHO))+H | 4_OxPC(22:0_10:0(CHO))+H | 4_OxPC(23:0_9:0(CHO))+H | 4_OxPC(24:0_8:0(CHO))+H | 4_OxPC(25:0_7:0(CHO))+H | 4_OxPC(26:0_...			NA	NA	92	WT
786.611	0.0303	0.46871	[M+Na]+	764.545	4_OxPC(17:0_15:0(COOH))+H | 4_OxPC(18:0_14:0(COOH))+H | 4_OxPC(19:0_13:0(COOH))+H | 4_OxPC(20:0_12:0(COOH))+H | 4_OxPC(21:0_11:0(COOH))+H | 4_OxPC(22:0_10:0(COOH))+H | 4_OxPC(23:0_9:0(COOH))+H | 4_OxPC(24:0_8:0(COOH))+H | 4_OxPC(25:0_7:0(COOH))+H | 4_O...			4_OxPC(17:0_15:0(COOH))+H | 4_OxPC(18:0_14:0(COOH))+H | 4_OxPC(19:0_13:0(COOH))+H | 4_OxPC(20:0_12:0(COOH))+H | 4_OxPC(21:0_11:0(COOH))+H | 4_OxPC(22:0_10:0(COOH))+H | 4_OxPC(23:0_9:0(COOH))+H | 4_OxPC(24:0_8:0(COOH))+H | 4_OxPC(25:0_7:0(COOH))+H | 4_O...			NA	NA	92	WT
786.611	0.0303	0.46871	[M+H]+	786.566	4_OxPC(19:0_16:2(CHO))+H | 4_OxPC(20:2_15:0(CHO))+H | 4_OxPC(20:1_15:1(CHO))+H | 4_OxPC(20:0_15:2(CHO))+H | 4_OxPC(21:0_14:2(CHO))+H | 4_OxPC(22:2_13:0(CHO))+H | 4_OxPC(22:1_13:1(CHO))+H | 4_OxPC(22:0_13:2(CHO))+H | 4_OxPC(23:0_12:2(CHO))+H | 4_OxPC(24...			4_OxPC(19:0_16:2(CHO))+H | 4_OxPC(20:2_15:0(CHO))+H | 4_OxPC(20:1_15:1(CHO))+H | 4_OxPC(20:0_15:2(CHO))+H | 4_OxPC(21:0_14:2(CHO))+H | 4_OxPC(22:2_13:0(CHO))+H | 4_OxPC(22:1_13:1(CHO))+H | 4_OxPC(22:0_13:2(CHO))+H | 4_OxPC(23:0_12:2(CHO))+H | 4_OxPC(24...			NA	NA	92	WT
786.611	0.0303	0.46871	[M-H2O+H]+	804.576	4_OxPC(19:0_16:1(COOH))+H | 4_OxPC(20:1_15:0(COOH))+H | 4_OxPC(20:0_15:1(COOH))+H | 4_OxPC(21:0_14:1(COOH))+H | 4_OxPC(22:1_13:0(COOH))+H | 4_OxPC(22:0_13:1(COOH))+H | 4_OxPC(23:0_12:1(COOH))+H | 4_OxPC(24:1_11:0(COOH))+H | 4_OxPC(24:0_11:1(COOH))+H | ...			4_OxPC(19:0_16:1(COOH))+H | 4_OxPC(20:1_15:0(COOH))+H | 4_OxPC(20:0_15:1(COOH))+H | 4_OxPC(21:0_14:1(COOH))+H | 4_OxPC(22:1_13:0(COOH))+H | 4_OxPC(22:0_13:1(COOH))+H | 4_OxPC(23:0_12:1(COOH))+H | 4_OxPC(24:1_11:0(COOH))+H | 4_OxPC(24:0_11:1(COOH))+H | ...			NA	NA	92	WT
829.73	0.0302	0.468853	[M+H (C13 isotope)]+	828.694	4_MGDG(14:0_26:2)+NH4-CO | 4_MGDG(14:1_26:1)+NH4-CO | 4_MGDG(16:1_24:1)+NH4-CO | 4_MGDG(17:2_23:0)+NH4-CO | 4_MGDG(18:0_22:2)+NH4-CO | 4_MGDG(18:1_22:1)+NH4-CO | 4_MGDG(18:2_22:0)+NH4-CO | 4_MGDG(20:0_20:2)+NH4-CO | 4_MGDG(20:1_20:1)+NH4-CO | 4_MGDG(20...			4_MGDG(14:0_26:2)+NH4-CO | 4_MGDG(14:1_26:1)+NH4-CO | 4_MGDG(16:1_24:1)+NH4-CO | 4_MGDG(17:2_23:0)+NH4-CO | 4_MGDG(18:0_22:2)+NH4-CO | 4_MGDG(18:1_22:1)+NH4-CO | 4_MGDG(18:2_22:0)+NH4-CO | 4_MGDG(20:0_20:2)+NH4-CO | 4_MGDG(20:1_20:1)+NH4-CO | 4_MGDG(20...			NA	NA	192	PHOSPHO1-KO
520.515	0.0301	0.460403	[NA]+	NA	NA	NA	NA	NA	NA	NA	NA	NA	93	WT
631.486	0.03	0.598036	[M+H (C13 isotope)]+	630.459	4_MGDG(6:0_20:3)+NH4-CO | 4_MGDG(8:0_18:3)+NH4-CO | 4_MGDG(18:3_8:0)+NH4-CO | 4_MGDG(20:3_6:0)+NH4-CO | 4_PEG(n=8_NH4+_CH2=18_DBE=5_)			4_MGDG(6:0_20:3)+NH4-CO | 4_MGDG(8:0_18:3)+NH4-CO | 4_MGDG(18:3_8:0)+NH4-CO | 4_MGDG(20:3_6:0)+NH4-CO | 4_PEG(n=8_NH4+_CH2=18_DBE=5_)			NA	NA	193	PHOSPHO1-KO
933.579	0.03	0.636693	[NA]+	NA	NA	NA	NA	NA	NA	NA	NA	NA	194	PHOSPHO1-KO
830.366	0.0299	0.537006	[NA]+	NA	NA	NA	NA	NA	NA	NA	NA	NA	195	PHOSPHO1-KO
619.196	0.0299	0.556251	[NA]+	NA	NA	NA	NA	NA	NA	NA	NA	NA	94	WT
770.209	0.0299	0.592896	[NA]+	NA	NA	NA	NA	NA	NA	NA	NA	NA	95	WT
373.051	0.0298	0.427127	[NA]+	NA	NA	NA	NA	NA	NA	NA	NA	NA	96	WT
380.121	0.0297	0.510399	[NA]+	NA	NA	NA	NA	NA	NA	NA	NA	NA	97	WT
959.316	0.0297	0.538702	[NA]+	NA	NA	NA	NA	NA	NA	NA	NA	NA	99	WT
579.383	0.0297	0.619719	[M+H (C13 isotope)]+	578.419	1_LPC(22:1)+H	LPC	[M+H]+	1_LPC(22:1)+H	LPC	[M+H]+	lysoPC 22:1; [M+H]+; PC(22:1(13Z)/0:0)	lysoPC 22:1; [M+H]+; PC(22:1(13Z)/0:0)	98	WT
579.383	0.0297	0.619719	[M+H (C13 isotope)]+	578.41	4_PEG(n=9_NH4+_CH2=11_DBE=4_(1-NH3))			4_PEG(n=9_NH4+_CH2=11_DBE=4_(1-NH3))			NA	NA	98	WT
652.229	0.0295	0.464361	[NA]+	NA	NA	NA	NA	NA	NA	NA	NA	NA	100	WT
843.691	0.0295	0.548568	[M+H (C13 isotope)]+	842.723	1_TG(14:0_18:2_18:3)+NH4 | 1_TG(14:1_16:0_20:4)+NH4 | 1_TG(14:0_16:1_20:4)+NH4 | 1_TG(12:0_18:1_20:4)+NH4 | 1_TG(12:0_16:0_22:5)+NH4 | 1_TG(14:1_18:2_18:2)+NH4 | 1_TG(12:0_18:3_20:2)+NH4 | 1_TG(12:0_18:2_20:3)+NH4 | 1_TG(10:0_20:1_20:4)+NH4 | 1_TG(14:0...	TG	[M+NH4]+	1_TG(14:1_16:0_20:4)+NH4 | 1_TG(12:0_18:1_20:4)+NH4 | 1_TG(14:0_16:1_20:4)+NH4 | 1_TG(14:0_18:2_18:3)+NH4 | 1_TG(14:1_18:2_18:2)+NH4 | 1_TG(10:0_20:1_20:4)+NH4 | 1_TG(20:4_22:1_8:0)+NH4 | 1_TG(15:0_15:1_20:4)+NH4 | 1_TG(13:0_17:1_20:4)+NH4 | 1_TG(12:0_...	TG	[M+NH4]+	NA	TG 50:5; [M+NH4]+; TG(16:1/16:1/18:3)	197	PHOSPHO1-KO
843.691	0.0295	0.548568	[M+H (C13 isotope)]+	842.724	1_TG(14:0_18:2_18:3)+NH4 | 1_TG(14:1_16:0_20:4)+NH4 | 1_TG(14:0_16:1_20:4)+NH4 | 1_TG(12:0_18:1_20:4)+NH4 | 1_TG(12:0_16:0_22:5)+NH4 | 1_TG(14:1_18:2_18:2)+NH4 | 1_TG(12:0_18:3_20:2)+NH4 | 1_TG(12:0_18:2_20:3)+NH4 | 1_TG(10:0_20:1_20:4)+NH4 | 1_TG(14:0...	TG	[M+NH4]+	1_TG(14:1_16:0_20:4)+NH4 | 1_TG(12:0_18:1_20:4)+NH4 | 1_TG(14:0_16:1_20:4)+NH4 | 1_TG(14:0_18:2_18:3)+NH4 | 1_TG(14:1_18:2_18:2)+NH4 | 1_TG(10:0_20:1_20:4)+NH4 | 1_TG(20:4_22:1_8:0)+NH4 | 1_TG(15:0_15:1_20:4)+NH4 | 1_TG(13:0_17:1_20:4)+NH4 | 1_TG(12:0_...	TG	[M+NH4]+	NA	NA	197	PHOSPHO1-KO
843.691	0.0295	0.548568	[M-H2O+H]+	861.738	5_NoID			5_NoID			NA	NA	197	PHOSPHO1-KO
843.691	0.0295	0.548568	[M+Na]+	821.671	5_NoID			5_NoID			NA	NA	197	PHOSPHO1-KO
843.691	0.0295	0.548568	[M+H (C13 isotope)]+	842.709	1_OxTG(14:0_14:0_18:1(OOO))+NH4 | 1_OxTG(14:0_16:0_16:1(OOO))+NH4 | 1_OxTG(14:0_18:0_14:1(OOO))+NH4 | 1_OxTG(16:0_16:0_14:1(OOO))+NH4 | 1_MGDG(20:2_21:0)+NH4-CO | 1_MGDG(21:0_20:2)+NH4-CO | 1_MGDG(18:2_23:0)+NH4-CO | 1_MGDG(23:0_18:2)+NH4-CO	OxTG	[M+NH4]+	1_OxTG(14:0_14:0_18:1(OOO))+NH4 | 1_OxTG(14:0_16:0_16:1(OOO))+NH4 | 1_OxTG(14:0_18:0_14:1(OOO))+NH4 | 1_OxTG(16:0_16:0_14:1(OOO))+NH4 | 1_MGDG(17:1_24:1)+NH4-CO | 1_MGDG(24:1_17:1)+NH4-CO | 1_MGDG(20:2_21:0)+NH4-CO | 1_MGDG(21:0_20:2)+NH4-CO	OxTG	[M+NH4]+	NA	NA	197	PHOSPHO1-KO
843.691	0.0295	0.548568	[M+Na]+	821.626	4_PG(13:0_26:0)+H | 4_PG(14:0_25:0)+H | 4_PG(15:0_24:0)+H | 4_PG(16:0_23:0)+H | 4_PG(17:0_22:0)+H | 4_PG(18:0_21:0)+H | 4_PG(19:0_20:0)+H			4_PG(13:0_26:0)+H | 4_PG(14:0_25:0)+H | 4_PG(15:0_24:0)+H | 4_PG(16:0_23:0)+H | 4_PG(17:0_22:0)+H | 4_PG(18:0_21:0)+H | 4_PG(19:0_20:0)+H			NA	NA	197	PHOSPHO1-KO
671.433	0.0295	0.601463	[M+H]+	671.487	4_PEG(n=10_H+_CH2=16_DBE=6_(2-NH3))			4_PEG(n=10_H+_CH2=16_DBE=6_(2-NH3))			NA	NA	196	PHOSPHO1-KO
671.433	0.0295	0.601463	[M+H]+	671.487	4_PEG(n=10_H+_CH2=16_DBE=6_(2-NH3))			4_PEG(n=10_H+_CH2=16_DBE=6_(2-NH3))			NA	NA	196	PHOSPHO1-KO
671.433	0.0295	0.601463	[M-H2O+H]+	689.459	4_PEG(n=12_H+_CH2=11_DBE=6_(2-NH3)) | 4_PEG(n=12_Na+_CH2=9_DBE=3_(2-NH3)) | 4_PEG(n=14_H+_CH2=4_DBE=1_(1-NH3))			4_PEG(n=12_H+_CH2=11_DBE=6_(2-NH3)) | 4_PEG(n=12_Na+_CH2=9_DBE=3_(2-NH3)) | 4_PEG(n=14_H+_CH2=4_DBE=1_(1-NH3))			NA	NA	196	PHOSPHO1-KO
613.491	0.0294	0.577438	[M+H]+	613.484	4_PEG(n=7_Na+_CH2=19_DBE=1_(1-NH3))			4_PEG(n=7_Na+_CH2=19_DBE=1_(1-NH3))			NA	NA	198	PHOSPHO1-KO
227.075	0.0293	0.529949	[NA]+	NA	NA	NA	NA	NA	NA	NA	NA	NA	199	PHOSPHO1-KO
893.291	0.0293	0.551256	[NA]+	NA	NA	NA	NA	NA	NA	NA	NA	NA	101	WT
701.467	0.0293	0.591207	[M+H (C13 isotope)]+	700.456	1_OxPC(16:0_13:3(CHO))+H | 1_OxPC(15:1_14:2(CHO))+H | 1_OxPC(18:3_11:0(CHO))+H | 1_OxPC(20:1_9:2(CHO))+H | 1_OxPC(18:1_11:2(CHO))+H | 1_OxPC(22:2_7:1(CHO))+H | 1_OxPC(14:0_15:3(CHO))+H | 1_OxPC(20:2_9:1(CHO))+H | 1_OxPC(22:3_7:0(CHO))+H | 1_OxPC(15:0_1...	OxPC	[M+H]+	1_OxPC(16:0_11:0(CHO))+Na | 1_OxPC(12:0_15:0(CHO))+Na | 1_OxPC(12:0_15:1(OH))+Na | 1_OxPC(23:0_4:0(CHO))+Na | 1_OxPC(21:0_6:0(CHO))+Na | 1_OxPC(14:0_13:0(CHO))+Na | 1_OxPC(10:0_17:1(OH))+Na | 1_OxPC(20:0_7:0(CHO))+Na | 1_OxPC(18:0_9:0(CHO))+Na | 1_OxPC...	OxPC	[M+Na]+	NA	NA	200	PHOSPHO1-KO
701.467	0.0293	0.591207	[M+H (C13 isotope)]+	700.456	1_OxPC(16:0_13:3(CHO))+H | 1_OxPC(15:1_14:2(CHO))+H | 1_OxPC(18:3_11:0(CHO))+H | 1_OxPC(20:1_9:2(CHO))+H | 1_OxPC(18:1_11:2(CHO))+H | 1_OxPC(22:2_7:1(CHO))+H | 1_OxPC(14:0_15:3(CHO))+H | 1_OxPC(20:2_9:1(CHO))+H | 1_OxPC(22:3_7:0(CHO))+H | 1_OxPC(15:0_1...	OxPC	[M+H]+	1_OxPC(16:0_11:0(CHO))+Na | 1_OxPC(12:0_15:0(CHO))+Na | 1_OxPC(12:0_15:1(OH))+Na | 1_OxPC(23:0_4:0(CHO))+Na | 1_OxPC(21:0_6:0(CHO))+Na | 1_OxPC(14:0_13:0(CHO))+Na | 1_OxPC(10:0_17:1(OH))+Na | 1_OxPC(20:0_7:0(CHO))+Na | 1_OxPC(18:0_9:0(CHO))+Na | 1_OxPC...	OxPC	[M+Na]+	NA	NA	200	PHOSPHO1-KO
701.467	0.0293	0.591207	[M+H (C13 isotope)]+	700.456	4_OxPC(13:0_16:3(CHO))+H | 4_OxPC(14:1_15:2(CHO))+H | 4_OxPC(14:0_15:3(CHO))+H | 4_OxPC(15:1_14:2(CHO))+H | 4_OxPC(15:0_14:3(CHO))+H | 4_OxPC(16:1_13:2(CHO))+H | 4_OxPC(16:0_13:3(CHO))+H | 4_OxPC(17:2_12:1(CHO))+H | 4_OxPC(17:1_12:2(CHO))+H | 4_OxPC(17...			4_OxPC(13:0_16:3(CHO))+H | 4_OxPC(14:1_15:2(CHO))+H | 4_OxPC(14:0_15:3(CHO))+H | 4_OxPC(15:1_14:2(CHO))+H | 4_OxPC(15:0_14:3(CHO))+H | 4_OxPC(16:1_13:2(CHO))+H | 4_OxPC(16:0_13:3(CHO))+H | 4_OxPC(17:2_12:1(CHO))+H | 4_OxPC(17:1_12:2(CHO))+H | 4_OxPC(17...			NA	NA	200	PHOSPHO1-KO
634.186	0.0292	0.502773	[NA]+	NA	NA	NA	NA	NA	NA	NA	NA	NA	103	WT
331.192	0.0292	0.506023	[NA]+	NA	NA	NA	NA	NA	NA	NA	NA	NA	102	WT
796.654	0.0291	0.475211	[M+K]+	758.57	1_PC(16:0_18:2)+H | 1_PC(16:1_18:1)+H | 1_PC(14:1_20:1)+H | 1_PC(12:0_22:2)+H | 1_PC(17:0_17:2)+H | 1_PC(14:0_20:2)+H | 1_PE(18:2_19:0)+H | 1_PE(15:0_22:2)+H | 1_PE(17:1_20:1)+H | 1_PE(17:0_20:2)+H | 1_PE(15:1_22:1)+H | 3_PE(37:2)+H	PC	[M+H]+	1_PE(15:1_22:1)+H | 1_PE(18:2_19:0)+H | 1_PE(15:0_22:2)+H | 1_PE(17:1_20:1)+H | 1_PE(17:0_20:2)+H | 3_PE(37:2)+H | 1_PE(17:2_20:0)+H	PE	[M+H]+	PC 34:2; [M+H]+; GPCho(16:0/18:2(2E,4E))	PC 34:2; [M+H]+; GPCho(16:0/18:2(2E,4E))	201	PHOSPHO1-KO
796.654	0.0291	0.475211	[M-H2O+H]+	814.693	1_TG(12:0_18:2_18:3)+NH4 | 1_TG(10:0_18:2_20:3)+NH4 | 1_TG(10:0_18:3_20:2)+NH4 | 1_TG(10:0_18:1_20:4)+NH4 | 1_TG(14:1_16:1_18:3)+NH4 | 1_TG(12:0_16:1_20:4)+NH4 | 1_TG(15:1_15:1_18:3)+NH4 | 1_TG(14:0_14:1_20:4)+NH4 | 1_TG(14:1_14:1_20:3)+NH4 | 1_TG(12:0...	TG	[M+NH4]+	1_TG(12:0_18:2_18:3)+NH4 | 1_TG(10:0_18:2_20:3)+NH4 | 1_TG(12:0_16:1_20:4)+NH4 | 1_TG(10:0_18:1_20:4)+NH4 | 1_TG(10:0_18:3_20:2)+NH4 | 1_TG(18:2_22:3_8:0)+NH4 | 1_TG(12:0_18:1_18:4)+NH4 | 1_TG(12:0_14:0_22:5)+NH4 | 1_TG(12:0_14:1_22:4)+NH4 | 1_TG(14:0_...	TG	[M+NH4]+	NA	NA	201	PHOSPHO1-KO
796.654	0.0291	0.475211	[M+K]+	758.57	1_PC(16:0_18:2)+H | 1_PC(16:1_18:1)+H | 1_PC(14:1_20:1)+H | 1_PC(12:0_22:2)+H | 1_PC(17:0_17:2)+H | 1_PC(14:0_20:2)+H | 1_PE(18:2_19:0)+H | 1_PE(15:0_22:2)+H | 1_PE(17:1_20:1)+H | 1_PE(15:1_22:1)+H | 1_PE(17:2_20:0)+H | 1_PE(17:0_20:2)+H | 3_PE(37:2)+H	PC	[M+H]+	1_PE(15:1_22:1)+H | 1_PE(15:0_22:2)+H | 1_PE(18:2_19:0)+H | 1_PE(17:1_20:1)+H | 1_PE(17:2_20:0)+H | 1_PE(17:0_20:2)+H | 3_PE(37:2)+H	PE	[M+H]+	PC 34:2; [M+H]+; GPCho(16:0/18:2(2E,4E))	PC 34:2; [M+H]+; GPCho(16:1(7Z)/18:1(11E))	201	PHOSPHO1-KO
796.654	0.0291	0.475211	[M-H2O+H]+	814.693	1_TG(12:0_18:2_18:3)+NH4 | 1_TG(10:0_18:2_20:3)+NH4 | 1_TG(10:0_18:3_20:2)+NH4 | 1_TG(10:0_18:1_20:4)+NH4 | 1_TG(14:1_16:1_18:3)+NH4 | 1_TG(12:0_16:1_20:4)+NH4 | 1_TG(15:1_15:1_18:3)+NH4 | 1_TG(14:0_14:1_20:4)+NH4 | 1_TG(14:1_14:1_20:3)+NH4 | 1_TG(12:0...	TG	[M+NH4]+	1_TG(12:0_18:2_18:3)+NH4 | 1_TG(10:0_18:2_20:3)+NH4 | 1_TG(12:0_16:1_20:4)+NH4 | 1_TG(10:0_18:1_20:4)+NH4 | 1_TG(10:0_18:3_20:2)+NH4 | 1_TG(18:2_22:3_8:0)+NH4 | 1_TG(12:0_18:1_18:4)+NH4 | 1_TG(12:0_14:0_22:5)+NH4 | 1_TG(12:0_14:1_22:4)+NH4 | 1_TG(14:0_...	TG	[M+NH4]+	NA	NA	201	PHOSPHO1-KO
796.654	0.0291	0.475211	[M+H]+	796.741	1_TG(12:0_16:0_18:0)+NH4 | 1_TG(14:0_16:0_16:0)+NH4 | 1_TG(15:0_15:0_16:0)+NH4 | 1_TG(12:0_14:0_20:0)+NH4 | 1_TG(13:0_16:0_17:0)+NH4 | 1_TG(14:0_14:0_18:0)+NH4 | 1_TG(12:0_12:0_22:0)+NH4 | 1_TG(12:0_17:0_17:0)+NH4 | 1_TG(14:0_15:0_17:0)+NH4 | 1_TG(13:0...	TG	[M+NH4]+	1_TG(12:0_16:0_18:0)+NH4 | 1_TG(12:0_14:0_20:0)+NH4 | 1_TG(14:0_16:0_16:0)+NH4 | 1_TG(10:0_16:0_20:0)+NH4 | 1_TG(15:0_15:0_16:0)+NH4 | 1_TG(14:0_14:0_18:0)+NH4 | 1_TG(10:0_18:0_18:0)+NH4	TG	[M+NH4]+	TG 46:0; [M+NH4]+; TG(14:0/16:0/16:0)	TG 46:0; [M+NH4]+; TG(14:0/16:0/16:0)	201	PHOSPHO1-KO
796.654	0.0291	0.475211	[M+H (C13 isotope)]+	795.728	5_NoID			5_NoID			NA	NA	201	PHOSPHO1-KO
796.654	0.0291	0.475211	[M-H2O+H]+	814.634	1_PC(18:0_20:2)+H | 1_PC(17:2_21:0)+H | 1_PC(16:0_22:2)+H | 1_PC(18:1_20:1)+H | 1_PC(18:2_20:0)+H | 1_PC(14:1_24:1)+H | 1_PE(18:2_23:0)+H | 1_PE(19:0_22:2)+H | 1_PE(20:2_21:0)+H | 1_PE(17:1_24:1)+H | 1_PE(17:2_24:0)+H | 3_PE(41:2)+H	PC	[M+H]+	1_PE(20:2_21:0)+H | 1_PE(19:0_22:2)+H | 1_PE(17:1_24:1)+H | 1_PE(18:2_23:0)+H | 1_PE(17:2_24:0)+H | 3_PE(41:2)+H	PE	[M+H]+	PC 38:2; [M+H]+; GPCho(18:0/20:2(11Z,14Z))	PC 38:2; [M+H]+; GPCho(18:0/20:2(11Z,14Z))	201	PHOSPHO1-KO
796.654	0.0291	0.475211	[M+Na]+	774.602	1_PC(17:0_18:1)+H | 1_PC(16:1_19:0)+H | 1_PC(17:1_18:0)+H | 1_PC(15:0_20:1)+H | 1_PC(15:1_20:0)+H | 1_PC(13:0_22:1)+H | 1_PE(16:0_22:1)+H | 1_PE(18:1_20:0)+H | 1_PE(18:0_20:1)+H | 1_PE(16:1_22:0)+H | 1_PE(14:0_24:1)+H | 1_PE(15:1_23:0)+H | 1_PE(17:1_21...	PC	[M+H]+	1_PE(18:1_20:0)+H | 1_PE(16:0_22:1)+H | 1_PE(18:0_20:1)+H | 1_PE(15:1_23:0)+H | 1_PE(16:1_22:0)+H | 1_PE(17:1_21:0)+H | 1_PE(14:0_24:1)+H | 3_PE(38:1)+H	PE	[M+H]+	NA	PC 35:1; [M+H]+; GPCho(17:0/18:1(11E))	201	PHOSPHO1-KO
796.654	0.0291	0.475211	[M+H]+	796.586	1_PC(17:0_20:4)+H | 1_PC(15:0_22:4)+H | 1_PC(18:4_19:0)+H | 1_PC(17:1_20:3)+H | 1_PC(17:2_20:2)+H | 1_PC(15:1_22:3)+H | 1_PC(17:0_18:1)+Na | 1_PC(16:1_19:0)+Na | 1_PC(15:0_20:1)+Na | 1_PC(15:1_20:0)+Na | 1_PC(14:1_21:0)+Na | 1_PC(17:1_18:0)+Na | 1_PC(1...	PC	[M+H]+	1_PE(18:0_22:4)+H | 1_PE(16:0_22:1)+Na | 1_PE(18:4_22:0)+H | 1_PE(15:1_23:0)+Na | 1_PE(20:0_20:4)+H | 1_PE(14:1_24:0)+Na | 1_PE(14:0_24:1)+Na | 1_PE(18:3_22:1)+H | 1_PE(18:2_22:2)+H | 1_PE(18:1_22:3)+H | 1_PE(18:0_20:1)+Na | 1_PE(20:1_20:3)+H | 1_PE(16...	PE	[M+H]+	PC 37:4; [M+H]+; GPCho(17:0/20:4(5E,8E,11E,14E))	PC 37:4; [M+H]+; GPCho(17:0/20:4(5E,8E,11E,14E))	201	PHOSPHO1-KO
796.654	0.0291	0.475211	[M+H]+	796.586	1_PC(17:0_20:4)+H | 1_PC(15:0_22:4)+H | 1_PC(18:4_19:0)+H | 1_PC(17:1_20:3)+H | 1_PC(17:2_20:2)+H | 1_PC(15:1_22:3)+H | 1_PC(17:0_18:1)+Na | 1_PC(16:1_19:0)+Na | 1_PC(15:0_20:1)+Na | 1_PC(15:1_20:0)+Na | 1_PC(14:1_21:0)+Na | 1_PC(17:1_18:0)+Na | 1_PC(1...	PC	[M+H]+	1_PE(18:0_22:4)+H | 1_PE(16:0_22:1)+Na | 1_PE(18:4_22:0)+H | 1_PE(15:1_23:0)+Na | 1_PE(20:0_20:4)+H | 1_PE(14:1_24:0)+Na | 1_PE(14:0_24:1)+Na | 1_PE(18:3_22:1)+H | 1_PE(18:2_22:2)+H | 1_PE(18:1_22:3)+H | 1_PE(18:0_20:1)+Na | 1_PE(20:1_20:3)+H | 1_PE(16...	PE	[M+H]+	NA	NA	201	PHOSPHO1-KO
796.654	0.0291	0.475211	[M+H (C13 isotope)]+	795.654	5_NoID			5_NoID			NA	NA	201	PHOSPHO1-KO
796.654	0.0291	0.475211	[M+H (C13 isotope)]+	795.584	4_PEG(n=12_H+_CH2=18_DBE=2_)			4_PEG(n=12_H+_CH2=18_DBE=2_)			NA	NA	201	PHOSPHO1-KO
818.259	0.0291	0.5878	[NA]+	NA	NA	NA	NA	NA	NA	NA	NA	NA	104	WT
272.132	0.029	0.41995	[M+H]+	272.144	5_NoID			5_NoID			NA	NA	105	WT
479.06	0.0289	0.477348	[NA]+	NA	NA	NA	NA	NA	NA	NA	NA	NA	106	WT
548.183	0.0289	0.497473	[NA]+	NA	NA	NA	NA	NA	NA	NA	NA	NA	202	PHOSPHO1-KO
258.114	0.0288	0.426589	[NA]+	NA	NA	NA	NA	NA	NA	NA	NA	NA	107	WT
718.572	0.0288	0.498264	[M-H2O+H]+	736.646	1_TG(12:0_12:0_18:2)+NH4 | 1_TG(10:0_12:0_20:2)+NH4 | 1_TG(12:0_14:1_16:1)+NH4 | 1_TG(10:0_14:0_18:2)+NH4 | 1_TG(16:0_18:2_8:0)+NH4 | 1_TG(10:0_14:1_18:1)+NH4 | 1_TG(14:0_14:1_14:1)+NH4 | 1_TG(14:0_20:2_8:0)+NH4 | 1_TG(10:0_16:1_16:1)+NH4 | 1_TG(16:1_1...	TG	[M+NH4]+	1_TG(12:0_12:0_18:2)+NH4 | 1_TG(10:0_12:0_20:2)+NH4 | 1_TG(12:0_22:2_8:0)+NH4 | 1_TG(12:0_14:1_16:1)+NH4 | 1_TG(10:0_14:0_18:2)+NH4 | 1_TG(16:0_18:2_8:0)+NH4 | 1_TG(10:0_14:1_18:1)+NH4 | 1_TG(14:0_20:2_8:0)+NH4 | 1_TG(14:0_14:1_14:1)+NH4 | 1_TG(10:0_16...	TG	[M+NH4]+	TG 42:2; [M+NH4]+; TG(12:0/14:1/16:1)	TG 42:2; [M+NH4]+; TG(12:0/14:1/16:1)	109	WT
718.572	0.0288	0.498264	[M+H (C13 isotope)]+	717.604	5_NoID			5_NoID			NA	NA	109	WT
718.572	0.0288	0.498264	[M+H (C13 isotope)]+	717.556	4_MGDG(5:0_26:0)+H | 4_MGDG(6:0_25:0)+H | 4_MGDG(7:0_24:0)+H | 4_MGDG(8:0_23:0)+H | 4_MGDG(9:0_22:0)+H | 4_MGDG(10:0_21:0)+H | 4_MGDG(11:0_20:0)+H | 4_MGDG(12:0_19:0)+H | 4_MGDG(13:0_18:0)+H | 4_MGDG(14:0_17:0)+H | 4_MGDG(15:0_16:0)+H | 4_MGDG(16:0_15:...			4_MGDG(5:0_26:0)+H | 4_MGDG(6:0_25:0)+H | 4_MGDG(7:0_24:0)+H | 4_MGDG(8:0_23:0)+H | 4_MGDG(9:0_22:0)+H | 4_MGDG(10:0_21:0)+H | 4_MGDG(11:0_20:0)+H | 4_MGDG(12:0_19:0)+H | 4_MGDG(13:0_18:0)+H | 4_MGDG(14:0_17:0)+H | 4_MGDG(15:0_16:0)+H | 4_MGDG(16:0_15:...			NA	NA	109	WT
874.306	0.0288	0.547908	[NA]+	NA	NA	NA	NA	NA	NA	NA	NA	NA	110	WT
679.424	0.0288	0.559122	[M+H (C13 isotope)]+	678.472	4_OxPC(12:0_15:0(CHO))+H | 4_OxPC(13:0_14:0(CHO))+H | 4_OxPC(14:0_13:0(CHO))+H | 4_OxPC(15:0_12:0(CHO))+H | 4_OxPC(16:0_11:0(CHO))+H | 4_OxPC(17:0_10:0(CHO))+H | 4_OxPC(18:0_9:0(CHO))+H | 4_OxPC(19:0_8:0(CHO))+H | 4_OxPC(20:0_7:0(CHO))+H | 4_OxPC(21:0_...			4_OxPC(12:0_15:0(CHO))+H | 4_OxPC(13:0_14:0(CHO))+H | 4_OxPC(14:0_13:0(CHO))+H | 4_OxPC(15:0_12:0(CHO))+H | 4_OxPC(16:0_11:0(CHO))+H | 4_OxPC(17:0_10:0(CHO))+H | 4_OxPC(18:0_9:0(CHO))+H | 4_OxPC(19:0_8:0(CHO))+H | 4_OxPC(20:0_7:0(CHO))+H | 4_OxPC(21:0_...			NA	NA	108	WT
679.424	0.0288	0.559122	[M-H2O+H]+	697.485	4_MGDG(10:0_20:3)+H | 4_MGDG(12:0_18:3)+H | 4_MGDG(18:3_12:0)+H | 4_MGDG(20:3_10:0)+H | 4_MGDG(8:0_20:0)+Na | 4_MGDG(10:0_18:0)+Na | 4_MGDG(12:0_16:0)+Na | 4_MGDG(13:0_15:0)+Na | 4_MGDG(14:0_14:0)+Na | 4_PA(14:0_22:4)+H | 4_PA(14:1_22:3)+H | 4_PA(16:0_...			4_MGDG(10:0_20:3)+H | 4_MGDG(12:0_18:3)+H | 4_MGDG(18:3_12:0)+H | 4_MGDG(20:3_10:0)+H | 4_MGDG(8:0_20:0)+Na | 4_MGDG(10:0_18:0)+Na | 4_MGDG(12:0_16:0)+Na | 4_MGDG(13:0_15:0)+Na | 4_MGDG(14:0_14:0)+Na | 4_PA(14:0_22:4)+H | 4_PA(14:1_22:3)+H | 4_PA(16:0_...			NA	NA	108	WT
759.585	0.0287	0.454654	[M+H (C13 isotope)]+	758.57	1_PC(16:0_18:2)+H | 1_PC(16:1_18:1)+H | 1_PC(14:1_20:1)+H | 1_PC(12:0_22:2)+H | 1_PC(17:0_17:2)+H | 1_PC(14:0_20:2)+H | 1_PE(18:2_19:0)+H | 1_PE(15:0_22:2)+H | 1_PE(17:1_20:1)+H | 1_PE(17:0_20:2)+H | 1_PE(15:1_22:1)+H | 3_PE(37:2)+H	PC	[M+H]+	1_PE(15:1_22:1)+H | 1_PE(18:2_19:0)+H | 1_PE(15:0_22:2)+H | 1_PE(17:1_20:1)+H | 1_PE(17:0_20:2)+H | 3_PE(37:2)+H | 1_PE(17:2_20:0)+H	PE	[M+H]+	PC 34:2; [M+H]+; GPCho(16:0/18:2(2E,4E))	PC 34:2; [M+H]+; GPCho(16:0/18:2(2E,4E))	111	WT
759.585	0.0287	0.454654	[M+H (C13 isotope)]+	758.57	1_PC(16:0_18:2)+H | 1_PC(16:1_18:1)+H | 1_PC(14:1_20:1)+H | 1_PC(12:0_22:2)+H | 1_PC(17:0_17:2)+H | 1_PC(14:0_20:2)+H | 1_PE(18:2_19:0)+H | 1_PE(15:0_22:2)+H | 1_PE(17:1_20:1)+H | 1_PE(15:1_22:1)+H | 1_PE(17:2_20:0)+H | 1_PE(17:0_20:2)+H | 3_PE(37:2)+H	PC	[M+H]+	1_PE(15:1_22:1)+H | 1_PE(15:0_22:2)+H | 1_PE(18:2_19:0)+H | 1_PE(17:1_20:1)+H | 1_PE(17:2_20:0)+H | 1_PE(17:0_20:2)+H | 3_PE(37:2)+H	PE	[M+H]+	PC 34:2; [M+H]+; GPCho(16:0/18:2(2E,4E))	PC 34:2; [M+H]+; GPCho(16:1(7Z)/18:1(11E))	111	WT
543.145	0.0287	0.502756	[NA]+	NA	NA	NA	NA	NA	NA	NA	NA	NA	203	PHOSPHO1-KO
232.083	0.0286	0.453002	[NA]+	NA	NA	NA	NA	NA	NA	NA	NA	NA	113	WT
286.153	0.0286	0.523412	[NA]+	NA	NA	NA	NA	NA	NA	NA	NA	NA	114	WT
591.508	0.0286	0.525329	[NA]+	NA	NA	NA	NA	NA	NA	NA	NA	NA	204	PHOSPHO1-KO
824.598	0.0286	0.563898	[M-H2O+H]+	842.591	1_OxPC(20:1_18:3(OO)) | 1_OxPC(20:1_18:2(Ke,OH)) | 1_OxPC(22:1_16:2(COOH))+H | 1_OxPC(18:1_20:3(OO)) | 1_OxPC(18:1_20:2(Ke,OH)) | 1_OxPC(22:2_16:1(COOH))+H | 1_OxPC(18:0_20:4(OOH)) | 1_OxPC(18:0_20:3(Ke,OH)) | 1_OxPC(22:2_16:1(Ke,OH)) | 1_OxPC(16:0_22:...	OxPC	[M+H]+	1_OxPC(19:0_17:1(OO))+Na | 1_OxPC(18:0_18:1(OO))+Na | 1_OxPC(16:0_20:1(OO))+Na | 1_OxPC(20:0_16:1(OO))+Na | 1_OxPC(14:0_22:1(OO))+Na | 1_OxPC(22:0_14:0(COOH))+Na | 1_OxPC(22:0_14:1(OO))+Na | 1_OxPC(12:0_24:1(OO))+Na | 1_OxPC(24:0_12:0(COOH))+Na | 1_OxP...	OxPC	[M+Na]+	NA	NA	205	PHOSPHO1-KO
824.598	0.0286	0.563898	[M-H2O+H]+	842.591	1_OxPC(22:1_16:2(COOH))+H | 1_OxPC(18:1_20:3(OO)) | 1_OxPC(18:1_20:2(Ke,OH)) | 1_OxPC(22:2_16:1(COOH))+H | 1_OxPC(18:0_20:4(OOH)) | 1_OxPC(18:0_20:3(Ke,OH)) | 1_OxPC(22:2_16:1(Ke,OH)) | 1_OxPC(14:1(Ke)_24:1(Ke)) | 1_OxPC(24:1(Ke)_14:1(CHO)) | 1_OxPC(23...	OxPC	[M+H]+	1_OxPC(18:0_18:1(OO))+Na | 1_OxPC(12:0_24:1(OO))+Na | 1_OxPC(16:0_20:1(OO))+Na | 1_OxPC(20:0_16:1(OO))+Na | 1_OxPC(22:0_14:0(COOH))+Na | 1_OxPC(22:0_14:1(OO))+Na | 1_OxPC(19:0_17:1(OO))+Na | 1_OxPC(14:0_22:1(OO))+Na | 1_OxPC(24:0_12:0(COOH))+Na | 1_OxP...	OxPC	[M+Na]+	NA	NA	205	PHOSPHO1-KO
824.598	0.0286	0.563898	[M-H2O+H]+	842.591	1_OxPC(20:1_18:3(OO)) | 1_OxPC(20:1_18:2(Ke,OH)) | 1_OxPC(22:1_16:2(COOH))+H | 1_OxPC(18:1_20:3(OO)) | 1_OxPC(18:1_20:2(Ke,OH)) | 1_OxPC(22:2_16:1(COOH))+H | 1_OxPC(18:0_20:4(OOH)) | 1_OxPC(18:0_20:3(Ke,OH)) | 1_OxPC(22:2_16:1(Ke,OH)) | 1_OxPC(16:0_22:...	OxPC	[M+H]+	1_OxPC(18:0_18:1(OO))+Na | 1_OxPC(16:0_20:1(OO))+Na | 1_OxPC(20:0_16:1(OO))+Na | 1_OxPC(19:0_17:1(OO))+Na | 1_OxPC(14:0_22:1(OO))+Na | 1_OxPC(24:0_12:0(COOH))+Na | 1_OxPC(22:0_14:0(COOH))+Na | 1_OxPC(22:0_14:1(OO))+Na | 1_OxPC(21:0_15:0(COOH))+Na | 1_O...	OxPC	[M+Na]+	NA	NA	205	PHOSPHO1-KO
824.598	0.0286	0.563898	[M+Na]+	802.597	1_OxPC(18:0_18:2(OH)) | 1_OxPC(18:0_18:1(Ke)) | 1_OxPC(16:0_20:2(OH)) | 1_OxPC(16:0_20:1(Ke)) | 1_OxPC(21:0_15:1(CHO))+H | 1_OxPC(16:1_20:1(OH)) | 1_OxPC(21:0_15:1(Ke)) | 1_OxPC(18:1_18:1(OH)) | 1_OxPC(19:0_17:2(OH)) | 1_OxPC(19:0_17:1(Ke)) | 1_OxPC(24...	OxPC	[M+H]+	1_OxPE(22:1_17:1(OH))+H | 1_OxPE(24:1_15:0(CHO))+H | 1_OxPE(24:1_15:1(OH))+H | 1_OxPE(25:0_14:1(CHO))+H | 1_OxPE(15:1_24:1(OH))+H | 1_OxPE(25:0_14:1(Ke))+H | 1_OxPE(24:0_15:1(CHO))+H | 1_OxPE(24:0_15:1(Ke))+H | 1_OxPE(22:0_17:2(OH))+H | 1_OxPE(22:0_17:...	OxPE	[M+H]+	NA	NA	205	PHOSPHO1-KO
824.598	0.0286	0.563898	[M-H2O+H]+	842.555	1_OxPC(15:1(OH)_22:4(OO)) | 1_OxPC(15:1(OH)_22:3(Ke,OH)) | 1_OxPC(22:4(OO)_15:0(CHO)) | 1_OxPC(22:3(Ke,OH)_15:0(CHO)) | 1_OxPC(24:1(OH)_13:3(COOH)) | 1_OxPC(22:2(OH)_15:2(COOH)) | 1_OxPC(22:1(Ke)_15:2(COOH)) | 1_OxPC(17:1_20:4(OOO)) | 1_OxPC(20:2(OH)_1...	OxPC	[M+H]+	1_OxPC(13:0_22:2(OOO))+Na | 1_OxPC(18:1_17:1(OOO))+Na | 1_OxPC(20:1_15:1(OOO))+Na | 1_OxPC(18:0_17:2(OOO))+Na | 1_OxPC(15:1_20:1(OOO))+Na | 1_OxPC(15:0_20:2(OOO))+Na | 1_OxPC(17:1_18:1(OOO))+Na | 1_OxPC(17:0_18:2(OOO))+Na | 1_OxPE(14:1_24:1(OOO))+Na | ...	OxPC	[M+Na]+	NA	NA	205	PHOSPHO1-KO
824.598	0.0286	0.563898	[M+K]+	786.505	1_PE(18:4_20:2)+Na | 1_PE(20:4_20:5)+H | 1_PE(18:3_22:6)+H | 1_PE(18:3_20:3)+Na | 1_PE(16:1_22:5)+Na | 1_PE(18:2_20:4)+Na | 1_PE(18:1_20:5)+Na | 1_PE(16:0_22:6)+Na | 3_PE(40:9)+H	PE	[M+Na]+	1_PE(18:2_20:4)+Na | 1_PE(18:4_20:2)+Na | 1_PE(18:1_20:5)+Na | 1_PE(18:3_20:3)+Na | 1_PE(16:1_22:5)+Na | 1_PE(16:0_22:6)+Na | 1_PE(18:4_22:5)+H | 1_PE(18:3_22:6)+H | 3_PE(40:9)+H	PE	[M+Na]+	NA	NA	205	PHOSPHO1-KO
824.598	0.0286	0.563898	[M+K]+	786.529	4_OxPC(18:2_16:1(COOH))+H | 4_OxPC(18:1_16:2(COOH))+H | 4_OxPC(18:0_16:3(COOH))+H | 4_OxPC(19:0_15:3(COOH))+H | 4_OxPC(20:3_14:0(COOH))+H | 4_OxPC(20:2_14:1(COOH))+H | 4_OxPC(20:1_14:2(COOH))+H | 4_OxPC(20:0_14:3(COOH))+H | 4_OxPC(21:0_13:3(COOH))+H | ...			4_OxPC(18:2_16:1(COOH))+H | 4_OxPC(18:1_16:2(COOH))+H | 4_OxPC(18:0_16:3(COOH))+H | 4_OxPC(19:0_15:3(COOH))+H | 4_OxPC(20:3_14:0(COOH))+H | 4_OxPC(20:2_14:1(COOH))+H | 4_OxPC(20:1_14:2(COOH))+H | 4_OxPC(20:0_14:3(COOH))+H | 4_OxPC(21:0_13:3(COOH))+H | ...			NA	NA	205	PHOSPHO1-KO
824.598	0.0286	0.563898	[M+K]+	786.53	4_OxPC(18:2_16:1(COOH))+H | 4_OxPC(18:1_16:2(COOH))+H | 4_OxPC(18:0_16:3(COOH))+H | 4_OxPC(19:0_15:3(COOH))+H | 4_OxPC(20:3_14:0(COOH))+H | 4_OxPC(20:2_14:1(COOH))+H | 4_OxPC(20:1_14:2(COOH))+H | 4_OxPC(20:0_14:3(COOH))+H | 4_OxPC(21:0_13:3(COOH))+H | ...			4_OxPC(18:2_16:1(COOH))+H | 4_OxPC(18:1_16:2(COOH))+H | 4_OxPC(18:0_16:3(COOH))+H | 4_OxPC(19:0_15:3(COOH))+H | 4_OxPC(20:3_14:0(COOH))+H | 4_OxPC(20:2_14:1(COOH))+H | 4_OxPC(20:1_14:2(COOH))+H | 4_OxPC(20:0_14:3(COOH))+H | 4_OxPC(21:0_13:3(COOH))+H | ...			NA	NA	205	PHOSPHO1-KO
824.598	0.0286	0.563898	[M+K]+	786.566	4_OxPC(19:0_16:2(CHO))+H | 4_OxPC(20:2_15:0(CHO))+H | 4_OxPC(20:1_15:1(CHO))+H | 4_OxPC(20:0_15:2(CHO))+H | 4_OxPC(21:0_14:2(CHO))+H | 4_OxPC(22:2_13:0(CHO))+H | 4_OxPC(22:1_13:1(CHO))+H | 4_OxPC(22:0_13:2(CHO))+H | 4_OxPC(23:0_12:2(CHO))+H | 4_OxPC(24...			4_OxPC(19:0_16:2(CHO))+H | 4_OxPC(20:2_15:0(CHO))+H | 4_OxPC(20:1_15:1(CHO))+H | 4_OxPC(20:0_15:2(CHO))+H | 4_OxPC(21:0_14:2(CHO))+H | 4_OxPC(22:2_13:0(CHO))+H | 4_OxPC(22:1_13:1(CHO))+H | 4_OxPC(22:0_13:2(CHO))+H | 4_OxPC(23:0_12:2(CHO))+H | 4_OxPC(24...			NA	NA	205	PHOSPHO1-KO
824.598	0.0286	0.563898	[M+H]+	824.566	4_OxPC(10:0_24:1(OOOO)) | 4_OxPC(12:0_22:1(OOOO)) | 4_OxPC(14:0_20:1(OOOO)) | 4_OxPC(16:0_18:1(OOOO)) | 4_OxPC(17:0_17:1(OOOO)) | 4_OxPC(18:0_16:1(OOOO)) | 4_OxPC(19:0_15:1(OOOO)) | 4_OxPC(20:0_14:1(OOOO)) | 4_OxPE(13:0_24:1(OOOO))+H | 4_OxPE(15:0_22:1...			4_OxPC(10:0_24:1(OOOO)) | 4_OxPC(12:0_22:1(OOOO)) | 4_OxPC(14:0_20:1(OOOO)) | 4_OxPC(16:0_18:1(OOOO)) | 4_OxPC(17:0_17:1(OOOO)) | 4_OxPC(18:0_16:1(OOOO)) | 4_OxPC(19:0_15:1(OOOO)) | 4_OxPC(20:0_14:1(OOOO)) | 4_OxPE(13:0_24:1(OOOO))+H | 4_OxPE(15:0_22:1...			NA	NA	205	PHOSPHO1-KO
824.598	0.0286	0.563898	[M+Na]+	802.54	1_PC(18:3_20:5)+H | 1_PC(18:4_20:4)+H | 1_PC(18:2_18:3)+Na | 1_PC(16:0_20:5)+Na | 1_PC(18:1_18:4)+Na | 1_PC(14:0_22:5)+Na | 1_PC(16:1_20:4)+Na | 1_PE(17:2_22:3)+Na | 1_PE(19:0_20:5)+Na | 1_PE(17:1_22:4)+Na | 1_PE(17:0_22:5)+Na	PC	[M+H]+	1_PE(17:0_22:5)+Na | 1_PE(17:2_22:3)+Na | 1_PE(17:1_22:4)+Na | 1_PE(19:0_20:5)+Na	PE	[M+Na]+	NA	NA	205	PHOSPHO1-KO
195.028	0.0286	0.621707	[NA]+	NA	NA	NA	NA	NA	NA	NA	NA	NA	112	WT
922.772	0.0286	0.63896	[M+Na]+	900.803	1_TG(18:1_18:1_18:2)+NH4 | 1_TG(16:0_18:2_20:2)+NH4 | 1_TG(18:0_18:1_18:3)+NH4 | 1_TG(18:0_18:2_18:2)+NH4 | 1_TG(16:0_18:1_20:3)+NH4 | 1_TG(16:1_18:1_20:2)+NH4 | 1_TG(14:0_18:1_22:3)+NH4 | 1_TG(16:1_18:2_20:1)+NH4 | 1_TG(14:0_18:2_22:2)+NH4 | 1_TG(17:2...	TG	[M+NH4]+	1_TG(18:1_18:1_18:2)+NH4 | 1_TG(18:0_18:1_18:3)+NH4 | 1_TG(16:0_18:1_20:3)+NH4 | 1_TG(16:1_18:1_20:2)+NH4 | 1_TG(14:1_18:1_22:2)+NH4 | 1_TG(14:0_18:1_22:3)+NH4 | 1_TG(16:0_18:2_20:2)+NH4 | 1_TG(18:0_18:2_18:2)+NH4 | 1_TG(16:1_18:2_20:1)+NH4 | 1_TG(14:0...	TG	[M+NH4]+	TG 54:4; [M+NH4]+; TG(18:1/18:1/18:2)	TG 54:4; [M+NH4]+; TG(18:1/18:1/18:2)	206	PHOSPHO1-KO
922.772	0.0286	0.63896	[M+Na]+	900.803	1_TG(18:1_18:1_18:2)+NH4 | 1_TG(16:0_18:2_20:2)+NH4 | 1_TG(18:0_18:1_18:3)+NH4 | 1_TG(18:0_18:2_18:2)+NH4 | 1_TG(16:0_18:1_20:3)+NH4 | 1_TG(16:1_18:1_20:2)+NH4 | 1_TG(14:0_18:1_22:3)+NH4 | 1_TG(16:1_18:2_20:1)+NH4 | 1_TG(14:0_18:2_22:2)+NH4 | 1_TG(17:2...	TG	[M+NH4]+	1_TG(18:1_18:1_18:2)+NH4 | 1_TG(18:0_18:1_18:3)+NH4 | 1_TG(16:0_18:1_20:3)+NH4 | 1_TG(16:1_18:1_20:2)+NH4 | 1_TG(14:1_18:1_22:2)+NH4 | 1_TG(14:0_18:1_22:3)+NH4 | 1_TG(16:0_18:2_20:2)+NH4 | 1_TG(18:0_18:2_18:2)+NH4 | 1_TG(16:1_18:2_20:1)+NH4 | 1_TG(14:0...	TG	[M+NH4]+	TG 54:4; [M+NH4]+; TG(18:0/18:2/18:2)	TG 54:4; [M+NH4]+; TG(18:1/18:1/18:2)	206	PHOSPHO1-KO
922.772	0.0286	0.63896	[M+H]+	922.786	1_TG(18:1_18:2_20:4)+NH4 | 1_TG(16:0_18:1_22:6)+NH4 | 1_TG(16:0_20:3_20:4)+NH4 | 1_TG(16:1_18:0_22:6)+NH4 | 1_TG(16:1_20:2_20:4)+NH4 | 1_TG(14:0_20:1_22:6)+NH4 | 1_TG(18:0_18:3_20:4)+NH4 | 1_TG(15:1_19:0_22:6)+NH4 | 1_TG(10:0_22:6_24:1)+NH4 | 1_TG(16:0...	TG	[M+NH4]+	1_TG(18:1_18:2_20:4)+NH4 | 1_TG(16:0_20:3_20:4)+NH4 | 1_TG(16:0_18:1_22:6)+NH4 | 1_TG(16:1_20:2_20:4)+NH4 | 1_TG(18:0_18:3_20:4)+NH4 | 1_TG(14:0_20:4_22:3)+NH4 | 1_TG(14:1_20:4_22:2)+NH4 | 1_TG(16:1_18:0_22:6)+NH4 | 1_TG(14:0_20:1_22:6)+NH4 | 1_TG(12:0...	TG	[M+NH4]+	NA	TG 56:7; [M+NH4]+; TG(18:2/18:2/20:3)	206	PHOSPHO1-KO
922.772	0.0286	0.63896	[M+Na]+	900.802	1_TG(18:1_18:1_18:2)+NH4 | 1_TG(16:0_18:2_20:2)+NH4 | 1_TG(18:0_18:1_18:3)+NH4 | 1_TG(18:0_18:2_18:2)+NH4 | 1_TG(16:0_18:1_20:3)+NH4 | 1_TG(16:1_18:1_20:2)+NH4 | 1_TG(14:0_18:1_22:3)+NH4 | 1_TG(16:1_18:2_20:1)+NH4 | 1_TG(14:0_18:2_22:2)+NH4 | 1_TG(17:2...	TG	[M+NH4]+	1_TG(18:1_18:1_18:2)+NH4 | 1_TG(18:0_18:1_18:3)+NH4 | 1_TG(16:0_18:1_20:3)+NH4 | 1_TG(16:1_18:1_20:2)+NH4 | 1_TG(14:1_18:1_22:2)+NH4 | 1_TG(14:0_18:1_22:3)+NH4 | 1_TG(16:0_18:2_20:2)+NH4 | 1_TG(18:0_18:2_18:2)+NH4 | 1_TG(16:1_18:2_20:1)+NH4 | 1_TG(14:0...	TG	[M+NH4]+	NA	TG 54:4; [M+NH4]+; TG(16:0/18:0/20:4)	206	PHOSPHO1-KO
922.772	0.0286	0.63896	[M+Na]+	900.73	1_OxTG(16:1_18:2_18:3(OO))+NH4 | 1_OxTG(16:1_18:2_18:2(Ke,OH))+NH4 | 1_OxTG(16:0_18:3_18:3(OO))+NH4 | 1_OxTG(16:0_18:3_18:2(Ke,OH))+NH4 | 1_OxTG(16:1_18:3_18:2(OOH))+NH4 | 1_OxTG(16:1_18:3_18:1(Ke,OH))+NH4 | 1_OxTG(16:0_18:2_18:4(OO))+NH4 | 1_OxTG(16:0...	OxTG	[M+NH4]+	1_OxTG(16:1_18:2_18:3(OO))+NH4 | 1_OxTG(16:1_18:2_18:2(Ke,OH))+NH4 | 1_OxTG(16:0_16:1_20:5(OO))+NH4 | 1_OxTG(16:0_16:1_20:4(Ke,OH))+NH4 | 1_OxTG(16:1_18:3_18:2(OOH))+NH4 | 1_OxTG(16:1_18:3_18:1(Ke,OH))+NH4 | 1_OxTG(16:0_18:3_18:3(OO))+NH4 | 1_OxTG(16:0...	OxTG	[M+NH4]+	NA	NA	206	PHOSPHO1-KO
922.772	0.0286	0.63896	[M-H2O+H]+	940.834	4_TG(17:1_18:4_22:0)+NH4 | 4_TG(17:1_18:2_22:2)+NH4 | 4_TG(17:1_18:0_22:4)+NH4 | 4_TG(17:1_20:0_20:4)+NH4 | 4_TG(17:1_20:2_20:2)+NH4 | 4_TG(15:1_18:4_24:0)+NH4 | 4_TG(15:1_20:4_22:0)+NH4 | 4_TG(15:1_20:2_22:2)+NH4 | 4_TG(15:1_20:0_22:4)+NH4 | 4_TG(18:0...			4_TG(17:1_18:4_22:0)+NH4 | 4_TG(17:1_18:2_22:2)+NH4 | 4_TG(17:1_18:0_22:4)+NH4 | 4_TG(17:1_20:0_20:4)+NH4 | 4_TG(17:1_20:2_20:2)+NH4 | 4_TG(15:1_18:4_24:0)+NH4 | 4_TG(15:1_20:4_22:0)+NH4 | 4_TG(15:1_20:2_22:2)+NH4 | 4_TG(15:1_20:0_22:4)+NH4 | 4_TG(18:0...			NA	NA	206	PHOSPHO1-KO
922.772	0.0286	0.63896	[M-H2O+H]+	940.797	4_OxTG(18:0_18:1_20:4(Ke))+NH4 | 4_OxTG(18:0_18:2_20:4(OH))+NH4 | 4_OxTG(18:0_20:4_18:2(OH))+NH4 | 4_OxTG(18:1_18:1_20:4(OH))+NH4 | 4_OxTG(14:0_18:4_24:1(Ke))+NH4 | 4_OxTG(14:0_20:4_22:2(OH))+NH4 | 4_OxTG(14:0_20:4_22:1(Ke))+NH4 | 4_OxTG(14:0_20:5_22:1...			4_OxTG(18:0_18:1_20:4(Ke))+NH4 | 4_OxTG(18:0_18:2_20:4(OH))+NH4 | 4_OxTG(18:0_20:4_18:2(OH))+NH4 | 4_OxTG(18:1_18:1_20:4(OH))+NH4 | 4_OxTG(14:0_18:4_24:1(Ke))+NH4 | 4_OxTG(14:0_20:4_22:2(OH))+NH4 | 4_OxTG(14:0_20:4_22:1(Ke))+NH4 | 4_OxTG(14:0_20:5_22:1...			NA	NA	206	PHOSPHO1-KO
922.772	0.0286	0.63896	[M+Na]+	900.778	4_Plasmenyl-PC(P-20:0/25:0)+H			4_Plasmenyl-PC(P-20:0/25:0)+H			NA	NA	206	PHOSPHO1-KO
922.772	0.0286	0.63896	[M+H (C13 isotope)]+	921.87	5_NoID			5_NoID			NA	NA	206	PHOSPHO1-KO
922.772	0.0286	0.63896	[M+K]+	884.756	4_MGDG(18:0_26:2)+NH4-CO | 4_MGDG(18:1_26:1)+NH4-CO | 4_MGDG(18:2_26:0)+NH4-CO | 4_MGDG(20:1_24:1)+NH4-CO | 4_MGDG(20:2_24:0)+NH4-CO | 4_MGDG(22:0_22:2)+NH4-CO | 4_MGDG(22:1_22:1)+NH4-CO | 4_MGDG(22:2_22:0)+NH4-CO | 4_MGDG(24:0_20:2)+NH4-CO | 4_MGDG(24...			1_OxTG(16:0_18:0_15:1(OOO))+NH4 | 1_OxTG(16:0_16:0_17:1(OOO))+NH4 | 1_OxTG(14:0_18:0_17:1(OOO))+NH4 | 1_MGDG(20:1_24:1)+NH4-CO | 1_MGDG(24:1_20:1)+NH4-CO	OxTG	[M+NH4]+	NA	NA	206	PHOSPHO1-KO
605.186	0.0285	0.472498	[NA]+	NA	NA	NA	NA	NA	NA	NA	NA	NA	117	WT
478.335	0.0285	0.501341	[M-H2O+H]+	496.341	1_LPC(16:0)+H	LPC	[M+H]+	1_LPC(16:0)+H | 1_LPE(19:0)+H	LPC	[M+H]+	lysoPC 16:0; [M+H]+; PC(16:0/0:0)	lysoPC 16:0; [M+H]+; PC(16:0/0:0)	116	WT
478.335	0.0285	0.501341	[M-H2O+H]+	496.341	1_LPC(16:0)+H	LPC	[M+H]+	1_LPC(16:0)+H	LPC	[M+H]+	lysoPC 16:0; [M+H]+; PC(16:0/0:0)	NA	116	WT
478.335	0.0285	0.501341	[M-H2O+H]+	496.341	1_LPC(16:0)+H	LPC	[M+H]+	1_LPC(16:0)+H | 1_LPE(19:0)+H	LPC	[M+H]+	lysoPC 16:0; [M+H]+; PC(16:0/0:0)	lysoPC 16:0; [M+H]+; PC(16:0/0:0)	116	WT
478.335	0.0285	0.501341	[M+H]+	478.294	1_LPE(18:2)+H	LPE	[M+H]+	1_LPE(18:2)+H	LPE	[M+H]+	lysoPE 18:2; [M+H]+; PE(18:2(2E,4E)/0:0)	lysoPE 18:2; [M+H]+; PE(18:2(2E,4E)/0:0)	116	WT
478.335	0.0285	0.501341	[M+Na]+	456.393	4_PEG(n=4_NH4+_CH2=18_DBE=4_(1-NH3))			4_PEG(n=4_NH4+_CH2=18_DBE=4_(1-NH3))			NA	NA	116	WT
278.193	0.0285	0.513436	[NA]+	NA	NA	NA	NA	NA	NA	NA	NA	NA	115	WT
441.193	0.0284	0.434467	[NA]+	NA	NA	NA	NA	NA	NA	NA	NA	NA	119	WT
591.177	0.0284	0.499024	[NA]+	NA	NA	NA	NA	NA	NA	NA	NA	NA	120	WT
181.016	0.0284	0.571959	[NA]+	NA	NA	NA	NA	NA	NA	NA	NA	NA	118	WT
402.352	0.0283	0.506833	[M+H (C13 isotope)]+	401.342	5_NoID			5_NoID			NA	NA	207	PHOSPHO1-KO
402.352	0.0283	0.506833	[M+K]+	364.255	4_PEG(n=6_NH4+_CH2=5_DBE=3_(1-NH3))			4_PEG(n=6_NH4+_CH2=5_DBE=3_(1-NH3))			NA	NA	207	PHOSPHO1-KO
226.119	0.0282	0.424885	[NA]+	NA	NA	NA	NA	NA	NA	NA	NA	NA	208	PHOSPHO1-KO
742.561	0.0282	0.464382	[M-H2O+H]+	760.586	1_PC(16:0_18:1)+H | 1_PC(12:0_22:1)+H | 1_PC(16:1_18:0)+H | 1_PC(15:1_19:0)+H | 1_PC(14:0_20:1)+H	PC	[M+H]+	1_PE(18:1_19:0)+H | 1_PE(15:0_22:1)+H | 1_PE(14:1_23:0)+H | 1_PE(17:1_20:0)+H | 1_PE(13:0_24:1)+H | 1_PE(17:0_20:1)+H | 1_PE(16:1_21:0)+H | 1_PE(15:1_22:0)+H | 3_PE(37:1)+H	PE	[M+H]+	PC 34:1; [M+H]+; GPCho(16:0/18:1(11E))	PC 34:1; [M+H]+; GPCho(16:0/18:1(11E))	209	PHOSPHO1-KO
742.561	0.0282	0.464382	[M+Na]+	720.592	1_Plasmanyl-PC(O-16:0/16:0)+H | 1_Plasmanyl-PC(O-18:0/14:0)+H | 1_Plasmanyl-PC(O-20:0/12:0)+H	Plasmanyl-PC	[M+H]+	4_Plasmanyl-PC(O-16:0/16:0)+H | 4_Plasmanyl-PC(O-18:0/14:0)+H | 4_Plasmanyl-PC(O-20:0/12:0)+H | 4_Plasmanyl-PE(O-16:0/19:0)+H | 4_Plasmanyl-PE(O-18:0/17:0)+H | 4_Plasmanyl-PE(O-20:0/15:0)+H			NA	NA	209	PHOSPHO1-KO
742.561	0.0282	0.464382	[M+Na]+	720.555	1_PC(15:0_16:0)+H | 1_PC(14:0_17:0)+H | 1_PC(12:0_19:0)+H | 1_PC(8:0_23:0)+H | 1_PE(12:0_22:0)+H | 1_PE(16:0_18:0)+H | 1_PE(15:0_19:0)+H | 1_PE(8:0_26:0)+H | 1_PE(10:0_24:0)+H | 1_PE(13:0_21:0)+H | 1_PE(17:0_17:0)+H | 3_PE(34:0)+H	PC	[M+H]+	1_PE(16:0_18:0)+H | 1_PE(14:0_20:0)+H | 1_PE(13:0_21:0)+H | 3_PE(34:0)+H	PE	[M+H]+	PC 31:0; [M+H]+; GPCho(15:0/16:0)	PC 31:0; [M+H]+; GPCho(16:0/15:0)	209	PHOSPHO1-KO
742.561	0.0282	0.464382	[M+K]+	704.524	1_PC(14:0_16:1)+H | 1_PC(14:1_16:0)+H | 1_PC(12:0_18:1)+H | 1_PC(8:0_22:1)+H | 1_PE(16:1_17:0)+H | 1_PE(15:0_18:1)+H | 1_PE(16:0_17:1)+H | 1_PE(14:1_19:0)+H | 1_PE(15:1_18:0)+H | 1_PE(13:0_20:1)+H | 3_PE(33:1)+H	PC	[M+H]+	1_DG(20:5_22:6)+NH4 | 1_PE(13:0_20:1)+H | 1_PE(16:0_17:1)+H | 1_PE(16:1_17:0)+H | 1_PE(15:0_18:1)+H | 1_PE(15:1_18:0)+H | 3_PE(33:1)+H	DG	[M+NH4]+	PC 30:1; [M+H]+; GPCho(14:0/16:1(7Z))	PC 30:1; [M+H]+; GPCho(14:0/16:1(7Z))	209	PHOSPHO1-KO
742.561	0.0282	0.464382	[M+K]+	704.524	1_PC(14:0_16:1)+H | 1_PC(14:1_16:0)+H | 1_PC(12:0_18:1)+H | 1_PC(8:0_22:1)+H | 1_PE(16:1_17:0)+H | 1_PE(15:0_18:1)+H | 1_PE(16:0_17:1)+H | 1_PE(14:1_19:0)+H | 1_PE(15:1_18:0)+H | 1_PE(13:0_20:1)+H | 3_PE(33:1)+H	PC	[M+H]+	1_DG(20:5_22:6)+NH4 | 1_PE(13:0_20:1)+H | 1_PE(16:0_17:1)+H | 1_PE(16:1_17:0)+H | 1_PE(15:0_18:1)+H | 1_PE(15:1_18:0)+H | 3_PE(33:1)+H	DG	[M+NH4]+	PC 30:1; [M+H]+; GPCho(14:0/16:1(7Z))	PC 30:1; [M+H]+; GPCho(14:0/16:1(7Z))	209	PHOSPHO1-KO
742.561	0.0282	0.464382	[M+K]+	704.451	4_OxPC(12:0_16:2(COOH))+H | 4_OxPC(13:0_15:2(COOH))+H | 4_OxPC(14:1_14:1(COOH))+H | 4_OxPC(14:0_14:2(COOH))+H | 4_OxPC(15:1_13:1(COOH))+H | 4_OxPC(15:0_13:2(COOH))+H | 4_OxPC(16:1_12:1(COOH))+H | 4_OxPC(16:0_12:2(COOH))+H | 4_OxPC(17:2_11:0(COOH))+H | ...			4_OxPC(12:0_16:2(COOH))+H | 4_OxPC(13:0_15:2(COOH))+H | 4_OxPC(14:1_14:1(COOH))+H | 4_OxPC(14:0_14:2(COOH))+H | 4_OxPC(15:1_13:1(COOH))+H | 4_OxPC(15:0_13:2(COOH))+H | 4_OxPC(16:1_12:1(COOH))+H | 4_OxPC(16:0_12:2(COOH))+H | 4_OxPC(17:2_11:0(COOH))+H | ...			NA	NA	209	PHOSPHO1-KO
801.699	0.0282	0.465599	[M-H2O+H]+	819.728	5_NoID			5_NoID			NA	NA	210	PHOSPHO1-KO
891.73	0.0282	0.573142	[M+H (C13 isotope)]+	890.78	1_OxTG(16:0_18:1_18:2(OH))+NH4 | 1_OxTG(16:0_18:1_18:1(Ke))+NH4 | 1_OxTG(16:1_18:0_18:2(OH))+NH4 | 1_OxTG(16:1_18:0_18:1(Ke))+NH4 | 1_OxTG(16:0_18:2_18:1(OH))+NH4 | 1_OxTG(16:1_18:1_18:1(OH))+NH4 | 1_OxTG(16:0_18:0_18:3(OH))+NH4 | 1_OxTG(16:0_18:0_18:2...	OxTG	[M+NH4]+	1_OxTG(16:0_18:1_18:2(OH))+NH4 | 1_OxTG(16:0_18:1_18:1(Ke))+NH4 | 1_OxTG(16:0_18:2_18:1(OH))+NH4 | 1_OxTG(16:0_18:0_18:3(OH))+NH4 | 1_OxTG(16:0_18:0_18:2(Ke))+NH4 | 1_OxTG(16:0_16:1_20:2(OH))+NH4 | 1_OxTG(16:0_16:1_20:1(Ke))+NH4 | 1_OxTG(14:0_16:0_22:3...	OxTG	[M+NH4]+	NA	NA	211	PHOSPHO1-KO
891.73	0.0282	0.573142	[M+H (C13 isotope)]+	890.818	1_TG(17:0_18:1_18:1)+NH4 | 1_TG(17:1_18:0_18:1)+NH4 | 1_TG(16:1_18:1_19:0)+NH4 | 1_TG(16:0_18:2_19:0)+NH4 | 1_TG(15:0_18:1_20:1)+NH4 | 1_TG(17:0_18:0_18:2)+NH4 | 1_TG(15:1_18:1_20:0)+NH4 | 1_TG(16:0_17:0_20:2)+NH4 | 1_TG(17:0_17:2_19:0)+NH4 | 1_TG(16:0...	TG	[M+NH4]+	1_TG(17:0_18:1_18:1)+NH4 | 1_TG(16:1_18:1_19:0)+NH4 | 1_TG(16:0_18:2_19:0)+NH4 | 1_TG(17:1_18:0_18:1)+NH4 | 1_TG(15:0_18:1_20:1)+NH4 | 1_TG(15:1_18:1_20:0)+NH4 | 1_TG(14:1_18:1_21:0)+NH4 | 1_TG(13:0_18:1_22:1)+NH4 | 1_TG(17:0_18:0_18:2)+NH4 | 1_TG(16:0...	TG	[M+NH4]+	TG 53:2; [M+NH4]+; TG(17:0/18:1/18:1)	TG 53:2; [M+NH4]+; TG(17:0/18:1/18:1)	211	PHOSPHO1-KO
891.73	0.0282	0.573142	[M+H (C13 isotope)]+	890.818	1_TG(17:0_18:1_18:1)+NH4 | 1_TG(17:1_18:0_18:1)+NH4 | 1_TG(16:1_18:1_19:0)+NH4 | 1_TG(16:0_18:2_19:0)+NH4 | 1_TG(15:0_18:1_20:1)+NH4 | 1_TG(17:0_18:0_18:2)+NH4 | 1_TG(15:1_18:1_20:0)+NH4 | 1_TG(16:0_17:0_20:2)+NH4 | 1_TG(17:0_17:2_19:0)+NH4 | 1_TG(16:0...	TG	[M+NH4]+	1_TG(17:0_18:1_18:1)+NH4 | 1_TG(16:1_18:1_19:0)+NH4 | 1_TG(16:0_18:2_19:0)+NH4 | 1_TG(17:1_18:0_18:1)+NH4 | 1_TG(15:0_18:1_20:1)+NH4 | 1_TG(15:1_18:1_20:0)+NH4 | 1_TG(14:1_18:1_21:0)+NH4 | 1_TG(13:0_18:1_22:1)+NH4 | 1_TG(17:0_18:0_18:2)+NH4 | 1_TG(16:0...	TG	[M+NH4]+	TG 53:2; [M+NH4]+; TG(16:0/18:2/19:0)	TG 53:2; [M+NH4]+; TG(16:0/18:2/19:0)	211	PHOSPHO1-KO
891.73	0.0282	0.573142	[M+H]+	891.749	5_NoID			5_NoID			NA	NA	211	PHOSPHO1-KO
891.73	0.0282	0.573142	[M+Na]+	869.701	4_PA(22:2_26:0)+H | 4_PA(24:1_24:1)+H			4_PA(22:2_26:0)+H | 4_PA(24:1_24:1)+H			NA	NA	211	PHOSPHO1-KO
333.202	0.0281	0.51029	[M-H2O+H]+	351.216	4_PEG(n=3_H+_CH2=14_DBE=5_(1=O)) | 4_PEG(n=3_H+_CH2=14_DBE=6_(1-OH)) | 4_PEG(n=4_Na+_CH2=10_DBE=3_)			4_PEG(n=3_H+_CH2=14_DBE=5_(1=O)) | 4_PEG(n=3_H+_CH2=14_DBE=6_(1-OH)) | 4_PEG(n=4_Na+_CH2=10_DBE=3_)			NA	NA	212	PHOSPHO1-KO
543.328	0.0281	0.521188	[NA]+	NA	NA	NA	NA	NA	NA	NA	NA	NA	213	PHOSPHO1-KO
909.578	0.0281	0.547142	[NA]+	NA	NA	NA	NA	NA	NA	NA	NA	NA	214	PHOSPHO1-KO
877.226	0.028	0.436729	[NA]+	NA	NA	NA	NA	NA	NA	NA	NA	NA	122	WT
289.139	0.028	0.439054	[M+K]+	251.047	5_NoID			5_NoID			NA	NA	215	PHOSPHO1-KO
374.228	0.028	0.505539	[NA]+	NA	NA	NA	NA	NA	NA	NA	NA	NA	121	WT
487.282	0.028	0.55876	[M+H (C13 isotope)]+	486.299	5_NoID			5_NoID			NA	NA	216	PHOSPHO1-KO
532.34	0.0279	0.450574	[M+Na]+	510.356	1_LPC(17:0)+H | 1_LPE(20:0)+H	LPC	[M+H]+	1_LPC(17:0)+H | 1_LPE(20:0)+H	LPC	[M+H]+	lysoPC 17:0; [M+H]+; PC(17:0/0:0)	lysoPC 17:0; [M+H]+; PC(17:0/0:0)	219	PHOSPHO1-KO
532.34	0.0279	0.450574	[M-H2O+H]+	550.388	1_LPC(20:1)+H	LPC	[M+H]+	1_LPC(20:1)+H	LPC	[M+H]+	lysoPC 20:1; [M+H]+; PC(20:1(11E)/0:0)	lysoPC 20:1; [M+H]+; PC(20:1(11E)/0:0)	219	PHOSPHO1-KO
532.34	0.0279	0.450574	[M-H2O+H]+	550.315	1_OxLPC(18:3(OO))+H | 1_OxLPC(18:2(Ke,OH))+H | 1_OxPC(12:0_6:1(CHO))+H | 1_OxPC(8:0_10:1(CHO))+H | 1_OxPC(10:0_8:1(CHO))+H | 1_OxPC(15:1_3:0(CHO))+H | 1_OxPC(14:1_4:0(CHO))+H | 1_OxPE(14:0_7:1(CHO))+H | 1_OxPE(12:0_9:1(CHO))+H | 1_OxPE(10:0_11:1(CHO))+...	OxLPC	[M+H]+	1_OxPC(10:0_8:1(CHO))+H | 1_OxLPC(18:3(OO))+H | 1_OxLPC(18:2(Ke,OH))+H | 1_OxPC(8:0_10:1(CHO))+H | 1_OxPC(12:0_6:1(CHO))+H | 1_OxPC(14:1_4:0(CHO))+H | 1_OxPC(15:1_3:0(CHO))+H | 1_OxPE(15:0_6:1(CHO))+H | 1_OxPE(15:1_6:0(CHO))+H | 1_OxPE(12:0_9:1(CHO))+H...	OxPC	[M+H]+	NA	NA	219	PHOSPHO1-KO
532.34	0.0279	0.450574	[M+H]+	532.375	4_PEG(n=8_NH4+_CH2=11_DBE=5_(1-NH3))			4_PEG(n=8_NH4+_CH2=11_DBE=5_(1-NH3))			lysoPC 18:0; [M+Na]+; PC(O-18:0/0:0)	NA	219	PHOSPHO1-KO
532.34	0.0279	0.450574	[M-H2O+H]+	550.388	1_LPC(20:1)+H	LPC	[M+H]+	1_LPC(20:1)+H	LPC	[M+H]+	lysoPC 20:1; [M+H]+; PC(20:1(11E)/0:0)	lysoPC 20:1; [M+H]+; PC(20:1(11E)/0:0)	219	PHOSPHO1-KO
532.34	0.0279	0.450574	[M+Na]+	510.357	1_LPC(17:0)+H	LPC	[M+H]+	1_LPE(20:0)+H	LPE	[M+H]+	NA	NA	219	PHOSPHO1-KO
532.34	0.0279	0.450574	[M-H2O+H]+	550.352	4_OxLPE(22:2(OH))+H | 4_OxLPE(22:1(Ke))+H | 4_PC(4:0_15:1)+H | 4_PC(4:1_15:0)+H | 4_PC(5:0_14:1)+H | 4_PC(5:1_14:0)+H | 4_PC(6:0_13:1)+H | 4_PC(6:1_13:0)+H | 4_PC(7:0_12:1)+H | 4_PC(7:1_12:0)+H | 4_PC(8:0_11:1)+H | 4_PC(8:1_11:0)+H | 4_PC(9:0_10:1)+H |...			4_OxLPE(22:2(OH))+H | 4_OxLPE(22:1(Ke))+H | 4_PC(4:0_15:1)+H | 4_PC(4:1_15:0)+H | 4_PC(5:0_14:1)+H | 4_PC(5:1_14:0)+H | 4_PC(6:0_13:1)+H | 4_PC(6:1_13:0)+H | 4_PC(7:0_12:1)+H | 4_PC(7:1_12:0)+H | 4_PC(8:0_11:1)+H | 4_PC(8:1_11:0)+H | 4_PC(9:0_10:1)+H |...			NA	NA	219	PHOSPHO1-KO
795.646	0.0279	0.473949	[M+H (C13 isotope)]+	794.724	1_TG(12:0_16:0_18:1)+NH4 | 1_TG(14:0_14:0_18:1)+NH4 | 1_TG(14:0_16:0_16:1)+NH4 | 1_TG(12:0_14:0_20:1)+NH4 | 1_TG(14:0_14:1_18:0)+NH4 | 1_TG(10:0_18:0_18:1)+NH4 | 1_TG(10:0_14:0_22:1)+NH4 | 1_TG(10:0_16:0_20:1)+NH4 | 1_TG(14:1_16:0_16:0)+NH4 | 1_TG(12:0...	TG	[M+NH4]+	1_TG(12:0_16:0_18:1)+NH4 | 1_TG(14:0_16:0_16:1)+NH4 | 1_TG(12:0_14:0_20:1)+NH4 | 1_TG(14:0_14:0_18:1)+NH4 | 1_TG(10:0_14:0_22:1)+NH4 | 1_TG(14:0_14:1_18:0)+NH4 | 1_TG(14:0_15:0_17:1)+NH4 | 1_TG(14:0_24:1_8:0)+NH4 | 1_TG(12:0_16:1_18:0)+NH4 | 1_TG(10:0_...	TG	[M+NH4]+	TG 46:1; [M+NH4]+; TG(14:0/16:0/16:1)	TG 46:1; [M+NH4]+; TG(14:0/16:0/16:1)	220	PHOSPHO1-KO
795.646	0.0279	0.473949	[M-H2O+H]+	813.686	1_SM(d18:1/24:1)+H | 1_SM(d18:2/24:0)+H | 1_SM(d17:2/25:0)+H | 1_SM(d22:2/20:0)+H | 1_SM(d20:2/22:0)+H | 1_SM(d24:0/18:2)+H | 1_SM(d24:1/18:1)+H | 1_SM(d20:0/22:2)+H | 1_SM(d20:1/22:1)+H	SM	[M+H]+	4_SM(d17:2_25:0)+H | 4_SM(d18:1_24:1)+H | 4_SM(d18:2_24:0)+H | 4_SM(d20:0_22:2)+H | 4_SM(d20:1_22:1)+H | 4_SM(d20:2_22:0)+H | 4_SM(d22:0_20:2)+H | 4_SM(d22:1_20:1)+H | 4_SM(d22:2_20:0)+H | 4_SM(d24:0_18:2)+H | 4_SM(d24:1_18:1)+H | 4_SM(d25:0_17:2)+H			NA	SM 42:2; [M]+; SM(d16:1(4E)/26:1(17Z))	220	PHOSPHO1-KO
795.646	0.0279	0.473949	[M+H (C13 isotope)]+	794.724	1_TG(12:0_16:0_18:1)+NH4 | 1_TG(14:0_14:0_18:1)+NH4 | 1_TG(14:0_16:0_16:1)+NH4 | 1_TG(12:0_14:0_20:1)+NH4 | 1_TG(14:0_14:1_18:0)+NH4 | 1_TG(10:0_18:0_18:1)+NH4 | 1_TG(10:0_14:0_22:1)+NH4 | 1_TG(10:0_16:0_20:1)+NH4 | 1_TG(14:1_16:0_16:0)+NH4 | 1_TG(12:0...	TG	[M+NH4]+	1_TG(12:0_16:0_18:1)+NH4 | 1_TG(14:0_16:0_16:1)+NH4 | 1_TG(12:0_14:0_20:1)+NH4 | 1_TG(14:0_14:0_18:1)+NH4 | 1_TG(14:0_14:1_18:0)+NH4 | 1_TG(14:0_15:0_17:1)+NH4 | 1_TG(12:0_16:1_18:0)+NH4 | 1_TG(10:0_16:0_20:1)+NH4 | 1_TG(14:1_16:0_16:0)+NH4 | 1_TG(10:0...	TG	[M+NH4]+	NA	TG 46:1; [M+NH4]+; TG(14:0/16:0/16:1)	220	PHOSPHO1-KO
795.646	0.0279	0.473949	[M+H]+	795.728	5_NoID			5_NoID			NA	NA	220	PHOSPHO1-KO
795.646	0.0279	0.473949	[M-H2O+H]+	813.662	5_NoID			5_NoID			NA	NA	220	PHOSPHO1-KO
795.646	0.0279	0.473949	[M-H2O+H]+	813.686	1_SM(d18:1/24:1)+H | 1_SM(d18:2/24:0)+H | 1_SM(d20:2/22:0)+H | 1_SM(d24:0/18:2)+H | 1_SM(d24:1/18:1)+H | 1_SM(d20:0/22:2)+H | 1_SM(d22:1/20:1)+H | 1_SM(d20:1/22:1)+H | 1_SM(d17:2/25:0)+H	SM	[M+H]+	4_SM(d17:2_25:0)+H | 4_SM(d18:1_24:1)+H | 4_SM(d18:2_24:0)+H | 4_SM(d20:0_22:2)+H | 4_SM(d20:1_22:1)+H | 4_SM(d20:2_22:0)+H | 4_SM(d22:0_20:2)+H | 4_SM(d22:1_20:1)+H | 4_SM(d22:2_20:0)+H | 4_SM(d24:0_18:2)+H | 4_SM(d24:1_18:1)+H | 4_SM(d25:0_17:2)+H			NA	SM 42:2; [M]+; SM(d16:1(4E)/26:1(17Z))	220	PHOSPHO1-KO
795.646	0.0279	0.473949	[M+H (C13 isotope)]+	794.57	1_PC(15:0_22:5)+H | 1_PC(17:0_20:5)+H | 1_PC(17:2_20:3)+H | 1_PE(18:0_22:5)+H | 1_PE(18:1_22:4)+H | 1_PE(20:1_20:4)+H | 1_PE(20:0_20:5)+H | 1_PE(18:4_22:1)+H | 1_PE(18:2_22:3)+H | 3_PE(40:5)+H | 1_PE(18:0_20:2)+Na | 1_PE(14:1_24:1)+Na | 1_PE(18:1_20:1)...	PC	[M+H]+	1_PE(18:0_22:5)+H | 1_PE(18:0_20:2)+Na | 1_PE(20:0_20:5)+H | 1_PE(16:0_22:2)+Na | 1_PE(16:1_22:1)+Na | 1_PE(20:1_20:4)+H | 1_PE(18:4_22:1)+H | 1_PE(17:2_21:0)+Na | 1_PE(18:2_20:0)+Na | 1_PE(14:1_24:1)+Na | 1_PE(18:1_20:1)+Na | 1_PE(18:1_22:4)+H | 1_PE(...	PE	[M+H]+	PE 40:5; [M+H]+; GPEtn(18:0/22:5(4Z,7Z,10Z,13Z,16Z))	PE 40:5; [M+H]+; GPEtn(18:0/22:5(4Z,7Z,10Z,13Z,16Z))	220	PHOSPHO1-KO
795.646	0.0279	0.473949	[M+H (C13 isotope)]+	794.652	1_OxTG(14:0_16:0_14:2(COOH))+NH4 | 1_OxTG(14:0_16:1_14:1(COOH))+NH4 | 1_OxTG(16:0_16:1_12:1(COOH))+NH4 | 1_OxTG(14:0_16:1_14:1(Ke,OH))+NH4 | 1_OxTG(15:1(OH)_15:1(Ke)_14:0)+NH4 | 1_OxTG(16:0_18:1_10:1(COOH))+NH4 | 1_OxTG(14:0_14:1_16:1(COOH))+NH4 | 1_Ox...	OxTG	[M+NH4]+	1_OxTG(16:0_18:1_10:1(COOH))+NH4 | 1_OxTG(14:0_16:0_14:2(COOH))+NH4 | 1_OxTG(14:0_16:1_14:1(COOH))+NH4 | 1_OxTG(16:0_16:1_12:1(COOH))+NH4 | 1_OxTG(14:0_16:1_14:1(Ke,OH))+NH4 | 1_OxTG(15:1(OH)_15:1(Ke)_14:0)+NH4 | 1_OxTG(16:1_18:0_10:1(COOH))+NH4 | 1_Ox...	OxTG	[M+NH4]+	NA	NA	220	PHOSPHO1-KO
795.646	0.0279	0.473949	[M+H (C13 isotope)]+	794.571	1_PE(20:1_20:4)+H | 1_PE(18:0_20:2)+Na | 1_PE(18:0_22:5)+H | 1_PE(20:0_20:5)+H | 1_PE(18:1_22:4)+H | 1_PE(18:3_22:2)+H | 1_PE(18:2_22:3)+H | 1_PE(18:4_22:1)+H | 1_PE(20:2_20:3)+H | 3_PE(40:5)+H | 1_PE(16:0_22:2)+Na | 1_PE(16:1_22:1)+Na | 1_PE(18:2_20:0...	PE	[M+H]+	1_PE(20:1_20:4)+H | 1_PE(18:0_22:5)+H | 1_PE(16:1_22:1)+Na | 1_PE(16:0_22:2)+Na | 1_PE(17:2_21:0)+Na | 1_PE(20:0_20:5)+H | 1_PE(18:4_22:1)+H | 1_PE(14:1_24:1)+Na | 1_PE(18:1_20:1)+Na | 1_PE(18:1_22:4)+H | 1_PE(18:2_22:3)+H | 1_PE(18:3_22:2)+H | 1_PE(20...	PE	[M+H]+	PE 40:5; [M+H]+; GPEtn(18:0/22:5(4Z,7Z,10Z,13Z,16Z))	PE 40:5; [M+H]+; GPEtn(18:0/22:5(4Z,7Z,10Z,13Z,16Z))	220	PHOSPHO1-KO
795.646	0.0279	0.473949	[M+H]+	795.654	5_NoID			5_NoID			NA	NA	220	PHOSPHO1-KO
795.646	0.0279	0.473949	[M+H]+	795.584	4_PEG(n=12_H+_CH2=18_DBE=2_)			4_PEG(n=12_H+_CH2=18_DBE=2_)			NA	NA	220	PHOSPHO1-KO
199.106	0.0279	0.48585	[NA]+	NA	NA	NA	NA	NA	NA	NA	NA	NA	124	WT
457.252	0.0279	0.511896	[M+H]+	457.228	4_PEG(n=7_H+_CH2=5_DBE=2_(4-OH)) | 4_PEG(n=8_H+_CH2=3_DBE=2_(3-OH)) | 4_PEG(n=9_H+_CH2=1_DBE=0_(2=O)) | 4_PEG(n=9_H+_CH2=1_DBE=2_(2-OH)) | 4_PEG(n=9_Na+_CH2=2_DBE=4_(1-NH3))			4_PEG(n=7_H+_CH2=5_DBE=2_(4-OH)) | 4_PEG(n=8_H+_CH2=3_DBE=2_(3-OH)) | 4_PEG(n=9_H+_CH2=1_DBE=0_(2=O)) | 4_PEG(n=9_H+_CH2=1_DBE=2_(2-OH)) | 4_PEG(n=9_Na+_CH2=2_DBE=4_(1-NH3))			NA	NA	218	PHOSPHO1-KO
321.199	0.0279	0.533889	[NA]+	NA	NA	NA	NA	NA	NA	NA	NA	NA	217	PHOSPHO1-KO
387.289	0.0279	0.559994	[NA]+	NA	NA	NA	NA	NA	NA	NA	NA	NA	125	WT
114.093	0.0279	0.56612	[NA]+	NA	NA	NA	NA	NA	NA	NA	NA	NA	123	WT
553.177	0.0278	0.458317	[NA]+	NA	NA	NA	NA	NA	NA	NA	NA	NA	126	WT
953.718	0.0278	0.553141	[M+H]+	953.721	4_PEG(n=15_Na+_CH2=18_DBE=0_(2-NH3)) | 4_PG(13:0_18:1)+Na | 4_PG(14:0_17:1)+Na | 4_PG(14:1_17:0)+Na | 4_PG(15:0_16:1)+Na | 4_PG(15:1_16:0)+Na			4_PEG(n=15_Na+_CH2=18_DBE=0_(2-NH3)) | 4_PG(13:0_18:1)+Na | 4_PG(14:0_17:1)+Na | 4_PG(14:1_17:0)+Na | 4_PG(15:0_16:1)+Na | 4_PG(15:1_16:0)+Na			NA	NA	221	PHOSPHO1-KO
953.718	0.0278	0.553141	[M+H]+	953.721	4_PEG(n=15_Na+_CH2=18_DBE=0_(2-NH3)) | 4_PG(13:0_18:1)+Na | 4_PG(14:0_17:1)+Na | 4_PG(14:1_17:0)+Na | 4_PG(15:0_16:1)+Na | 4_PG(15:1_16:0)+Na			4_PEG(n=15_Na+_CH2=18_DBE=0_(2-NH3)) | 4_PG(13:0_18:1)+Na | 4_PG(14:0_17:1)+Na | 4_PG(14:1_17:0)+Na | 4_PG(15:0_16:1)+Na | 4_PG(15:1_16:0)+Na			NA	NA	221	PHOSPHO1-KO
871.449	0.0277	0.545302	[M+H (C13 isotope)]+	870.55	1_OxPC(16:0_22:6(OOOO)) | 1_OxPC(20:1(OOO)_18:4(Ke)) | 1_OxPC(20:1(OOO)_18:4(CHO)) | 1_OxPC(22:2(OOO)_16:3(CHO)) | 1_OxPC(16:1_22:5(OOOO)) | 1_OxPC(22:5_16:1(OOOO)) | 1_OxPC(20:4(Ke)_18:1(OOO)) | 1_OxPC(20:5(OH)_18:1(OOO)) | 1_OxPC(20:4(OH)_18:2(OOO)) ...	OxPC	[M+H]+	1_OxPC(16:0_20:3(OOOO))+Na | 1_OxPC(14:1_22:2(OOOO))+Na | 1_OxPC(18:2_18:1(OOOO))+Na | 1_OxPC(22:2_14:1(OOOO))+Na | 1_OxPC(18:1_18:2(OOOO))+Na | 1_OxPC(14:0_22:3(OOOO))+Na | 1_OxPC(20:2_16:1(OOOO))+Na | 1_OxPC(16:1_20:2(OOOO))+Na | 1_OxPC(18:0_18:3(OOO...	OxPC	[M+Na]+	NA	NA	222	PHOSPHO1-KO
871.449	0.0277	0.545302	[M+H (C13 isotope)]+	870.55	1_OxPC(22:2(OOO)_16:3(CHO)) | 1_OxPC(16:0_22:6(OOOO)) | 1_OxPC(18:1_20:5(OOOO)) | 1_OxPC(22:3(OO)_16:2(COOH)) | 1_OxPC(22:2(Ke,OH)_16:2(COOH)) | 1_OxPC(16:1_22:5(OOOO)) | 1_OxPC(20:4_18:2(OOOO)) | 1_OxPC(16:1(OO)_22:5(OO)) | 1_OxPC(16:1(OO)_22:4(Ke,OH)...	OxPC	[M+H]+	1_OxPC(16:0_20:3(OOOO))+Na | 1_OxPC(22:2_14:1(OOOO))+Na | 1_OxPC(20:2_16:1(OOOO))+Na | 1_OxPC(18:1_18:2(OOOO))+Na | 1_OxPC(18:2_18:1(OOOO))+Na | 1_OxPC(14:1_22:2(OOOO))+Na | 1_OxPC(18:0_18:3(OOOO))+Na | 1_OxPC(14:0_22:3(OOOO))+Na | 1_OxPC(16:1_20:2(OOO...	OxPC	[M+Na]+	NA	NA	222	PHOSPHO1-KO
871.449	0.0277	0.545302	[M+H (C13 isotope)]+	870.55	1_OxPC(16:0_22:6(OOOO)) | 1_OxPC(22:2(OOO)_16:3(CHO)) | 1_OxPC(16:1_22:5(OOOO)) | 1_OxPC(18:1_20:5(OOOO)) | 1_OxPC(22:3(OO)_16:2(COOH)) | 1_OxPC(22:2(Ke,OH)_16:2(COOH)) | 1_OxPC(20:4(OH)_18:2(OOO)) | 1_OxPC(18:2(OOO)_20:3(Ke)) | 1_OxPC(18:3(OO)_20:3(OO...	OxPC	[M+H]+	1_OxPC(16:0_20:3(OOOO))+Na | 1_OxPC(22:2_14:1(OOOO))+Na | 1_OxPC(14:1_22:2(OOOO))+Na | 1_OxPC(18:0_18:3(OOOO))+Na | 1_OxPC(18:2_18:1(OOOO))+Na | 1_OxPC(16:1_20:2(OOOO))+Na | 1_OxPC(14:0_22:3(OOOO))+Na | 1_OxPC(20:2_16:1(OOOO))+Na | 1_OxPC(18:1_18:2(OOO...	OxPC	[M+Na]+	NA	NA	222	PHOSPHO1-KO
871.449	0.0277	0.545302	[M+H (C13 isotope)]+	870.549	1_OxPC(16:0_22:6(OOOO)) | 1_OxPC(20:1(OOO)_18:4(Ke)) | 1_OxPC(20:1(OOO)_18:4(CHO)) | 1_OxPC(20:4(OH)_18:2(OOO)) | 1_OxPC(18:2(OOO)_20:3(Ke)) | 1_OxPC(20:5_18:1(OOOO)) | 1_OxPC(22:5(OH)_16:1(OOO)) | 1_OxPC(16:1(OOO)_22:4(Ke)) | 1_OxPC(18:2(OH)_20:4(OOO)...	OxPC	[M+H]+	1_OxPC(16:0_20:3(OOOO))+Na | 1_OxPC(18:2_18:1(OOOO))+Na | 1_OxPC(22:2_14:1(OOOO))+Na | 1_OxPC(14:1_22:2(OOOO))+Na | 1_OxPC(16:1_20:2(OOOO))+Na | 1_OxPC(18:1_18:2(OOOO))+Na | 1_OxPC(14:0_22:3(OOOO))+Na | 1_OxPC(18:0_18:3(OOOO))+Na | 1_OxPC(20:2_16:1(OOO...	OxPC	[M+Na]+	NA	NA	222	PHOSPHO1-KO
697.157	0.0276	0.459065	[NA]+	NA	NA	NA	NA	NA	NA	NA	NA	NA	127	WT
814.329	0.0276	0.495234	[M+K]+	776.234	5_NoID			5_NoID			NA	NA	128	WT
936.61	0.0276	0.556038	[NA]+	NA	NA	NA	NA	NA	NA	NA	NA	NA	223	PHOSPHO1-KO
324.129	0.0275	0.42479	[NA]+	NA	NA	NA	NA	NA	NA	NA	NA	NA	130	WT
177.166	0.0275	0.45776	[NA]+	NA	NA	NA	NA	NA	NA	NA	NA	NA	129	WT
980.74	0.0275	0.568012	[M+Na]+	958.808	1_GlcCer_NS(d21:2/32:3)+H | 1_OxTG(18:0_18:2_20:3(OO))+NH4 | 1_OxTG(18:0_18:2_20:2(Ke,OH))+NH4 | 1_OxTG(18:1(OH)_20:2(OH)_18:2)+NH4 | 1_OxTG(18:1(OH)_20:1(Ke)_18:2)+NH4 | 1_OxTG(18:2_18:2_20:1(OO))+NH4	GlcCer_NS	[M+H]+	1_OxTG(18:1_18:2_20:2(OO))+NH4 | 1_OxTG(18:1_18:2_20:1(Ke,OH))+NH4 | 1_OxTG(18:0_18:3_20:2(OO))+NH4 | 1_OxTG(18:0_18:3_20:1(Ke,OH))+NH4 | 1_OxTG(18:3(OH)_20:1(OH)_18:1)+NH4 | 1_OxTG(20:1(OH)_18:2(Ke)_18:1)+NH4 | 1_OxTG(20:1(OH)_18:1(Ke)_18:2)+NH4 | 1_O...	OxTG	[M+NH4]+	NA	NA	224	PHOSPHO1-KO
980.74	0.0275	0.568012	[M+K]+	942.755	4_OxPC(22:1_24:1(OH)) | 4_OxPC(22:0_24:1(Ke)) | 4_OxPC(24:1_22:1(OH)) | 4_OxPC(24:0_22:2(OH)) | 4_OxPC(24:0_22:1(Ke)) | 4_OxPC(26:0_20:2(OH)) | 4_OxPC(26:0_20:1(Ke)) | 4_OxPE(25:0_24:1(Ke))+H | 4_TG(18:2_20:4_20:5)+NH4 | 4_TG(18:2_18:3_22:6)+NH4 | 4_TG...			4_OxPC(22:1_24:1(OH)) | 4_OxPC(22:0_24:1(Ke)) | 4_OxPC(24:1_22:1(OH)) | 4_OxPC(24:0_22:2(OH)) | 4_OxPC(24:0_22:1(Ke)) | 4_OxPC(26:0_20:2(OH)) | 4_OxPC(26:0_20:1(Ke)) | 4_OxPE(25:0_24:1(Ke))+H | 4_TG(18:2_20:4_20:5)+NH4 | 4_TG(18:2_18:3_22:6)+NH4 | 4_TG...			NA	NA	224	PHOSPHO1-KO
104.132	0.0274	0.425481	[NA]+	NA	NA	NA	NA	NA	NA	NA	NA	NA	131	WT
788.628	0.0274	0.452916	[M+Na]+	766.693	1_TG(12:0_14:0_18:1)+NH4 | 1_TG(10:0_16:0_18:1)+NH4 | 1_TG(14:0_14:1_16:0)+NH4 | 1_TG(12:0_16:0_16:1)+NH4 | 1_TG(10:0_14:0_20:1)+NH4 | 1_TG(10:0_12:0_22:1)+NH4 | 1_TG(14:0_14:0_16:1)+NH4 | 1_TG(13:0_14:0_17:1)+NH4 | 1_TG(14:0_22:1_8:0)+NH4 | 1_TG(12:0_...	TG	[M+NH4]+	1_TG(12:0_14:0_18:1)+NH4 | 1_TG(12:0_16:0_16:1)+NH4 | 1_TG(14:0_14:0_16:1)+NH4 | 1_TG(14:0_14:1_16:0)+NH4 | 1_TG(10:0_12:0_22:1)+NH4 | 1_TG(12:0_14:1_18:0)+NH4 | 1_TG(12:0_12:0_20:1)+NH4 | 1_TG(12:0_15:1_17:0)+NH4 | 1_TG(12:0_24:1_8:0)+NH4 | 1_TG(12:0_...	TG	[M+NH4]+	TG 44:1; [M+NH4]+; TG(14:0/16:1/14:0)	TG 44:1; [M+NH4]+; TG(14:0/16:1/14:0)	133	WT
788.628	0.0274	0.452916	[M-H2O+H]+	806.57	1_PC(16:0_22:6)+H | 1_PC(18:1_20:5)+H | 1_PC(18:2_20:4)+H | 1_PC(16:1_22:5)+H | 1_PC(18:3_20:3)+H | 1_PC(18:1_18:2)+Na | 1_PC(16:0_20:3)+Na | 1_PC(16:1_20:2)+Na | 1_PC(14:0_22:3)+Na | 1_PC(18:0_18:3)+Na | 1_PC(14:1_22:2)+Na | 1_PE(19:0_20:3)+Na | 1_PE(...	PC	[M+H]+	1_PE(19:0_20:3)+Na | 1_PE(17:0_22:3)+Na | 1_PE(17:1_22:2)+Na | 1_PE(17:2_22:1)+Na | 1_PE(18:3_21:0)+Na | 1_PE(19:0_22:6)+H | 3_PE(41:6)+H	PE	[M+Na]+	PC 38:6; [M+H]+; GPCho(16:0/22:6(4Z,7Z,10Z,13Z,16Z,19Z))	PC 36:3; [M+Na]+; GPCho(16:0/20:3(5Z,8Z,11Z))	133	WT
788.628	0.0274	0.452916	[M+H]+	788.677	1_TG(10:0_18:2_18:2)+NH4 | 1_TG(14:1_14:1_18:2)+NH4 | 1_TG(18:2_20:2_8:0)+NH4 | 1_TG(10:0_18:1_18:3)+NH4 | 1_TG(10:0_16:0_20:4)+NH4 | 1_TG(10:0_16:1_20:3)+NH4 | 1_TG(10:0_14:0_22:4)+NH4 | 1_TG(10:0_14:1_22:3)+NH4 | 1_TG(10:0_18:0_18:4)+NH4 | 1_TG(12:0_...	TG	[M+NH4]+	1_TG(10:0_18:2_18:2)+NH4 | 1_TG(10:0_18:1_18:3)+NH4 | 1_TG(10:0_16:0_20:4)+NH4 | 1_TG(10:0_16:1_20:3)+NH4 | 1_TG(10:0_14:0_22:4)+NH4 | 1_TG(14:1_14:1_18:2)+NH4 | 1_TG(18:2_20:2_8:0)+NH4 | 1_TG(10:0_18:0_18:4)+NH4 | 1_TG(10:0_14:1_22:3)+NH4 | 1_TG(12:0_...	TG	[M+NH4]+	NA	NA	133	WT
788.628	0.0274	0.452916	[M+H]+	788.618	1_PC(18:0_18:1)+H | 1_PC(16:0_20:1)+H | 1_PC(16:1_20:0)+H | 1_PC(12:0_24:1)+H | 1_PC(14:0_22:1)+H | 1_PC(17:1_19:0)+H | 1_PE(18:1_21:0)+H | 1_PE(16:1_23:0)+H | 1_PE(19:0_20:1)+H | 1_PE(17:1_22:0)+H | 1_PE(17:0_22:1)+H | 1_PE(14:1_25:0)+H | 3_PE(39:1)+H	PC	[M+H]+	1_PE(16:1_23:0)+H | 1_PE(15:0_24:1)+H | 1_PE(14:1_25:0)+H | 1_PE(18:1_21:0)+H | 1_PE(17:1_22:0)+H | 1_PE(15:1_24:0)+H | 3_PE(39:1)+H | 1_PE(17:0_22:1)+H | 1_PE(19:0_20:1)+H	PE	[M+H]+	PC 36:1; [M+H]+; GPCho(18:0/18:1(11E))	PC 36:1; [M+H]+; GPCho(18:0/18:1(11E))	133	WT
788.628	0.0274	0.452916	[M-H2O+H]+	806.571	1_PC(18:2_20:4)+H | 1_PC(16:1_22:5)+H | 1_PC(16:0_22:6)+H | 1_PC(18:1_20:5)+H | 1_PC(18:3_20:3)+H | 1_PC(18:4_20:2)+H | 1_PC(16:0_20:3)+Na | 1_PC(18:1_18:2)+Na | 1_PC(16:1_20:2)+Na | 1_PC(14:0_22:3)+Na | 1_PC(18:0_18:3)+Na | 1_PC(14:1_22:2)+Na | 1_PE(1...	PC	[M+H]+	1_PE(17:0_22:3)+Na | 1_PE(17:2_22:1)+Na | 1_PE(17:1_22:2)+Na | 1_PE(19:0_20:3)+Na | 1_PE(18:3_21:0)+Na | 1_PE(19:0_22:6)+H | 3_PE(41:6)+H	PE	[M+Na]+	PC 38:6; [M+H]+; GPCho(18:2(2E,4E)/20:4(5E,8E,11E,14E))	PC 38:6; [M+H]+; GPCho(18:2(2E,4E)/20:4(5E,8E,11E,14E))	133	WT
788.628	0.0274	0.452916	[M+H]+	788.677	1_TG(10:0_18:2_18:2)+NH4 | 1_TG(14:1_14:1_18:2)+NH4 | 1_TG(18:2_20:2_8:0)+NH4 | 1_TG(10:0_18:1_18:3)+NH4 | 1_TG(10:0_16:0_20:4)+NH4 | 1_TG(10:0_16:1_20:3)+NH4 | 1_TG(10:0_14:0_22:4)+NH4 | 1_TG(10:0_14:1_22:3)+NH4 | 1_TG(10:0_18:0_18:4)+NH4 | 1_TG(12:0_...	TG	[M+NH4]+	1_TG(10:0_18:2_18:2)+NH4 | 1_TG(10:0_18:1_18:3)+NH4 | 1_TG(10:0_16:0_20:4)+NH4 | 1_TG(10:0_16:1_20:3)+NH4 | 1_TG(10:0_14:0_22:4)+NH4 | 1_TG(14:1_14:1_18:2)+NH4 | 1_TG(18:2_20:2_8:0)+NH4 | 1_TG(10:0_18:0_18:4)+NH4 | 1_TG(10:0_14:1_22:3)+NH4 | 1_TG(12:0_...	TG	[M+NH4]+	NA	NA	133	WT
788.628	0.0274	0.452916	[M-H2O+H]+	806.725	1_TG(12:0_17:0_18:2)+NH4 | 1_TG(14:0_15:0_18:2)+NH4 | 1_TG(13:0_16:0_18:2)+NH4 | 1_TG(10:0_18:2_19:0)+NH4 | 1_TG(12:0_15:0_20:2)+NH4 | 1_TG(18:2_21:0_8:0)+NH4 | 1_TG(13:0_17:0_17:2)+NH4 | 1_TG(14:0_16:0_17:2)+NH4 | 1_TG(12:0_17:2_18:0)+NH4 | 1_TG(15:1_...	TG	[M+NH4]+	1_TG(12:0_17:0_18:2)+NH4 | 1_TG(14:0_15:0_18:2)+NH4 | 1_TG(12:0_15:0_20:2)+NH4 | 1_TG(13:0_16:0_18:2)+NH4 | 1_TG(12:0_15:1_20:1)+NH4 | 1_TG(12:0_17:2_18:0)+NH4 | 1_TG(12:0_17:1_18:1)+NH4 | 1_TG(10:0_18:2_19:0)+NH4 | 1_TG(13:0_17:0_17:2)+NH4 | 1_TG(15:1...	TG	[M+NH4]+	NA	NA	133	WT
788.628	0.0274	0.452916	[M-H2O+H]+	806.57	1_PC(16:0_22:6)+H | 1_PC(18:2_20:4)+H | 1_PC(16:1_22:5)+H | 1_PC(18:1_20:5)+H | 1_PC(18:3_20:3)+H | 1_PC(18:4_20:2)+H | 1_PC(16:0_20:3)+Na | 1_PC(18:1_18:2)+Na | 1_PC(16:1_20:2)+Na | 1_PC(18:0_18:3)+Na | 1_PC(14:1_22:2)+Na | 1_PC(14:0_22:3)+Na | 1_PE(1...	PC	[M+H]+	1_PE(17:0_22:3)+Na | 1_PE(19:0_20:3)+Na | 1_PE(17:2_22:1)+Na | 1_PE(17:1_22:2)+Na | 1_PE(18:3_21:0)+Na | 1_PE(19:0_22:6)+H | 3_PE(41:6)+H	PE	[M+Na]+	PC 38:6; [M+H]+; GPCho(18:2(2E,4E)/20:4(5E,8E,11E,14E))	PC 36:3; [M+Na]+; GPCho(18:1(11E)/18:2(2E,4E))	133	WT
788.628	0.0274	0.452916	[M-H2O+H]+	806.571	1_PC(18:2_20:4)+H | 1_PC(16:0_22:6)+H | 1_PC(16:1_22:5)+H | 1_PC(18:1_20:5)+H | 1_PC(18:3_20:3)+H | 1_PC(18:4_20:2)+H | 1_PC(16:0_20:3)+Na | 1_PC(18:1_18:2)+Na | 1_PC(16:1_20:2)+Na | 1_PC(14:0_22:3)+Na | 1_PC(18:0_18:3)+Na | 1_PC(14:1_22:2)+Na | 1_PE(1...	PC	[M+H]+	1_PE(17:2_22:1)+Na | 1_PE(17:1_22:2)+Na | 1_PE(17:0_22:3)+Na | 1_PE(19:0_20:3)+Na | 1_PE(18:3_21:0)+Na | 1_PE(19:0_22:6)+H | 3_PE(41:6)+H	PE	[M+Na]+	PC 38:6; [M+H]+; GPCho(16:1(7Z)/22:5(4Z,7Z,10Z,13Z,16Z))	PC 38:6; [M+H]+; GPCho(16:1(7Z)/22:5(4Z,7Z,10Z,13Z,16Z))	133	WT
788.628	0.0274	0.452916	[M+H]+	788.545	1_OxPC(20:1_14:1(COOH))+H | 1_OxPC(16:0_18:3(OO)) | 1_OxPC(16:0_18:2(Ke,OH)) | 1_OxPC(20:1_14:1(Ke,OH)) | 1_OxPC(20:2_14:0(COOH))+H | 1_OxPC(20:2_14:1(OO)) | 1_OxPC(18:0_16:2(COOH))+H | 1_OxPC(21:0_13:2(COOH))+H | 1_OxPC(20:1(OH)_14:1(Ke)) | 1_OxPC(20:...	OxPC	[M+H]+	1_OxPE(24:1(OH)_13:1(CHO))+H | 1_OxPE(20:1_17:2(OO))+H | 1_OxPE(20:1_17:1(Ke,OH))+H | 1_OxPE(20:2_17:1(OO))+H | 1_OxPE(15:1(OH)_22:2(OH))+H | 1_OxPE(15:1(OH)_22:1(Ke))+H | 1_OxPE(22:2(OH)_15:0(CHO))+H | 1_OxPE(22:1(Ke)_15:0(CHO))+H | 1_OxPE(19:0_18:3(O...	OxPE	[M+H]+	NA	NA	133	WT
788.628	0.0274	0.452916	[M-H2O+H]+	806.652	1_OxTG(18:1_18:2_9:0(COOH))+NH4 | 1_OxTG(18:1_18:1_9:1(COOH))+NH4 | 1_OxTG(16:1_18:1_11:1(COOH))+NH4 | 1_OxTG(16:0_18:1_11:2(COOH))+NH4 | 1_OxTG(14:0_18:1_13:2(COOH))+NH4 | 1_OxTG(17:2(OH)_14:1(Ke)_14:0)+NH4 | 1_OxTG(14:1(Ke)_17:1(Ke)_14:0)+NH4 | 1_OxT...	OxTG	[M+NH4]+	1_OxTG(18:1_18:2_9:0(COOH))+NH4 | 1_OxTG(18:1_18:1_9:1(COOH))+NH4 | 1_OxTG(16:0_18:1_11:2(COOH))+NH4 | 1_OxTG(16:1_18:1_11:1(COOH))+NH4 | 1_OxTG(14:0_18:1_13:2(COOH))+NH4 | 1_OxTG(17:2(OH)_14:1(Ke)_14:0)+NH4 | 1_OxTG(14:1(Ke)_17:1(Ke)_14:0)+NH4 | 1_OxT...	OxTG	[M+NH4]+	NA	NA	133	WT
788.628	0.0274	0.452916	[M-H2O+H]+	806.721	1_TG(12:0_17:0_18:2)+NH4 | 1_TG(14:0_15:0_18:2)+NH4 | 1_TG(13:0_16:0_18:2)+NH4 | 1_TG(10:0_18:2_19:0)+NH4 | 1_TG(12:0_15:0_20:2)+NH4 | 1_TG(18:2_21:0_8:0)+NH4 | 1_TG(13:0_17:0_17:2)+NH4 | 1_TG(14:0_16:0_17:2)+NH4 | 1_TG(12:0_17:2_18:0)+NH4 | 1_TG(15:1_...	TG	[M+NH4]+	1_TG(12:0_17:0_18:2)+NH4 | 1_TG(14:0_15:0_18:2)+NH4 | 1_TG(12:0_15:0_20:2)+NH4 | 1_TG(13:0_16:0_18:2)+NH4 | 1_TG(12:0_15:1_20:1)+NH4 | 1_TG(12:0_17:2_18:0)+NH4 | 1_TG(12:0_17:1_18:1)+NH4 | 1_TG(10:0_18:2_19:0)+NH4 | 1_TG(13:0_17:0_17:2)+NH4 | 1_TG(15:1...	TG	[M+NH4]+	NA	NA	133	WT
788.628	0.0274	0.452916	[M+H]+	788.545	1_OxPC(20:1_14:1(COOH))+H | 1_OxPC(16:0_18:3(OO)) | 1_OxPC(16:0_18:2(Ke,OH)) | 1_OxPC(20:1_14:1(Ke,OH)) | 1_OxPC(18:0_16:2(COOH))+H | 1_OxPC(18:1_16:1(COOH))+H | 1_OxPC(18:1_16:1(Ke,OH)) | 1_OxPC(17:1(OH)_17:2(OH)) | 1_OxPC(17:1(OH)_17:1(Ke)) | 1_OxPC(...	OxPC	[M+H]+	1_OxPE(15:1(OH)_22:2(OH))+H | 1_OxPE(15:1(OH)_22:1(Ke))+H | 1_OxPE(22:2(OH)_15:0(CHO))+H | 1_OxPE(22:1(Ke)_15:0(CHO))+H | 1_OxPE(20:1_17:2(OO))+H | 1_OxPE(20:1_17:1(Ke,OH))+H | 1_OxPE(19:0_18:3(OO))+H | 1_OxPE(19:0_18:2(Ke,OH))+H | 1_OxPE(23:0_14:2(COO...	OxPE	[M+H]+	NA	NA	133	WT
535.3	0.0274	0.463175	[M+H (C13 isotope)]+	534.321	1_OxLPC(18:3(OH))+H | 1_OxLPC(18:2(Ke))+H	OxLPC	[M+H]+	1_OxLPC(18:3(OH))+H | 1_OxLPC(18:2(Ke))+H	OxLPC	[M+H]+	NA	NA	225	PHOSPHO1-KO
535.3	0.0274	0.463175	[M+H (C13 isotope)]+	534.357	4_LPE(22:2)+H			4_LPE(22:2)+H			NA	NA	225	PHOSPHO1-KO
535.3	0.0274	0.463175	[M+H (C13 isotope)]+	534.32	4_OxLPC(18:3(OH))+H | 4_OxLPC(18:2(Ke))+H | 4_PC(4:0_14:2)+H | 4_PC(4:1_14:1)+H | 4_PC(5:0_13:2)+H | 4_PC(5:1_13:1)+H | 4_PC(5:2_13:0)+H | 4_PC(6:0_12:2)+H | 4_PC(6:1_12:1)+H | 4_PC(6:2_12:0)+H | 4_PC(7:0_11:2)+H | 4_PC(7:1_11:1)+H | 4_PC(7:2_11:0)+H |...			4_OxLPC(18:3(OH))+H | 4_OxLPC(18:2(Ke))+H | 4_PC(4:0_14:2)+H | 4_PC(4:1_14:1)+H | 4_PC(5:0_13:2)+H | 4_PC(5:1_13:1)+H | 4_PC(5:2_13:0)+H | 4_PC(6:0_12:2)+H | 4_PC(6:1_12:1)+H | 4_PC(6:2_12:0)+H | 4_PC(7:0_11:2)+H | 4_PC(7:1_11:1)+H | 4_PC(7:2_11:0)+H |...			NA	NA	225	PHOSPHO1-KO
274.101	0.0274	0.489918	[NA]+	NA	NA	NA	NA	NA	NA	NA	NA	NA	132	WT
275.108	0.0273	0.403269	[NA]+	NA	NA	NA	NA	NA	NA	NA	NA	NA	134	WT
809.6	0.0273	0.434487	[M+H (C13 isotope)]+	808.586	1_PC(16:0_22:5)+H | 1_PC(18:1_20:4)+H | 1_PC(18:2_20:3)+H | 1_PC(18:4_20:1)+H | 1_PC(18:3_20:2)+H | 1_PC(18:0_20:5)+H | 1_PC(16:1_22:4)+H | 1_PC(16:0_20:2)+Na | 1_PC(18:0_18:2)+Na | 1_PC(16:1_20:1)+Na | 1_PC(18:1_18:1)+Na | 1_PC(14:0_22:2)+Na | 1_PC(14...	PC	[M+H]+	1_PE(17:1_22:1)+Na | 1_PE(19:0_20:2)+Na | 1_PE(17:0_22:2)+Na | 1_PE(18:2_21:0)+Na | 1_PE(19:0_22:5)+H | 1_PE(17:2_22:0)+Na | 1_PE(15:1_24:1)+Na | 1_PE(20:5_21:0)+H | 3_PE(41:5)+H	PE	[M+Na]+	PC 38:5; [M+H]+; GPCho(18:1(11E)/20:4(5E,8E,11E,14E))	PC 38:5; [M+H]+; GPCho(16:0/22:5(4Z,7Z,10Z,13Z,16Z))	227	PHOSPHO1-KO
809.6	0.0273	0.434487	[M+H (C13 isotope)]+	808.667	1_GlcCer_NS(d18:1/24:2)+H | 1_GlcCer_NS(d19:2/23:1)+H | 1_GlcCer_NS(d17:1/25:2)+H | 1_GlcCer_NS(d20:1/22:2)+H | 1_GlcCer_NS(d19:1/23:2)+H | 1_GlcCer_NS(d16:1/26:2)+H | 1_GlcCer_NS(d22:2/20:1)+H | 1_GlcCer_NS(d21:1/21:2)+H | 1_GlcCer_NS(d21:2/21:1)+H | ...	GlcCer_NS	[M+H]+	1_GlcCer_NS(d18:1/24:2)+H | 1_GlcCer_NS(d19:1/23:2)+H | 1_GlcCer_NS(d17:2/25:1)+H | 1_GlcCer_NS(d21:2/21:1)+H | 1_OxTG(16:0_18:2_11:0(COOH))+NH4 | 1_OxTG(16:0_18:1_11:1(COOH))+NH4 | 1_OxTG(18:0_18:2_9:0(COOH))+NH4 | 1_OxTG(16:0_16:1_13:1(COOH))+NH4 | 1...	GlcCer_NS	[M+H]+	NA	NA	227	PHOSPHO1-KO
809.6	0.0273	0.434487	[M+K]+	771.574	4_PEG(n=11_Na+_CH2=18_DBE=3_(2-NH3)) | 4_PEG(n=13_H+_CH2=13_DBE=1_(1-NH3))			4_PEG(n=11_Na+_CH2=18_DBE=3_(2-NH3)) | 4_PEG(n=13_H+_CH2=13_DBE=1_(1-NH3))			NA	NA	227	PHOSPHO1-KO
809.6	0.0273	0.434487	[M+H (C13 isotope)]+	808.571	1_OxPC(16:0_18:1(OOO)) | 1_OxPC(20:0_14:1(OOO)) | 1_OxPC(12:0_22:1(OOO)) | 1_OxPC(14:0_20:1(OOO)) | 1_OxPC(10:0_24:1(OOO)) | 1_OxPC(18:0_16:1(OOO)) | 1_OxPC(19:0_15:1(OOO)) | 1_OxPE(19:0_18:1(OOO))+H | 1_OxPE(21:0_16:1(OOO))+H | 1_OxPE(15:0_22:1(OOO))+...	OxPC	[M+H]+	1_OxPE(19:0_18:1(OOO))+H | 3_OxPE(37:1(OOO))+H | 1_OxPE(17:0_20:1(OOO))+H | 1_OxPE(13:0_24:1(OOO))+H | 1_OxPE(22:0_15:1(OOO))+H | 1_OxPE(20:0_17:1(OOO))+H | 1_OxTG(14:1_20:5_12:3(COOH))+NH4 | 1_OxTG(18:3_20:5_8:1(COOH))+NH4 | 1_OxTG(18:4_20:4_8:1(COOH)...	OxPE	[M+H]+	NA	NA	227	PHOSPHO1-KO
809.6	0.0273	0.434487	[M+H]+	809.575	4_PEG(n=14_H+_CH2=13_DBE=4_(2-NH3)) | 4_PEG(n=14_Na+_CH2=11_DBE=1_(2-NH3))			4_PEG(n=14_H+_CH2=13_DBE=4_(2-NH3)) | 4_PEG(n=14_Na+_CH2=11_DBE=1_(2-NH3))			NA	NA	227	PHOSPHO1-KO
809.6	0.0273	0.434487	[M-H2O+H]+	827.703	4_SM(d17:2_26:0)+H | 4_SM(d18:2_25:0)+H | 4_SM(d20:2_23:0)+H | 4_SM(d21:0_22:2)+H | 4_SM(d22:2_21:0)+H | 4_SM(d23:0_20:2)+H | 4_SM(d25:0_18:2)+H | 4_SM(d26:0_17:2)+H			4_SM(d17:2_26:0)+H | 4_SM(d18:2_25:0)+H | 4_SM(d20:2_23:0)+H | 4_SM(d21:0_22:2)+H | 4_SM(d22:2_21:0)+H | 4_SM(d23:0_20:2)+H | 4_SM(d25:0_18:2)+H | 4_SM(d26:0_17:2)+H			NA	NA	227	PHOSPHO1-KO
761.6	0.0273	0.45469	[M+H (C13 isotope)]+	760.586	1_PC(16:0_18:1)+H | 1_PC(12:0_22:1)+H | 1_PC(16:1_18:0)+H | 1_PC(15:1_19:0)+H | 1_PC(14:0_20:1)+H	PC	[M+H]+	1_PE(18:1_19:0)+H | 1_PE(15:0_22:1)+H | 1_PE(14:1_23:0)+H | 1_PE(17:1_20:0)+H | 1_PE(13:0_24:1)+H | 1_PE(17:0_20:1)+H | 1_PE(16:1_21:0)+H | 1_PE(15:1_22:0)+H | 3_PE(37:1)+H	PE	[M+H]+	PC 34:1; [M+H]+; GPCho(16:0/18:1(11E))	PC 34:1; [M+H]+; GPCho(16:0/18:1(11E))	135	WT
761.6	0.0273	0.45469	[M+H]+	761.63	5_NoID			5_NoID			NA	NA	135	WT
704.217	0.0273	0.497198	[NA]+	NA	NA	NA	NA	NA	NA	NA	NA	NA	226	PHOSPHO1-KO
870.454	0.0273	0.518691	[M+H]+	870.549	1_OxPC(16:0_22:6(OOOO)) | 1_OxPC(20:1(OOO)_18:4(Ke)) | 1_OxPC(20:1(OOO)_18:4(CHO)) | 1_OxPC(20:4(OH)_18:2(OOO)) | 1_OxPC(18:2(OOO)_20:3(Ke)) | 1_OxPC(20:5_18:1(OOOO)) | 1_OxPC(22:5(OH)_16:1(OOO)) | 1_OxPC(16:1(OOO)_22:4(Ke)) | 1_OxPC(18:2(OH)_20:4(OOO)...	OxPC	[M+H]+	1_OxPC(16:0_20:3(OOOO))+Na | 1_OxPC(18:2_18:1(OOOO))+Na | 1_OxPC(22:2_14:1(OOOO))+Na | 1_OxPC(14:1_22:2(OOOO))+Na | 1_OxPC(16:1_20:2(OOOO))+Na | 1_OxPC(18:1_18:2(OOOO))+Na | 1_OxPC(14:0_22:3(OOOO))+Na | 1_OxPC(18:0_18:3(OOOO))+Na | 1_OxPC(20:2_16:1(OOO...	OxPC	[M+Na]+	NA	NA	228	PHOSPHO1-KO
745.238	0.0272	0.475936	[NA]+	NA	NA	NA	NA	NA	NA	NA	NA	NA	136	WT
460.254	0.0272	0.525778	[M-H2O+H]+	478.294	1_LPE(18:2)+H	LPE	[M+H]+	1_LPE(18:2)+H	LPE	[M+H]+	lysoPE 18:2; [M+H]+; PE(18:2(2E,4E)/0:0)	lysoPE 18:2; [M+H]+; PE(18:2(2E,4E)/0:0)	229	PHOSPHO1-KO
154.002	0.0271	0.384654	[NA]+	NA	NA	NA	NA	NA	NA	NA	NA	NA	137	WT
235.171	0.0271	0.485632	[NA]+	NA	NA	NA	NA	NA	NA	NA	NA	NA	138	WT
932.571	0.0271	0.534294	[M+K]+	894.535	4_OxPC(14:1(OOO)_22:3(OOOO)) | 4_OxPC(16:1(OOO)_20:3(OOOO)) | 4_OxPC(18:1(OOO)_18:3(OOOO)) | 4_OxPC(18:2(OOO)_18:2(OOOO)) | 4_OxPC(18:3(OOO)_18:1(OOOO)) | 4_OxPC(20:3(OOO)_16:1(OOOO)) | 4_OxPC(22:3(OOO)_14:1(OOOO)) | 4_OxPE(17:1(OOO)_22:3(OOOO))+H | 4_...			4_OxPC(14:1(OOO)_22:3(OOOO)) | 4_OxPC(16:1(OOO)_20:3(OOOO)) | 4_OxPC(18:1(OOO)_18:3(OOOO)) | 4_OxPC(18:2(OOO)_18:2(OOOO)) | 4_OxPC(18:3(OOO)_18:1(OOOO)) | 4_OxPC(20:3(OOO)_16:1(OOOO)) | 4_OxPC(22:3(OOO)_14:1(OOOO)) | 4_OxPE(17:1(OOO)_22:3(OOOO))+H | 4_...			NA	NA	232	PHOSPHO1-KO
574.203	0.0271	0.540929	[NA]+	NA	NA	NA	NA	NA	NA	NA	NA	NA	139	WT
823.583	0.0271	0.553571	[M+H (C13 isotope)]+	822.565	1_OxPC(16:0_22:6(OH)) | 1_OxPC(16:0_22:5(Ke)) | 1_OxPC(18:0_20:5(Ke)) | 1_OxPC(20:2_18:4(OH)) | 1_OxPC(20:2_18:3(Ke)) | 1_OxPC(19:0_19:5(CHO))+H | 1_OxPC(20:5_18:1(OH)) | 1_OxPC(18:2_20:4(OH)) | 1_OxPC(18:2_20:3(Ke)) | 1_OxPC(20:4_18:1(Ke)) | 1_OxPC(22...	OxPC	[M+H]+	1_OxPC(19:0_17:2(Ke))+Na | 1_OxPC(25:0_11:2(CHO))+Na | 1_OxPC(16:0_20:3(OH))+Na | 1_OxPC(16:0_20:2(Ke))+Na | 1_OxPC(18:1_18:2(OH))+Na | 1_OxPC(18:1_18:1(Ke))+Na | 1_OxPC(21:0_15:2(CHO))+Na | 1_OxPC(26:0_10:2(CHO))+Na | 1_OxPC(16:1_20:2(OH))+Na | 1_OxPC...	OxPC	[M+Na]+	NA	NA	231	PHOSPHO1-KO
823.583	0.0271	0.553571	[M+H (C13 isotope)]+	822.565	1_OxPC(16:0_22:6(OH)) | 1_OxPC(16:0_22:5(Ke)) | 1_OxPC(18:0_20:5(Ke)) | 1_OxPC(19:0_19:5(CHO))+H | 1_OxPC(20:5_18:1(OH)) | 1_OxPC(18:2_20:4(OH)) | 1_OxPC(18:2_20:3(Ke)) | 1_OxPC(20:2_18:4(OH)) | 1_OxPC(20:2_18:3(Ke)) | 1_OxPC(22:3_16:2(CHO))+H | 1_OxPC...	OxPC	[M+H]+	1_OxPC(19:0_17:2(Ke))+Na | 1_OxPC(18:1_18:2(OH))+Na | 1_OxPC(18:1_18:1(Ke))+Na | 1_OxPC(25:0_11:2(CHO))+Na | 1_OxPC(16:0_20:3(OH))+Na | 1_OxPC(16:0_20:2(Ke))+Na | 1_OxPC(23:0_13:2(CHO))+Na | 1_OxPC(26:0_10:2(CHO))+Na | 1_OxPC(22:0_14:2(CHO))+Na | 1_OxP...	OxPC	[M+Na]+	NA	NA	231	PHOSPHO1-KO
823.583	0.0271	0.553571	[M+H (C13 isotope)]+	822.565	1_OxPC(16:0_22:6(OH)) | 1_OxPC(16:0_22:5(Ke)) | 1_OxPC(18:2_20:4(OH)) | 1_OxPC(18:2_20:3(Ke)) | 1_OxPC(18:1_20:4(Ke)) | 1_OxPC(18:1_20:5(OH)) | 1_OxPC(22:1_16:4(CHO))+H | 1_OxPC(18:0_20:5(Ke)) | 1_OxPC(18:3_20:3(OH)) | 1_OxPC(18:3_20:2(Ke)) | 1_OxPC(22...	OxPC	[M+H]+	1_OxPC(21:0_15:2(CHO))+Na | 1_OxPC(16:0_20:3(OH))+Na | 1_OxPC(16:0_20:2(Ke))+Na | 1_OxPC(18:2_18:1(OH))+Na | 1_OxPC(19:0_17:2(Ke))+Na | 1_OxPC(22:1_14:1(CHO))+Na | 1_OxPC(22:1_14:1(Ke))+Na | 1_OxPC(18:1_18:2(OH))+Na | 1_OxPC(18:1_18:1(Ke))+Na | 1_OxPC(...	OxPC	[M+Na]+	NA	NA	231	PHOSPHO1-KO
823.583	0.0271	0.553571	[M+H (C13 isotope)]+	822.602	4_PC(17:0_22:5)+H | 4_PC(17:1_22:4)+H | 4_PC(17:2_22:3)+H | 4_PC(19:0_20:5)+H | 4_PC(4:0_35:5)+H | 4_PC(4:1_35:4)+H | 4_PC(5:0_34:5)+H | 4_PC(5:1_34:4)+H | 4_PC(5:2_34:3)+H | 4_PC(6:0_33:5)+H | 4_PC(6:1_33:4)+H | 4_PC(6:2_33:3)+H | 4_PC(7:0_32:5)+H | 4...			4_PC(17:0_22:5)+H | 4_PC(17:1_22:4)+H | 4_PC(17:2_22:3)+H | 4_PC(19:0_20:5)+H | 4_PC(4:0_35:5)+H | 4_PC(4:1_35:4)+H | 4_PC(5:0_34:5)+H | 4_PC(5:1_34:4)+H | 4_PC(5:2_34:3)+H | 4_PC(6:0_33:5)+H | 4_PC(6:1_33:4)+H | 4_PC(6:2_33:3)+H | 4_PC(7:0_32:5)+H | 4...			NA	NA	231	PHOSPHO1-KO
823.583	0.0271	0.553571	[M+H (C13 isotope)]+	822.587	1_OxPC(21:0_14:1(OOO)) | 1_OxPC(20:0_15:1(OOO)) | 1_OxPC(15:0_20:1(OOO)) | 1_OxPC(17:0_18:1(OOO)) | 1_OxPC(19:0_16:1(OOO)) | 1_OxPC(13:0_22:1(OOO)) | 1_OxPC(18:0_17:1(OOO)) | 1_OxPE(16:0_22:1(OOO))+H | 1_OxPE(20:0_18:1(OOO))+H | 1_OxPE(21:0_17:1(OOO))+...	OxPC	[M+H]+	1_OxPE(16:0_22:1(OOO))+H | 1_OxPE(14:0_24:1(OOO))+H | 1_OxPE(20:0_18:1(OOO))+H | 1_OxPE(23:0_15:1(OOO))+H | 1_OxPE(22:0_16:1(OOO))+H | 1_OxPE(21:0_17:1(OOO))+H | 1_OxPE(18:0_20:1(OOO))+H | 1_OxPE(24:0_14:1(OOO))+H | 3_OxPE(38:1(OOO))+H | 1_OxTG(18:3_22...	OxPE	[M+H]+	NA	NA	231	PHOSPHO1-KO
823.583	0.0271	0.553571	[M+H (C13 isotope)]+	822.587	1_OxPC(21:0_14:1(OOO)) | 1_OxPC(20:0_15:1(OOO)) | 1_OxPC(15:0_20:1(OOO)) | 1_OxPC(17:0_18:1(OOO)) | 1_OxPC(19:0_16:1(OOO)) | 1_OxPC(13:0_22:1(OOO)) | 1_OxPC(18:0_17:1(OOO)) | 1_OxPE(16:0_22:1(OOO))+H | 1_OxPE(20:0_18:1(OOO))+H | 1_OxPE(21:0_17:1(OOO))+...	OxPC	[M+H]+	1_OxPE(16:0_22:1(OOO))+H | 1_OxPE(14:0_24:1(OOO))+H | 1_OxPE(20:0_18:1(OOO))+H | 1_OxPE(23:0_15:1(OOO))+H | 1_OxPE(22:0_16:1(OOO))+H | 1_OxPE(21:0_17:1(OOO))+H | 1_OxPE(18:0_20:1(OOO))+H | 1_OxPE(24:0_14:1(OOO))+H | 3_OxPE(38:1(OOO))+H | 1_OxTG(18:3_22...	OxPE	[M+H]+	NA	NA	231	PHOSPHO1-KO
823.583	0.0271	0.553571	[M-H2O+H]+	841.669	4_PA(20:2_26:0)+H | 4_PA(22:1_24:1)+H | 4_PA(22:2_24:0)+H | 4_PEG(n=13_H+_CH2=18_DBE=1_(2-NH3))			4_PA(20:2_26:0)+H | 4_PA(22:1_24:1)+H | 4_PA(22:2_24:0)+H | 4_PEG(n=13_H+_CH2=18_DBE=1_(2-NH3))			NA	NA	231	PHOSPHO1-KO
823.583	0.0271	0.553571	[M+H (C13 isotope)]+	822.587	1_OxPC(21:0_14:1(OOO)) | 1_OxPC(19:0_16:1(OOO)) | 1_OxPC(15:0_20:1(OOO)) | 1_OxPC(20:0_15:1(OOO)) | 1_OxPC(18:0_17:1(OOO)) | 1_OxPC(17:0_18:1(OOO)) | 1_OxPC(13:0_22:1(OOO)) | 1_OxPE(16:0_22:1(OOO))+H | 1_OxPE(20:0_18:1(OOO))+H | 1_OxPE(21:0_17:1(OOO))+...	OxPC	[M+H]+	1_OxPE(14:0_24:1(OOO))+H | 1_OxPE(23:0_15:1(OOO))+H | 1_OxPE(16:0_22:1(OOO))+H | 1_OxPE(20:0_18:1(OOO))+H | 1_OxPE(22:0_16:1(OOO))+H | 1_OxPE(21:0_17:1(OOO))+H | 1_OxPE(24:0_14:1(OOO))+H | 1_OxPE(18:0_20:1(OOO))+H | 3_OxPE(38:1(OOO))+H | 1_OxTG(18:3_22...	OxPE	[M+H]+	NA	NA	231	PHOSPHO1-KO
823.583	0.0271	0.553571	[M+H (C13 isotope)]+	822.587	1_OxPC(21:0_14:1(OOO)) | 1_OxPC(15:0_20:1(OOO)) | 1_OxPC(20:0_15:1(OOO)) | 1_OxPC(17:0_18:1(OOO)) | 1_OxPC(19:0_16:1(OOO)) | 1_OxPC(13:0_22:1(OOO)) | 1_OxPC(18:0_17:1(OOO)) | 1_OxPE(16:0_22:1(OOO))+H | 1_OxPE(20:0_18:1(OOO))+H | 1_OxPE(24:0_14:1(OOO))+...	OxPC	[M+H]+	1_OxPE(16:0_22:1(OOO))+H | 1_OxPE(20:0_18:1(OOO))+H | 1_OxPE(22:0_16:1(OOO))+H | 1_OxPE(23:0_15:1(OOO))+H | 1_OxPE(18:0_20:1(OOO))+H | 3_OxPE(38:1(OOO))+H | 1_OxTG(18:3_22:6_7:0(COOH))+NH4 | 1_OxTG(18:3_18:4_11:2(COOH))+NH4 | 1_OxTG(16:1_22:6_9:2(COOH)...	OxPE	[M+H]+	NA	NA	231	PHOSPHO1-KO
639.505	0.0271	0.654635	[M+H (C13 isotope)]+	638.537	4_TG(10:0_17:2_8:0)+NH4			1_TG(10:0_17:2_8:0)+NH4	TG	[M+NH4]+	NA	NA	230	PHOSPHO1-KO
639.505	0.0271	0.654635	[M+Na]+	617.516	5_NoID			5_NoID			NA	NA	230	PHOSPHO1-KO
773.663	0.027	0.464116	[NA]+	NA	NA	NA	NA	NA	NA	NA	NA	NA	234	PHOSPHO1-KO
178.094	0.027	0.507475	[NA]+	NA	NA	NA	NA	NA	NA	NA	NA	NA	233	PHOSPHO1-KO
955.284	0.027	0.58924	[NA]+	NA	NA	NA	NA	NA	NA	NA	NA	NA	140	WT
688.332	0.0269	0.431578	[M+H]+	688.347	4_OxPC(18:4(OO)_7:1(COOH)) | 4_OxPC(20:5(OO)_5:0(COOH)) | 4_OxPC(22:5(OO)_3:0(COOH)) | 4_OxPC(18:4(OOO)_7:1(CHO)) | 4_OxPC(20:5(OOO)_5:0(CHO)) | 4_OxPC(22:5(OOO)_3:0(CHO)) | 4_OxPC(18:3(Ke,OH)_7:1(COOH)) | 4_OxPC(18:4(Ke,OH)_7:0(COOH)) | 4_OxPC(20:4(Ke...			4_OxPC(18:4(OO)_7:1(COOH)) | 4_OxPC(20:5(OO)_5:0(COOH)) | 4_OxPC(22:5(OO)_3:0(COOH)) | 4_OxPC(18:4(OOO)_7:1(CHO)) | 4_OxPC(20:5(OOO)_5:0(CHO)) | 4_OxPC(22:5(OOO)_3:0(CHO)) | 4_OxPC(18:3(Ke,OH)_7:1(COOH)) | 4_OxPC(18:4(Ke,OH)_7:0(COOH)) | 4_OxPC(20:4(Ke...			NA	NA	141	WT
561.456	0.0269	0.518914	[M+H]+	561.45	4_PEG(n=8_H+_CH2=14_DBE=3_(2-NH3))			4_PEG(n=8_H+_CH2=14_DBE=3_(2-NH3))			NA	NA	235	PHOSPHO1-KO
561.456	0.0269	0.518914	[M-H2O+H]+	579.463	5_NoID			5_NoID			NA	NA	235	PHOSPHO1-KO
981.747	0.0269	0.539656	[NA]+	NA	NA	NA	NA	NA	NA	NA	NA	NA	236	PHOSPHO1-KO
787.621	0.0268	0.415654	[M+H (C13 isotope)]+	786.602	1_PC(18:0_18:2)+H | 1_PC(16:0_20:2)+H | 1_PC(17:2_19:0)+H | 1_PC(18:1_18:1)+H | 1_PC(16:1_20:1)+H | 1_PC(14:0_22:2)+H | 1_PC(14:1_22:1)+H	PC	[M+H]+	1_PE(18:2_21:0)+H | 1_PE(19:0_20:2)+H | 1_PE(17:0_22:2)+H | 1_PE(17:2_22:0)+H | 1_PE(17:1_22:1)+H | 1_PE(15:1_24:1)+H | 3_PE(39:2)+H	PE	[M+H]+	PC 36:2; [M+H]+; GPCho(18:0/18:2(2E,4E))	PC 36:2; [M+H]+; GPCho(18:0/18:2(2E,4E))	143	WT
787.621	0.0268	0.415654	[M+H (C13 isotope)]+	786.662	1_TG(10:0_18:2_18:3)+NH4 | 1_TG(18:2_20:3_8:0)+NH4 | 1_TG(14:1_14:1_18:3)+NH4 | 1_TG(18:3_20:2_8:0)+NH4 | 1_TG(10:0_14:0_22:5)+NH4 | 1_TG(10:0_16:1_20:4)+NH4 | 1_TG(10:0_18:1_18:4)+NH4 | 1_TG(10:0_14:1_22:4)+NH4 | 1_TG(10:0_16:0_20:5)+NH4 | 1_TG(14:0_1...	TG	[M+NH4]+	1_TG(10:0_18:2_18:3)+NH4 | 1_TG(10:0_18:1_18:4)+NH4 | 1_TG(10:0_14:0_22:5)+NH4 | 1_TG(10:0_16:1_20:4)+NH4 | 1_TG(10:0_14:1_22:4)+NH4 | 1_TG(10:0_16:0_20:5)+NH4 | 1_TG(18:2_20:3_8:0)+NH4 | 1_TG(18:3_20:2_8:0)+NH4 | 1_TG(14:1_14:1_18:3)+NH4 | 1_TG(14:0_1...	TG	[M+NH4]+	NA	NA	143	WT
787.621	0.0268	0.415654	[M+H (C13 isotope)]+	786.566	4_OxPC(19:0_16:2(CHO))+H | 4_OxPC(20:2_15:0(CHO))+H | 4_OxPC(20:1_15:1(CHO))+H | 4_OxPC(20:0_15:2(CHO))+H | 4_OxPC(21:0_14:2(CHO))+H | 4_OxPC(22:2_13:0(CHO))+H | 4_OxPC(22:1_13:1(CHO))+H | 4_OxPC(22:0_13:2(CHO))+H | 4_OxPC(23:0_12:2(CHO))+H | 4_OxPC(24...			4_OxPC(19:0_16:2(CHO))+H | 4_OxPC(20:2_15:0(CHO))+H | 4_OxPC(20:1_15:1(CHO))+H | 4_OxPC(20:0_15:2(CHO))+H | 4_OxPC(21:0_14:2(CHO))+H | 4_OxPC(22:2_13:0(CHO))+H | 4_OxPC(22:1_13:1(CHO))+H | 4_OxPC(22:0_13:2(CHO))+H | 4_OxPC(23:0_12:2(CHO))+H | 4_OxPC(24...			NA	NA	143	WT
243.108	0.0268	0.419229	[NA]+	NA	NA	NA	NA	NA	NA	NA	NA	NA	237	PHOSPHO1-KO
276.171	0.0268	0.482162	[NA]+	NA	NA	NA	NA	NA	NA	NA	NA	NA	142	WT
264.136	0.0267	0.399355	[NA]+	NA	NA	NA	NA	NA	NA	NA	NA	NA	238	PHOSPHO1-KO
336.128	0.0266	0.424398	[NA]+	NA	NA	NA	NA	NA	NA	NA	NA	NA	239	PHOSPHO1-KO
109.055	0.0266	0.433951	[NA]+	NA	NA	NA	NA	NA	NA	NA	NA	NA	144	WT
875.706	0.0266	0.524345	[M+H (C13 isotope)]+	874.787	1_TG(16:0_18:1_18:2)+NH4 | 1_TG(16:1_18:1_18:1)+NH4 | 1_TG(16:1_18:0_18:2)+NH4 | 1_TG(16:0_18:0_18:3)+NH4 | 1_TG(14:0_18:1_20:2)+NH4 | 1_TG(16:0_16:1_20:2)+NH4 | 1_TG(14:1_18:1_20:1)+NH4 | 1_TG(17:1_17:1_18:1)+NH4 | 1_TG(17:0_17:2_18:1)+NH4 | 1_TG(12:0...	TG	[M+NH4]+	1_TG(16:0_18:1_18:2)+NH4 | 1_TG(16:1_18:1_18:1)+NH4 | 1_TG(16:0_16:1_20:2)+NH4 | 1_TG(14:0_18:1_20:2)+NH4 | 1_TG(14:1_18:1_20:1)+NH4 | 1_TG(17:0_17:2_18:1)+NH4 | 1_TG(17:1_17:1_18:1)+NH4 | 1_TG(12:0_18:1_22:2)+NH4 | 1_TG(16:1_18:0_18:2)+NH4 | 1_TG(16:0...	TG	[M+NH4]+	TG 52:3; [M+NH4]+; TG(16:0/18:1/18:2)	TG 52:3; [M+NH4]+; TG(16:0/18:1/18:2)	240	PHOSPHO1-KO
875.706	0.0266	0.524345	[M+H (C13 isotope)]+	874.714	1_OxTG(14:0_18:2_18:3(OO))+NH4 | 1_OxTG(14:0_18:2_18:2(Ke,OH))+NH4 | 1_OxTG(16:1_16:1_18:3(OO))+NH4 | 1_OxTG(16:1_16:1_18:2(Ke,OH))+NH4 | 1_OxTG(14:1_18:1_18:3(OO))+NH4 | 1_OxTG(14:1_18:1_18:2(Ke,OH))+NH4 | 1_OxTG(14:1_18:2_18:2(OOH))+NH4 | 1_OxTG(14:1...	OxTG	[M+NH4]+	1_OxTG(14:0_18:2_18:3(OO))+NH4 | 1_OxTG(14:0_18:2_18:2(Ke,OH))+NH4 | 1_OxTG(14:0_16:1_20:4(OOH))+NH4 | 1_OxTG(14:0_16:1_20:3(Ke,OH))+NH4 | 1_OxTG(14:0_18:1_18:4(OO))+NH4 | 1_OxTG(14:0_18:1_18:3(Ke,OH))+NH4 | 1_OxTG(14:0_18:3_18:2(OOH))+NH4 | 1_OxTG(14:...	OxTG	[M+NH4]+	NA	NA	240	PHOSPHO1-KO
875.706	0.0266	0.524345	[M+H (C13 isotope)]+	874.714	4_OxTG(14:0_16:1_20:4(OOH))+NH4 | 4_OxTG(14:0_18:0_18:4(COOH))+NH4 | 4_OxTG(14:0_18:3_18:2(OOH))+NH4 | 4_OxTG(14:1_16:0_20:4(OOH))+NH4 | 4_OxTG(14:1_18:2_18:2(OOH))+NH4 | 4_OxTG(16:0_16:0_18:4(COOH))+NH4 | 4_OxTG(16:0_18:0_16:4(COOH))+NH4 | 4_OxTG(16:0...			4_OxTG(14:0_16:1_20:4(OOH))+NH4 | 4_OxTG(14:0_18:0_18:4(COOH))+NH4 | 4_OxTG(14:0_18:3_18:2(OOH))+NH4 | 4_OxTG(14:1_16:0_20:4(OOH))+NH4 | 4_OxTG(14:1_18:2_18:2(OOH))+NH4 | 4_OxTG(16:0_16:0_18:4(COOH))+NH4 | 4_OxTG(16:0_18:0_16:4(COOH))+NH4 | 4_OxTG(16:0...			NA	NA	240	PHOSPHO1-KO
875.706	0.0266	0.524345	[M+H (C13 isotope)]+	874.787	1_TG(16:0_18:1_18:2)+NH4 | 1_TG(16:1_18:1_18:1)+NH4 | 1_TG(16:1_18:0_18:2)+NH4 | 1_TG(14:0_18:1_20:2)+NH4 | 1_TG(17:0_17:2_18:1)+NH4 | 1_TG(14:1_18:1_20:1)+NH4 | 1_TG(14:0_18:2_20:1)+NH4 | 1_TG(16:0_16:1_20:2)+NH4 | 1_TG(14:1_18:2_20:0)+NH4 | 1_TG(15:1...	TG	[M+NH4]+	1_TG(16:0_18:1_18:2)+NH4 | 1_TG(16:0_16:1_20:2)+NH4 | 1_TG(16:0_18:0_18:3)+NH4 | 1_TG(16:1_18:1_18:1)+NH4 | 1_TG(14:0_16:0_22:3)+NH4 | 1_TG(14:1_16:0_22:2)+NH4 | 1_TG(16:0_16:0_20:3)+NH4 | 1_TG(14:0_18:1_20:2)+NH4 | 1_TG(14:1_18:1_20:1)+NH4 | 1_TG(17:0...	TG	[M+NH4]+	TG 52:3; [M+NH4]+; TG(16:0/18:1/18:2)	TG 52:3; [M+NH4]+; TG(16:0/18:1/18:2)	240	PHOSPHO1-KO
875.706	0.0266	0.524345	[M+K]+	837.695	5_NoID			5_NoID			NA	NA	240	PHOSPHO1-KO
894.454	0.0265	0.445497	[M+Na]+	872.565	1_OxPC(20:1_18:4(OOOO)) | 1_OxPC(18:3(OO)_20:2(OO)) | 1_OxPC(18:3(OO)_20:1(Ke,OH)) | 1_OxPC(20:2(OO)_18:2(Ke,OH)) | 1_OxPC(18:2(Ke,OH)_20:1(Ke,OH)) | 1_OxPC(20:3(OH)_18:2(OOO)) | 1_OxPC(18:2(OOO)_20:2(Ke)) | 1_OxPC(16:0_22:5(OOOO)) | 1_OxPC(18:1_20:4(O...	OxPC	[M+H]+	1_OxPE(17:0_22:2(OOOO))+Na | 1_OxPE(22:1(OH)_17:1(OOO))+Na | 1_OxPE(15:1(OH)_24:1(OOO))+Na | 1_OxPE(24:1(OOO)_15:0(CHO))+Na | 1_OxPE(19:0_20:2(OOOO))+Na | 1_OxPE(22:0_17:2(OOOO))+Na | 1_OxPE(24:1_15:1(OOOO))+Na | 1_OxPE(15:1_24:1(OOOO))+Na | 1_OxPE(22:...	OxPE	[M+Na]+	NA	NA	146	WT
894.454	0.0265	0.445497	[M+H]+	894.535	4_OxPC(14:1(OOO)_22:3(OOOO)) | 4_OxPC(16:1(OOO)_20:3(OOOO)) | 4_OxPC(18:1(OOO)_18:3(OOOO)) | 4_OxPC(18:2(OOO)_18:2(OOOO)) | 4_OxPC(18:3(OOO)_18:1(OOOO)) | 4_OxPC(20:3(OOO)_16:1(OOOO)) | 4_OxPC(22:3(OOO)_14:1(OOOO)) | 4_OxPE(17:1(OOO)_22:3(OOOO))+H | 4_...			4_OxPC(14:1(OOO)_22:3(OOOO)) | 4_OxPC(16:1(OOO)_20:3(OOOO)) | 4_OxPC(18:1(OOO)_18:3(OOOO)) | 4_OxPC(18:2(OOO)_18:2(OOOO)) | 4_OxPC(18:3(OOO)_18:1(OOOO)) | 4_OxPC(20:3(OOO)_16:1(OOOO)) | 4_OxPC(22:3(OOO)_14:1(OOOO)) | 4_OxPE(17:1(OOO)_22:3(OOOO))+H | 4_...			NA	NA	146	WT
739.254	0.0265	0.447098	[NA]+	NA	NA	NA	NA	NA	NA	NA	NA	NA	145	WT
561.33	0.0265	0.522995	[M+H (C13 isotope)]+	560.336	1_OxLPC(20:4(OH))+H | 1_OxLPC(20:3(Ke))+H | 1_OxLPC(18:1(OH))+Na | 1_PC(8:0_10:0)+Na | 1_PE(8:0_13:0)+Na	OxLPC	[M+H]+	1_OxLPC(20:4(OH))+H | 1_OxLPC(20:3(Ke))+H | 1_OxLPC(18:1(OH))+Na | 1_PE(8:0_13:0)+Na	OxLPC	[M+H]+	NA	NA	241	PHOSPHO1-KO
188.047	0.0264	0.546451	[NA]+	NA	NA	NA	NA	NA	NA	NA	NA	NA	147	WT
389.025	0.0264	0.64423	[NA]+	NA	NA	NA	NA	NA	NA	NA	NA	NA	148	WT
961.611	0.0263	0.576484	[M+Na]+	939.692	4_MGDG(22:6_26:2)+H | 4_MGDG(24:4_24:4)+H | 4_MGDG(26:2_22:6)+H | 4_MGDG(20:5_26:0)+Na | 4_MGDG(22:4_24:1)+Na | 4_MGDG(22:5_24:0)+Na			4_MGDG(22:6_26:2)+H | 4_MGDG(24:4_24:4)+H | 4_MGDG(26:2_22:6)+H | 4_MGDG(20:5_26:0)+Na | 4_MGDG(22:4_24:1)+Na | 4_MGDG(22:5_24:0)+Na			NA	NA	242	PHOSPHO1-KO
307.107	0.0262	0.417002	[NA]+	NA	NA	NA	NA	NA	NA	NA	NA	NA	149	WT
587.197	0.0262	0.438254	[NA]+	NA	NA	NA	NA	NA	NA	NA	NA	NA	150	WT
888.479	0.0262	0.466476	[M+Na]+	866.592	4_OxPC(21:0_19:5(COOH))+H | 4_OxPC(22:1_18:4(COOH))+H | 4_OxPC(22:0_18:5(COOH))+H | 4_OxPC(24:1_16:4(COOH))+H | 4_OxPC(22:4_18:2(OOH)) | 4_OxPC(18:4_22:2(OO)) | 4_OxPC(18:4_22:1(Ke,OH)) | 4_OxPC(18:3_22:3(OO)) | 4_OxPC(18:3_22:2(Ke,OH)) | 4_OxPC(18:2_2...			4_OxPC(21:0_19:5(COOH))+H | 4_OxPC(22:1_18:4(COOH))+H | 4_OxPC(22:0_18:5(COOH))+H | 4_OxPC(24:1_16:4(COOH))+H | 4_OxPC(22:4_18:2(OOH)) | 4_OxPC(18:4_22:2(OO)) | 4_OxPC(18:4_22:1(Ke,OH)) | 4_OxPC(18:3_22:3(OO)) | 4_OxPC(18:3_22:2(Ke,OH)) | 4_OxPC(18:2_2...			NA	NA	243	PHOSPHO1-KO
888.479	0.0262	0.466476	[M+Na]+	866.555	1_OxPC(20:1(OO)_19:5(CHO)) | 1_OxPC(22:4(OH)_17:2(Ke,OH)) | 1_OxPC(22:3(Ke)_17:2(Ke,OH)) | 1_OxPC(17:1(OH)_22:6(OO)) | 1_OxPC(17:1(OH)_22:5(Ke,OH)) | 1_OxPC(22:4(OO)_17:2(Ke)) | 1_OxPC(17:2(Ke)_22:3(Ke,OH)) | 1_OxPC(17:2(OH)_22:5(OO)) | 1_OxPC(17:2(OH)...	OxPC	[M+H]+	1_OxPC(20:2_17:2(OOO))+Na | 1_OxPC(19:0_18:4(OOO))+Na | 1_OxPC(22:3_15:1(OOO))+Na | 1_OxPC(20:3_17:1(OOO))+Na | 1_OxPC(17:1_20:3(OOO))+Na | 1_OxPC(15:1_22:3(OOO))+Na | 1_OxPC(17:0_20:4(OOO))+Na | 1_OxPC(15:0_22:4(OOO))+Na | 1_OxPE(22:3_18:1(OOO))+Na | ...	OxPC	[M+Na]+	NA	NA	243	PHOSPHO1-KO
888.479	0.0262	0.466476	[M+Na]+	866.555	1_OxPC(17:2(OH)_22:5(OO)) | 1_OxPC(17:2(OH)_22:4(Ke,OH)) | 1_OxPC(22:5(OO)_17:1(Ke)) | 1_OxPC(17:1(Ke)_22:4(Ke,OH)) | 1_OxPC(22:6(OH)_17:1(OO)) | 1_OxPC(17:1(OO)_22:5(Ke)) | 1_OxPC(17:1(OH)_22:6(OO)) | 1_OxPC(17:1(OH)_22:5(Ke,OH)) | 1_OxPC(17:2_22:5(OO...	OxPC	[M+H]+	1_OxPC(22:3_15:1(OOO))+Na | 1_OxPC(20:3_17:1(OOO))+Na | 1_OxPC(17:1_20:3(OOO))+Na | 1_OxPC(19:0_18:4(OOO))+Na | 1_OxPC(15:1_22:3(OOO))+Na | 1_OxPE(22:3_18:1(OOO))+Na | 1_OxPE(22:2_18:2(OOO))+Na | 1_OxPE(18:3(OH)_22:1(OO))+Na | 1_OxPE(22:1(OO)_18:2(Ke))...	OxPC	[M+Na]+	NA	NA	243	PHOSPHO1-KO
635.4	0.0262	0.486512	[M+Na]+	613.484	4_PEG(n=7_Na+_CH2=19_DBE=1_(1-NH3))			4_PEG(n=7_Na+_CH2=19_DBE=1_(1-NH3))			NA	NA	151	WT
635.4	0.0262	0.486512	[M+H (C13 isotope)]+	634.408	4_OxPC(8:0_16:1(CHO))+H | 4_OxPC(10:0_14:1(CHO))+H | 4_OxPC(12:0_12:1(CHO))+H | 4_OxPC(13:0_11:1(CHO))+H | 4_OxPC(14:1_10:0(CHO))+H | 4_OxPC(14:0_10:1(CHO))+H | 4_OxPC(15:1_9:0(CHO))+H | 4_OxPC(15:0_9:1(CHO))+H | 4_OxPC(16:1_8:0(CHO))+H | 4_OxPC(16:0_8...			4_OxPC(8:0_16:1(CHO))+H | 4_OxPC(10:0_14:1(CHO))+H | 4_OxPC(12:0_12:1(CHO))+H | 4_OxPC(13:0_11:1(CHO))+H | 4_OxPC(14:1_10:0(CHO))+H | 4_OxPC(14:0_10:1(CHO))+H | 4_OxPC(15:1_9:0(CHO))+H | 4_OxPC(15:0_9:1(CHO))+H | 4_OxPC(16:1_8:0(CHO))+H | 4_OxPC(16:0_8...			NA	NA	151	WT
628.546	0.0261	0.394717	[M+H]+	628.552	1_TG(10:0_12:0_12:0)+NH4 | 1_TG(12:0_14:0_8:0)+NH4 | 1_TG(10:0_10:0_14:0)+NH4 | 1_TG(10:0_16:0_8:0)+NH4 | 1_TG(18:0_8:0_8:0)+NH4	TG	[M+NH4]+	1_TG(10:0_12:0_12:0)+NH4 | 1_TG(12:0_14:0_8:0)+NH4 | 1_TG(10:0_10:0_14:0)+NH4 | 1_TG(10:0_16:0_8:0)+NH4 | 1_TG(18:0_8:0_8:0)+NH4 | 1_TG(13:0_13:0_8:0)+NH4	TG	[M+NH4]+	NA	NA	153	WT
857.764	0.0261	0.417658	[M+K]+	819.728	5_NoID			5_NoID			NA	NA	247	PHOSPHO1-KO
857.764	0.0261	0.417658	[M+H (C13 isotope)]+	856.739	4_TG(16:0_17:1_18:4)+NH4 | 4_TG(15:1_16:0_20:4)+NH4 | 4_TG(15:1_18:0_18:4)+NH4 | 4_TG(15:1_18:2_18:2)+NH4 | 4_TG(14:0_15:1_22:4)+NH4 | 4_TG(14:0_17:1_20:4)+NH4 | 4_TG(12:0_17:1_22:4)+NH4 | 4_TG(17:1_17:2_17:2)+NH4 | 4_TG(16:0_17:2_18:3)+NH4 | 4_TG(16:1...			4_TG(16:0_17:1_18:4)+NH4 | 4_TG(15:1_16:0_20:4)+NH4 | 4_TG(15:1_18:0_18:4)+NH4 | 4_TG(15:1_18:2_18:2)+NH4 | 4_TG(14:0_15:1_22:4)+NH4 | 4_TG(14:0_17:1_20:4)+NH4 | 4_TG(12:0_17:1_22:4)+NH4 | 4_TG(17:1_17:2_17:2)+NH4 | 4_TG(16:0_17:2_18:3)+NH4 | 4_TG(16:1...			NA	NA	247	PHOSPHO1-KO
857.764	0.0261	0.417658	[M+H (C13 isotope)]+	856.724	1_MGDG(17:2_25:0)+NH4-CO | 1_MGDG(25:0_17:2)+NH4-CO | 1_MGDG(20:1_22:1)+NH4-CO | 1_MGDG(22:1_20:1)+NH4-CO | 1_MGDG(20:2_22:0)+NH4-CO | 1_MGDG(22:0_20:2)+NH4-CO | 1_MGDG(20:0_22:2)+NH4-CO | 1_MGDG(22:2_20:0)+NH4-CO | 1_MGDG(18:2_24:0)+NH4-CO | 1_MGDG(24...	MGDG	[M+NH4-CO]+	1_OxTG(14:0_16:0_17:1(OOO))+NH4 | 1_OxTG(16:0_16:0_15:1(OOO))+NH4 | 1_OxTG(14:0_18:0_15:1(OOO))+NH4 | 1_MGDG(20:0_22:2)+NH4-CO | 1_MGDG(22:2_20:0)+NH4-CO | 1_MGDG(17:2_25:0)+NH4-CO | 1_MGDG(25:0_17:2)+NH4-CO | 1_MGDG(16:1_26:1)+NH4-CO | 1_MGDG(26:1_16:...	OxTG	[M+NH4]+	NA	NA	247	PHOSPHO1-KO
857.764	0.0261	0.417658	[M+H (C13 isotope)]+	856.725	4_MGDG(16:0_26:2)+NH4-CO | 4_MGDG(16:1_26:1)+NH4-CO | 4_MGDG(17:2_25:0)+NH4-CO | 4_MGDG(18:1_24:1)+NH4-CO | 4_MGDG(18:2_24:0)+NH4-CO | 4_MGDG(20:0_22:2)+NH4-CO | 4_MGDG(20:1_22:1)+NH4-CO | 4_MGDG(20:2_22:0)+NH4-CO | 4_MGDG(22:0_20:2)+NH4-CO | 4_MGDG(22...			4_MGDG(16:0_26:2)+NH4-CO | 4_MGDG(16:1_26:1)+NH4-CO | 4_MGDG(17:2_25:0)+NH4-CO | 4_MGDG(18:1_24:1)+NH4-CO | 4_MGDG(18:2_24:0)+NH4-CO | 4_MGDG(20:0_22:2)+NH4-CO | 4_MGDG(20:1_22:1)+NH4-CO | 4_MGDG(20:2_22:0)+NH4-CO | 4_MGDG(22:0_20:2)+NH4-CO | 4_MGDG(22...			NA	NA	247	PHOSPHO1-KO
857.764	0.0261	0.417658	[M+H]+	857.728	5_NoID			5_NoID			NA	NA	247	PHOSPHO1-KO
532.158	0.0261	0.438586	[NA]+	NA	NA	NA	NA	NA	NA	NA	NA	NA	152	WT
186.05	0.0261	0.47473	[NA]+	NA	NA	NA	NA	NA	NA	NA	NA	NA	244	PHOSPHO1-KO
223.149	0.0261	0.508549	[NA]+	NA	NA	NA	NA	NA	NA	NA	NA	NA	245	PHOSPHO1-KO
644.132	0.0261	0.550385	[NA]+	NA	NA	NA	NA	NA	NA	NA	NA	NA	154	WT
747.497	0.0261	0.553611	[M+Na]+	725.521	4_MGDG(12:0_20:3)+H | 4_MGDG(14:0_18:3)+H | 4_MGDG(14:1_18:2)+H | 4_MGDG(15:1_17:2)+H | 4_MGDG(17:2_15:1)+H | 4_MGDG(18:2_14:1)+H | 4_MGDG(18:3_14:0)+H | 4_MGDG(20:3_12:0)+H | 4_MGDG(8:0_22:0)+Na | 4_MGDG(10:0_20:0)+Na | 4_MGDG(12:0_18:0)+Na | 4_MGDG(1...			4_MGDG(12:0_20:3)+H | 4_MGDG(14:0_18:3)+H | 4_MGDG(14:1_18:2)+H | 4_MGDG(15:1_17:2)+H | 4_MGDG(17:2_15:1)+H | 4_MGDG(18:2_14:1)+H | 4_MGDG(18:3_14:0)+H | 4_MGDG(20:3_12:0)+H | 4_MGDG(8:0_22:0)+Na | 4_MGDG(10:0_20:0)+Na | 4_MGDG(12:0_18:0)+Na | 4_MGDG(1...			NA	NA	246	PHOSPHO1-KO
747.497	0.0261	0.553611	[M+H]+	747.494	4_PA(18:1_22:6)+H | 4_PA(18:2_22:5)+H | 4_PA(18:3_22:4)+H | 4_PA(18:4_22:3)+H | 4_PA(20:2_20:5)+H | 4_PA(20:3_20:4)+H | 4_PEG(n=13_Na+_CH2=10_DBE=3_(2-NH3)) | 4_PEG(n=15_H+_CH2=5_DBE=1_(1-NH3))			4_PA(18:1_22:6)+H | 4_PA(18:2_22:5)+H | 4_PA(18:3_22:4)+H | 4_PA(18:4_22:3)+H | 4_PA(20:2_20:5)+H | 4_PA(20:3_20:4)+H | 4_PEG(n=13_Na+_CH2=10_DBE=3_(2-NH3)) | 4_PEG(n=15_H+_CH2=5_DBE=1_(1-NH3))			NA	NA	246	PHOSPHO1-KO
362.185	0.026	0.430491	[NA]+	NA	NA	NA	NA	NA	NA	NA	NA	NA	157	WT
224.108	0.026	0.43357	[NA]+	NA	NA	NA	NA	NA	NA	NA	NA	NA	156	WT
592.334	0.026	0.497773	[M+Na]+	570.357	1_LPC(22:5)+H | 1_LPC(20:2)+Na	LPC	[M+H]+	1_LPC(20:2)+Na | 1_LPC(22:5)+H	LPC	[M+Na]+	lysoPC 22:5; [M+H]+; PC(22:5(7Z,10Z,13Z,16Z,19Z)/0:0)	lysoPC 22:5; [M+H]+; PC(22:5(7Z,10Z,13Z,16Z,19Z)/0:0)	248	PHOSPHO1-KO
592.334	0.026	0.497773	[M+Na]+	570.356	1_LPC(22:5)+H | 1_LPC(20:2)+Na	LPC	[M+H]+	1_LPC(20:2)+Na | 1_LPC(22:5)+H	LPC	[M+Na]+	lysoPC 22:5; [M+H]+; PC(22:5(4Z,7Z,10Z,13Z,16Z)/0:0)	NA	248	PHOSPHO1-KO
592.334	0.026	0.497773	[M+Na]+	570.357	1_LPC(22:5)+H | 1_LPC(20:2)+Na	LPC	[M+H]+	1_LPC(20:2)+Na | 1_LPC(22:5)+H	LPC	[M+Na]+	lysoPC 22:5; [M+H]+; PC(22:5(7Z,10Z,13Z,16Z,19Z)/0:0)	lysoPC 22:5; [M+H]+; PC(22:5(7Z,10Z,13Z,16Z,19Z)/0:0)	248	PHOSPHO1-KO
592.334	0.026	0.497773	[M+H]+	592.326	4_OxLPC(20:4(OOO))+H | 4_OxLPC(18:1(OOO))+Na | 4_OxPC(8:0_12:2(COOH))+H | 4_OxPC(10:0_10:2(COOH))+H | 4_OxPC(14:1_6:1(COOH))+H | 4_OxPC(17:2_3:0(COOH))+H | 4_OxPC(14:1(OH)_6:1(CHO)) | 4_OxPC(17:2(OH)_3:0(CHO)) | 4_OxPC(14:1(Ke)_6:0(CHO)) | 4_OxPC(15:1(...			4_OxLPC(20:4(OOO))+H | 4_OxLPC(18:1(OOO))+Na | 4_OxPC(8:0_12:2(COOH))+H | 4_OxPC(10:0_10:2(COOH))+H | 4_OxPC(14:1_6:1(COOH))+H | 4_OxPC(17:2_3:0(COOH))+H | 4_OxPC(14:1(OH)_6:1(CHO)) | 4_OxPC(17:2(OH)_3:0(CHO)) | 4_OxPC(14:1(Ke)_6:0(CHO)) | 4_OxPC(15:1(...			NA	NA	248	PHOSPHO1-KO
183.168	0.026	0.537069	[NA]+	NA	NA	NA	NA	NA	NA	NA	NA	NA	155	WT
763.611	0.0259	0.418972	[M+H (C13 isotope)]+	762.661	1_TG(10:0_16:0_18:3)+NH4 | 1_TG(12:0_14:0_18:3)+NH4 | 1_TG(10:0_16:1_18:2)+NH4 | 1_TG(12:0_14:1_18:2)+NH4 | 1_TG(10:0_14:0_20:3)+NH4 | 1_TG(16:0_20:3_8:0)+NH4 | 1_TG(10:0_12:0_22:3)+NH4 | 1_TG(18:0_18:3_8:0)+NH4 | 1_TG(13:0_13:0_18:3)+NH4 | 1_TG(18:1_1...	TG	[M+NH4]+	1_TG(10:0_16:0_18:3)+NH4 | 1_TG(10:0_16:1_18:2)+NH4 | 1_TG(12:0_14:0_18:3)+NH4 | 1_TG(10:0_14:0_20:3)+NH4 | 1_TG(10:0_12:0_22:3)+NH4 | 1_TG(12:0_14:1_18:2)+NH4 | 1_TG(10:0_14:1_20:2)+NH4 | 1_TG(16:0_20:3_8:0)+NH4 | 1_TG(10:0_17:1_17:2)+NH4 | 1_TG(14:1_...	TG	[M+NH4]+	NA	NA	158	WT
763.611	0.0259	0.418972	[M+K]+	725.521	4_MGDG(12:0_20:3)+H | 4_MGDG(14:0_18:3)+H | 4_MGDG(14:1_18:2)+H | 4_MGDG(15:1_17:2)+H | 4_MGDG(17:2_15:1)+H | 4_MGDG(18:2_14:1)+H | 4_MGDG(18:3_14:0)+H | 4_MGDG(20:3_12:0)+H | 4_MGDG(8:0_22:0)+Na | 4_MGDG(10:0_20:0)+Na | 4_MGDG(12:0_18:0)+Na | 4_MGDG(1...			4_MGDG(12:0_20:3)+H | 4_MGDG(14:0_18:3)+H | 4_MGDG(14:1_18:2)+H | 4_MGDG(15:1_17:2)+H | 4_MGDG(17:2_15:1)+H | 4_MGDG(18:2_14:1)+H | 4_MGDG(18:3_14:0)+H | 4_MGDG(20:3_12:0)+H | 4_MGDG(8:0_22:0)+Na | 4_MGDG(10:0_20:0)+Na | 4_MGDG(12:0_18:0)+Na | 4_MGDG(1...			NA	NA	158	WT
530.269	0.0259	0.425026	[M+Na]+	508.341	1_LPC(17:1)+H | 1_LPE(20:1)+H	LPC	[M+H]+	1_LPE(20:1)+H	LPE	[M+H]+	lysoPC 17:1; [M+H]+; PC(17:1(9Z)/0:0)	lysoPC 17:1; [M+H]+; PC(17:1(9Z)/0:0)	250	PHOSPHO1-KO
371.043	0.0259	0.519218	[NA]+	NA	NA	NA	NA	NA	NA	NA	NA	NA	249	PHOSPHO1-KO
137.087	0.0258	0.391347	[NA]+	NA	NA	NA	NA	NA	NA	NA	NA	NA	159	WT
497.244	0.0258	0.424936	[NA]+	NA	NA	NA	NA	NA	NA	NA	NA	NA	252	PHOSPHO1-KO
244.182	0.0258	0.473113	[NA]+	NA	NA	NA	NA	NA	NA	NA	NA	NA	251	PHOSPHO1-KO
524.285	0.0258	0.49251	[M+Na]+	502.294	1_LPE(20:4)+H | 1_LPE(18:1)+Na | 1_LPC(15:1)+Na	LPE	[M+H]+	1_LPE(18:1)+Na | 1_LPE(20:4)+H | 1_LPC(15:1)+Na	LPE	[M+Na]+	NA	lysoPE 20:4; [M+H]+; PE(20:4(5E,8E,11E,14E)/0:0)	253	PHOSPHO1-KO
389.307	0.0258	0.528159	[M+Na]+	367.336	4_PEG(n=3_H+_CH2=16_DBE=4_(2-NH3))			4_PEG(n=3_H+_CH2=16_DBE=4_(2-NH3))			NA	NA	160	WT
389.307	0.0258	0.528159	[M+K]+	351.216	4_PEG(n=3_H+_CH2=14_DBE=5_(1=O)) | 4_PEG(n=3_H+_CH2=14_DBE=6_(1-OH)) | 4_PEG(n=4_Na+_CH2=10_DBE=3_)			4_PEG(n=3_H+_CH2=14_DBE=5_(1=O)) | 4_PEG(n=3_H+_CH2=14_DBE=6_(1-OH)) | 4_PEG(n=4_Na+_CH2=10_DBE=3_)			NA	NA	160	WT
977.713	0.0258	0.545673	[M+K]+	939.692	4_MGDG(22:6_26:2)+H | 4_MGDG(24:4_24:4)+H | 4_MGDG(26:2_22:6)+H | 4_MGDG(20:5_26:0)+Na | 4_MGDG(22:4_24:1)+Na | 4_MGDG(22:5_24:0)+Na			4_MGDG(22:6_26:2)+H | 4_MGDG(24:4_24:4)+H | 4_MGDG(26:2_22:6)+H | 4_MGDG(20:5_26:0)+Na | 4_MGDG(22:4_24:1)+Na | 4_MGDG(22:5_24:0)+Na			NA	NA	255	PHOSPHO1-KO
763.491	0.0258	0.546596	[M+H (C13 isotope)]+	762.508	4_PC(4:1_31:6)+H | 4_PC(5:1_30:6)+H | 4_PC(5:2_30:5)+H | 4_PC(6:1_29:6)+H | 4_PC(6:2_29:5)+H | 4_PC(7:1_28:6)+H | 4_PC(7:2_28:5)+H | 4_PC(7:3_28:4)+H | 4_PC(8:1_27:6)+H | 4_PC(8:2_27:5)+H | 4_PC(8:3_27:4)+H | 4_PC(9:1_26:6)+H | 4_PC(9:2_26:5)+H | 4_PC(...			4_PC(4:1_31:6)+H | 4_PC(5:1_30:6)+H | 4_PC(5:2_30:5)+H | 4_PC(6:1_29:6)+H | 4_PC(6:2_29:5)+H | 4_PC(7:1_28:6)+H | 4_PC(7:2_28:5)+H | 4_PC(7:3_28:4)+H | 4_PC(8:1_27:6)+H | 4_PC(8:2_27:5)+H | 4_PC(8:3_27:4)+H | 4_PC(9:1_26:6)+H | 4_PC(9:2_26:5)+H | 4_PC(...			NA	NA	254	PHOSPHO1-KO
[truncated: 455 more rows]
