# Supplementary material for: Spatial Lipidomic Profiling of Mouse Joint Tissue Demonstrates the Essential Role of PHOSPHO1 in Growth Plate Homeostasis
Source: J Bone Miner Res. 2023 Mar 14;38(5):792–807. doi: 10.1002/jbmr.4796 (PMC10946796; doi:10.1002/jbmr.4796)
Supplement: Supplementary file 6 — Table S5. Spatially resolved zone‐specific lipidomic changes in the PHOSPHO1‐KO vs WT growth plate. [file JBMR-38-792-s001.xlsx]

## Sheet: Table S5
Table S5. Spatially resolved zone-specific lipidomic changes in the PHOSPHO1-KO vs WT growth plate
Annotation strategies and the scoring are described in the Methods section under 'Lipid ion annotation'
Putative hits where more than one adduct is significantly altered give a higher degree of confidence.
ID score of 4* indicates a low score for the LipidMaps database, but possible assignment
The column contents are as follows:
MALDI-IMS m/z	m/z detected in MALDI-IMS experiment and highlighted as differential in the OPLS-DA S-plot
Upregulated in	Notes which group the hit was upregulated in
LC-MS/MS m/z	m/z of LC-MS/MS ion identified as a match to the MALDI-IMS m/z
LM_HCD_ID	Lipid Match higher energy collisional dissociation-based ID hit of LC-MS/MS peak; the number prefix indicates the Lipid Match score
LM_HCD_SH_ID	same as LM_HCD_ID but using shorthand lipid notation and not including the Lipid Match ID score
LM_HCD_class	Lipid Match higher energy collisional dissociation-based ID class of LC-MS/MS peak
LC-MS/MS Adduct	adduct detected in the LC-MS/MS
LB_HCD_ID	Lipid Blast higher energy collisional dissociation-based ID class of LC-MS/MS peak
MALDI-IMS Adduct	correpsonding adduct detected in the MALDI-IMS
ID score	manually assigned ID score; where score is noted as 4* the score is low due to the low lipid match score (illustrated in LM_HCD_ID), but the ID is retained because multiple adducts of the lipid have been detected in the MALDI-IMS or the assignment is 'likely' based on other lipids seen in these zones
Notes	reason for ID score
MALDI-IMS m/z	Significant in	Upregulated in	LC-MS/MS m/z	LM_HCD_ID	LM_HCD_SH_ID	LM_HCD_class	LC-MS/MS Adduct	LB_HCD_ID	MALDI-IMS Adduct	ID score	Notes
400.347	Hypertrophic Zone and Resting Zone	PHOSPHO1-KO	400.343	1_AcCa(16:0)+H	AcCa(16:0)	AcCa	[M+H]+	NA	[M+H]+	3	only M+H+
426.363	Hypertrophic Zone and Resting Zone	PHOSPHO1-KO	426.359	1_AcCa(18:1)+H	AcCa(18:1)	AcCa	[M+H]+	NA	[M+H]+	3	only M+H+
808.592	Proliferating Zone	PHOSPHO1-KO	808.667	1_GlcCer_NS(d18:1/24:2)+H | 1_GlcCer_NS(d19:2/23:1)+H | 1_GlcCer_NS(d17:1/25:2)+H | 1_GlcCer_NS(d20:1/22:2)+H | 1_GlcCer_NS(d19:1/23:2)+H | 1_GlcCer_NS(d16:1/26:2)+H | 1_GlcCer_NS(d22:2/20:1)+H | 1_GlcCer_NS(d21:1/21:2)+H | 1_GlcCer_NS(d21:2/21:1)+H | ...	GlcCer_NS(d42:3)	GlcCer_NS	[M+H]+	NA	[M+H]+	3
830.569	Entire Growth Plate	PHOSPHO1-KO	808.667	1_GlcCer_NS(d18:1/24:2)+H | 1_GlcCer_NS(d19:2/23:1)+H | 1_GlcCer_NS(d17:1/25:2)+H | 1_GlcCer_NS(d20:1/22:2)+H | 1_GlcCer_NS(d19:1/23:2)+H | 1_GlcCer_NS(d16:1/26:2)+H | 1_GlcCer_NS(d22:2/20:1)+H | 1_GlcCer_NS(d21:1/21:2)+H | 1_GlcCer_NS(d21:2/21:1)+H | ...	GlcCer_NS(d42:3)	GlcCer_NS	[M+H]+	NA	[M+Na]+	3
490.294	Entire Growth Plate	PHOSPHO1-KO	468.31	1_LPC(14:0)+H	LPC(14:0)	LPC	[M+H]+	lysoPC 14:0; [M+H]+; PC(14:0/0:0)	[M+Na]+	2	Only M+Na; no higher likelihood hit at this m/z; keep
478.335	Hypertrophic Zone and Proliferating Zone	Wild Type	496.341	1_LPC(16:0)+H	LPC(16:0)	LPC	[M+H]+	lysoPC 16:0; [M+H]+; PC(16:0/0:0)	[M-H2O+H]+	2	M-H2O + H AND M+ H but elevated in different groups and zones
518.329	Entire Growth Plate	PHOSPHO1-KO	518.323	1_LPC(16:0)+Na	LPC(16:0)	LPC	[M+Na]+	lysoPC 16:0; [M+Na]+; PC(16:0/0:0)	[M+H]+	2
516.308	Entire Growth Plate	PHOSPHO1-KO	494.325	1_LPC(16:1)+H	LPC(16:1)	LPC	[M+H]+	lysoPC 16:1; [M+H]+; PC(16:1(7Z)/0:0)	[M+Na]+	2	only M+H+; meanwhile LPE 22:2 is detected as more than one adduct, but ists score is low - keep both hits
524.378	Proliferating Zone	Wild Type	524.372	1_LPC(18:0)+H	LPC(18:0)	LPC	[M+H]+	lysoPC 18:0; [M+H]+; PC(18:0/0:0)	[M+H]+	2
546.359	Entire Growth Plate	PHOSPHO1-KO	524.372	1_LPC(18:0)+H	LPC(18:0)	LPC	[M+H]+	lysoPC 18:0; [M+H]+; PC(18:0/0:0)	[M+Na]+	2
504.332	Proliferating Zone	Wild Type	522.356	1_LPC(18:1)+H	LPC(18:1)	LPC	[M+H]+	lysoPC 18:1; [M+H]+; PC(18:1(11E)/0:0)	[M-H2O+H]+	2
544.346	Entire Growth Plate	PHOSPHO1-KO	522.356	1_LPC(18:1)+H	LPC(18:1)	LPC	[M+H]+	lysoPC 18:1; [M+H]+; PC(18:1(11E)/0:0)	[M+Na]+	2
542.328	Entire Growth Plate	PHOSPHO1-KO	520.341	1_LPC(18:2)+H	LPC(18:2)	LPC	[M+H]+	lysoPC 18:2; [M+H]+; PC(18:2(2E,4E)/0:0)	[M+Na]+	2	Only M+Na
518.329	Entire Growth Plate	PHOSPHO1-KO	518.325	1_LPC(18:3)+H	LPC(18:3)	LPC	[M+H]+	lysoPC 18:3; [M+H]+; PC(18:3(9Z,12Z,15Z)/0:0)	[M+H]+	2	only M+H+
532.34	Resting zone	PHOSPHO1-KO	550.388	1_LPC(20:1)+H	LPC(20:1)	LPC	[M+H]+	lysoPC 20:1; [M+H]+; PC(20:1(11E)/0:0)	[M-H2O+H]+	2	comes up only as M-H2O+H
546.359	Entire Growth Plate	PHOSPHO1-KO	546.356	1_LPC(20:3)+H	LPC(20:3)	LPC	[M+H]+	lysoPC 20:3; [M+H]+; PC(20:3(8Z,11Z,14Z)/0:0)	[M+H]+	2	only M+H+
544.346	Entire Growth Plate	PHOSPHO1-KO	544.341	1_LPC(20:4)+H	LPC(20:4)	LPC	[M+H]+	lysoPC 20:4; [M+H]+; PC(20:4(5E,8E,11E,14E)/0:0)	[M+H]+	2
566.33	Entire Growth Plate	PHOSPHO1-KO	544.342	1_LPC(20:4)+H	LPC(20:4)	LPC	[M+H]+	lysoPC 20:4; [M+H]+; PC(20:4(5E,8E,11E,14E)/0:0)	[M+Na]+	2
618.524	Entire Growth Plate	PHOSPHO1-KO	580.435	1_LPC(22:0)+H	LPC(22:0)	LPC	[M+H]+	lysoPC 22:0; [M+H]+; PC(22:0/0:0)	[M+K]+	2	Only M+K+
616.51	Entire Growth Plate	PHOSPHO1-KO	578.419	1_LPC(22:1)+H	LPC(22:1)	LPC	[M+H]+	lysoPC 22:1; [M+H]+; PC(22:1(13Z)/0:0)	[M+K]+	2	Only M+K+
598.362	Entire Growth Plate	Wild Type	576.404	1_LPC(22:2)+H	LPC(22:2)	LPC	[M+H]+	NA	[M+Na]+	3	Only M+Na
608.4	Proliferating Zone	Wild Type	570.357	1_LPC(22:5)+H	LPC(22:5)	LPC	[M+H]+	lysoPC 22:5; [M+H]+; PC(22:5(7Z,10Z,13Z,16Z,19Z)/0:0)	[M+K]+	2	Only M+K+
592.334	Hypertrophic Zone and Resting Zone	PHOSPHO1-KO	570.357	1_LPC(22:5)+H	LPC(22:5)	LPC	[M+H]+	lysoPC 22:5; [M+H]+; PC(22:5(7Z,10Z,13Z,16Z,19Z)/0:0)	[M+Na]+	2	Only M+Na
504.332	Proliferating Zone	Wild Type	482.326	1_LPE(18:0)+H	LPE(18:0)	LPE	[M+H]+	lysoPC 15:0; [M+H]+; PC(15:0/0:0)	[M+Na]+	3	Only M+Na
460.254	Entire Growth Plate	PHOSPHO1-KO	478.294	1_LPE(18:2)+H	LPE(18:2)	LPE	[M+H]+	lysoPE 18:2; [M+H]+; PE(18:2(2E,4E)/0:0)	[M-H2O+H]+	2
478.335	Hypertrophic Zone and Proliferating Zone	Wild Type	478.294	1_LPE(18:2)+H	LPE(18:2)	LPE	[M+H]+	lysoPE 18:2; [M+H]+; PE(18:2(2E,4E)/0:0)	[M+H]+	2
532.34	Resting zone	PHOSPHO1-KO	510.356	1_LPE(20:0)+H	LPE(20:0)	LPC	[M+H]+	lysoPC 17:0; [M+H]+; PC(17:0/0:0)	[M+Na]+	3	Only M+Na
490.294	Entire Growth Plate	PHOSPHO1-KO	508.341	1_LPE(20:1)+H	LPE(20:1)	LPE	[M+H]+	lysoPC 17:1; [M+H]+; PC(17:1(9Z)/0:0)	[M-H2O+H]+	3	comes up only as M-H2O+H; no higher likelihood hit at this m/z; keep
524.285	Hypertrophic Zone and Resting Zone	PHOSPHO1-KO	502.294	1_LPE(20:4)+H	LPE(20:4)	LPE	[M+H]+	NA	[M+Na]+	3	Only M+Na
546.359	Entire Growth Plate	PHOSPHO1-KO	524.372	1_LPE(21:0)+H	LPE(21:0)	LPE	[M+H]+	lysoPC 18:0; [M+H]+; PC(18:0/0:0)	[M+Na]+	3	Only M+Na
560.318	Entire Growth Plate	PHOSPHO1-KO	538.388	1_LPE(22:0)+H	LPE(22:0)	LPE	[M+H]+	lysoPC 19:0; [M+H]+; PC(19:0/0:0)	[M+Na]+	3	Only M+Na
518.329	Entire Growth Plate	PHOSPHO1-KO	536.372	4_LPE(22:1)+H	LPE(22:1)	LPE		NA	[M-H2O+H]+	4*	comes up only as M-H2O+H
516.308	Entire Growth Plate	PHOSPHO1-KO	534.357	4_LPE(22:2)+H	LPE(22:2)	LPE		NA	[M-H2O+H]+	4*	M-H2O + H AND M+ H; low Lipid Match score but detected as two adducts - keep as a hit
534.306	Entire Growth Plate	PHOSPHO1-KO	534.357	4_LPE(22:2)+H	LPE(22:2)	LPE		NA	[M+H]+	4*
548.288	Entire Growth Plate	PHOSPHO1-KO	526.294	1_LPE(22:6)+H	LPE(22:6)	LPE	[M+H]+	NA	[M+Na]+	3	Only M+Na
679.424	Proliferating Zone and Resting zone	Wild Type	697.485	4_MGDG(10:0_20:3)+H | 4_MGDG(12:0_18:3)+H | 4_MGDG(18:3_12:0)+H | 4_MGDG(20:3_10:0)+H | 4_MGDG(8:0_20:0)+Na | 4_MGDG(10:0_18:0)+Na | 4_MGDG(12:0_16:0)+Na | 4_MGDG(13:0_15:0)+Na | 4_MGDG(14:0_14:0)+Na | 4_PA(14:0_22:4)+H | 4_PA(14:1_22:3)+H | 4_PA(16:0_...	MGDG(30:3)	MGDG		NA	[M-H2O+H]+	4*
697.485	Entire Growth Plate	PHOSPHO1-KO	697.485	4_MGDG(10:0_20:3)+H | 4_MGDG(12:0_18:3)+H | 4_MGDG(18:3_12:0)+H | 4_MGDG(20:3_10:0)+H | 4_MGDG(8:0_20:0)+Na | 4_MGDG(10:0_18:0)+Na | 4_MGDG(12:0_16:0)+Na | 4_MGDG(13:0_15:0)+Na | 4_MGDG(14:0_14:0)+Na | 4_PA(14:0_22:4)+H | 4_PA(14:1_22:3)+H | 4_PA(16:0_...	MGDG(30:3)	MGDG		NA	[M+H]+	4*
707.551	Hypertrophic Zone	Wild Type	725.521	4_MGDG(12:0_20:3)+H | 4_MGDG(14:0_18:3)+H | 4_MGDG(14:1_18:2)+H | 4_MGDG(15:1_17:2)+H | 4_MGDG(17:2_15:1)+H | 4_MGDG(18:2_14:1)+H | 4_MGDG(18:3_14:0)+H | 4_MGDG(20:3_12:0)+H | 4_MGDG(8:0_22:0)+Na | 4_MGDG(10:0_20:0)+Na | 4_MGDG(12:0_18:0)+Na | 4_MGDG(1...	MGDG(32:3)	MGDG		NA	[M-H2O+H]+	4*
725.564	Entire Growth Plate	PHOSPHO1-KO	725.521	4_MGDG(12:0_20:3)+H | 4_MGDG(14:0_18:3)+H | 4_MGDG(14:1_18:2)+H | 4_MGDG(15:1_17:2)+H | 4_MGDG(17:2_15:1)+H | 4_MGDG(18:2_14:1)+H | 4_MGDG(18:3_14:0)+H | 4_MGDG(20:3_12:0)+H | 4_MGDG(8:0_22:0)+Na | 4_MGDG(10:0_20:0)+Na | 4_MGDG(12:0_18:0)+Na | 4_MGDG(1...	MGDG(32:3)	MGDG		NA	[M+H]+	4*
747.497	Hypertrophic Zone and Proliferating Zone	PHOSPHO1-KO	725.521	4_MGDG(12:0_20:3)+H | 4_MGDG(14:0_18:3)+H | 4_MGDG(14:1_18:2)+H | 4_MGDG(15:1_17:2)+H | 4_MGDG(17:2_15:1)+H | 4_MGDG(18:2_14:1)+H | 4_MGDG(18:3_14:0)+H | 4_MGDG(20:3_12:0)+H | 4_MGDG(8:0_22:0)+Na | 4_MGDG(10:0_20:0)+Na | 4_MGDG(12:0_18:0)+Na | 4_MGDG(1...	MGDG(32:3)	MGDG		NA	[M+Na]+	4*
763.611	Proliferating Zone	Wild Type	725.521	4_MGDG(12:0_20:3)+H | 4_MGDG(14:0_18:3)+H | 4_MGDG(14:1_18:2)+H | 4_MGDG(15:1_17:2)+H | 4_MGDG(17:2_15:1)+H | 4_MGDG(18:2_14:1)+H | 4_MGDG(18:3_14:0)+H | 4_MGDG(20:3_12:0)+H | 4_MGDG(8:0_22:0)+Na | 4_MGDG(10:0_20:0)+Na | 4_MGDG(12:0_18:0)+Na | 4_MGDG(1...	MGDG(32:3)	MGDG		NA	[M+K]+	4*
921.754	Entire Growth Plate	PHOSPHO1-KO	939.692	4_MGDG(22:6_26:2)+H | 4_MGDG(24:4_24:4)+H | 4_MGDG(26:2_22:6)+H | 4_MGDG(20:5_26:0)+Na | 4_MGDG(22:4_24:1)+Na | 4_MGDG(22:5_24:0)+Na	MGDG(48:8)	MGDG		NA	[M-H2O+H]+	4*
961.611	Entire Growth Plate	PHOSPHO1-KO	939.692	4_MGDG(22:6_26:2)+H | 4_MGDG(24:4_24:4)+H | 4_MGDG(26:2_22:6)+H | 4_MGDG(20:5_26:0)+Na | 4_MGDG(22:4_24:1)+Na | 4_MGDG(22:5_24:0)+Na	MGDG(48:8)	MGDG		NA	[M+Na]+	4*
977.713	Entire Growth Plate	PHOSPHO1-KO	939.692	4_MGDG(22:6_26:2)+H | 4_MGDG(24:4_24:4)+H | 4_MGDG(26:2_22:6)+H | 4_MGDG(20:5_26:0)+Na | 4_MGDG(22:4_24:1)+Na | 4_MGDG(22:5_24:0)+Na	MGDG(48:8)	MGDG		NA	[M+K]+	4*
853.736	Entire Growth Plate	PHOSPHO1-KO	871.717	4_PA(22:1_26:0)+H | 4_PA(24:0_24:1)+H	PA(48:1)	PA		NA	[M-H2O+H]+	4*
871.74	Entire Growth Plate	PHOSPHO1-KO	871.717	4_PA(22:1_26:0)+H | 4_PA(24:0_24:1)+H	PA(48:1)	PA		NA	[M+H]+	4*
893.725	Entire Growth Plate	PHOSPHO1-KO	871.717	4_PA(22:1_26:0)+H | 4_PA(24:0_24:1)+H	PA(48:1)	PA		NA	[M+Na]+	4*
909.791	Entire Growth Plate	PHOSPHO1-KO	871.717	4_PA(22:1_26:0)+H | 4_PA(24:0_24:1)+H	PA(48:1)	PA		NA	[M+K]+	4*
851.72	Entire Growth Plate	PHOSPHO1-KO	869.701	4_PA(22:2_26:0)+H | 4_PA(24:1_24:1)+H	PA(48:2)	PA		NA	[M-H2O+H]+	4*
869.724	Entire Growth Plate	PHOSPHO1-KO	869.701	4_PA(22:2_26:0)+H | 4_PA(24:1_24:1)+H	PA(48:2)	PA		NA	[M+H]+	4*
891.73	Entire Growth Plate	PHOSPHO1-KO	869.701	4_PA(22:2_26:0)+H | 4_PA(24:1_24:1)+H	PA(48:2)	PA		NA	[M+Na]+	4*
907.779	Entire Growth Plate	PHOSPHO1-KO	869.701	4_PA(22:2_26:0)+H | 4_PA(24:1_24:1)+H	PA(48:2)	PA		NA	[M+K]+	4*
849.701	Entire Growth Plate	PHOSPHO1-KO	867.685	4_PA(22:3_26:0)+H	PA(48:3)	PA		NA	[M-H2O+H]+	4*
905.763	Entire Growth Plate	PHOSPHO1-KO	867.685	4_PA(22:3_26:0)+H	PA(48:3)	PA		NA	[M+K]+	4*
704.587	Proliferating Zone	Wild Type	704.524	1_PC(14:0_16:1)+H | 1_PC(14:1_16:0)+H | 1_PC(12:0_18:1)+H | 1_PC(8:0_22:1)+H | 1_PE(16:1_17:0)+H | 1_PE(15:0_18:1)+H | 1_PE(16:0_17:1)+H | 1_PE(14:1_19:0)+H | 1_PE(15:1_18:0)+H | 1_PE(13:0_20:1)+H | 3_PE(33:1)+H	PC(30:1)	PC	[M+H]+	PC 30:1; [M+H]+; GPCho(14:0/16:1(7Z))	[M+H]+	2
726.567	Entire Growth Plate	PHOSPHO1-KO	704.524	1_PC(14:0_16:1)+H | 1_PC(14:1_16:0)+H | 1_PC(12:0_18:1)+H | 1_PC(8:0_22:1)+H | 1_PE(16:1_17:0)+H | 1_PE(15:0_18:1)+H | 1_PE(16:0_17:1)+H | 1_PE(14:1_19:0)+H | 1_PE(15:1_18:0)+H | 1_PE(13:0_20:1)+H | 3_PE(33:1)+H	PC(30:1)	PC	[M+H]+	PC 30:1; [M+H]+; GPCho(14:0/16:1(7Z))	[M+Na]+	2
742.561	Resting zone	PHOSPHO1-KO	704.524	1_PC(14:0_16:1)+H | 1_PC(14:1_16:0)+H | 1_PC(12:0_18:1)+H | 1_PC(8:0_22:1)+H | 1_PE(16:1_17:0)+H | 1_PE(15:0_18:1)+H | 1_PE(16:0_17:1)+H | 1_PE(14:1_19:0)+H | 1_PE(15:1_18:0)+H | 1_PE(13:0_20:1)+H | 3_PE(33:1)+H	PC(30:1)	PC	[M+H]+	PC 30:1; [M+H]+; GPCho(14:0/16:1(7Z))	[M+K]+	2
714.556	Entire Growth Plate	PHOSPHO1-KO	732.555	1_PC(16:0_16:1)+H | 1_PC(14:0_18:1)+H | 1_PC(8:0_24:1)+H | 1_PC(14:1_18:0)+H | 1_PC(12:0_20:1)+H | 1_PC(15:1_17:0)+H	PC(32:1)	PC	[M+H]+	PC 32:1; [M+H]+; GPCho(14:0/18:1(11E))	[M-H2O+H]+	2
732.571	Hypertrophic Zone and Proliferating Zone	Wild Type	732.555	1_PC(16:0_16:1)+H | 1_PC(14:0_18:1)+H | 1_PC(8:0_24:1)+H | 1_PC(14:1_18:0)+H | 1_PC(12:0_20:1)+H | 1_PC(15:1_17:0)+H	PC(32:1)	PC	[M+H]+	PC 32:1; [M+H]+; GPCho(14:0/18:1(11E))	[M+H]+	2
728.529	Entire Growth Plate	PHOSPHO1-KO	728.524	1_PC(14:0_18:3)+H | 1_PC(14:1_18:2)+H | 1_PC(12:0_20:3)+H | 1_PC(15:1_17:2)+H | 1_PE(17:2_18:1)+H | 1_PE(13:0_22:3)+H | 1_PE(17:0_18:3)+H | 1_PE(15:0_20:3)+H | 1_PE(12:0_21:0)+Na | 1_PE(17:1_18:2)+H | 1_PE(10:0_23:0)+Na | 1_PE(16:0_17:0)+Na | 1_PE(15:0...	PC(32:3)	PC	[M+H]+	PC 32:3; [M+H]+; GPCho(14:0/18:3(6Z,9Z,12Z))	[M+H]+	2
766.553	Proliferating Zone	PHOSPHO1-KO	728.524	1_PC(14:0_18:3)+H | 1_PC(14:1_18:2)+H | 1_PC(12:0_20:3)+H | 1_PC(15:1_17:2)+H | 1_PE(17:2_18:1)+H | 1_PE(13:0_22:3)+H | 1_PE(17:0_18:3)+H | 1_PE(15:0_20:3)+H | 1_PE(12:0_21:0)+Na | 1_PE(17:1_18:2)+H | 1_PE(10:0_23:0)+Na | 1_PE(16:0_17:0)+Na | 1_PE(15:0...	PC(32:3)	PC	[M+H]+	PC 32:3; [M+H]+; GPCho(14:0/18:3(6Z,9Z,12Z))	[M+K]+	2
742.561	Resting zone	PHOSPHO1-KO	760.586	1_PC(16:0_18:1)+H | 1_PC(12:0_22:1)+H | 1_PC(16:1_18:0)+H | 1_PC(15:1_19:0)+H | 1_PC(14:0_20:1)+H	PC(34:1)	PC	[M+H]+	PC 34:1; [M+H]+; GPCho(16:0/18:1(11E))	[M-H2O+H]+	2
782.58	Proliferating Zone and Resting zone	PHOSPHO1-KO	760.586	1_PC(16:0_18:1)+H | 1_PC(12:0_22:1)+H | 1_PC(16:1_18:0)+H | 1_PC(15:1_19:0)+H | 1_PC(14:0_20:1)+H	PC(34:1)	PC	[M+H]+	PC 34:1; [M+H]+; GPCho(16:0/18:1(11E))	[M+Na]+	2
798.673	Entire Growth Plate	PHOSPHO1-KO	760.586	1_PC(16:0_18:1)+H | 1_PC(12:0_22:1)+H | 1_PC(16:1_18:0)+H | 1_PC(15:1_19:0)+H | 1_PC(14:0_20:1)+H	PC(34:1)	PC	[M+H]+	PC 34:1; [M+H]+; GPCho(16:0/18:1(11E))	[M+K]+	2
758.579	Hypertrophic Zone and Proliferating Zone	Wild Type	758.57	1_PC(16:0_18:2)+H | 1_PC(16:1_18:1)+H | 1_PC(14:1_20:1)+H | 1_PC(12:0_22:2)+H | 1_PC(17:0_17:2)+H | 1_PC(14:0_20:2)+H | 1_PE(18:2_19:0)+H | 1_PE(15:0_22:2)+H | 1_PE(17:1_20:1)+H | 1_PE(17:0_20:2)+H | 1_PE(15:1_22:1)+H | 3_PE(37:2)+H	PC(34:2)	PC	[M+H]+	PC 34:2; [M+H]+; GPCho(16:0/18:2(2E,4E))	[M+H]+	2
780.562	Entire Growth Plate	PHOSPHO1-KO	758.57	1_PC(16:0_18:2)+H | 1_PC(16:1_18:1)+H | 1_PC(14:1_20:1)+H | 1_PC(12:0_22:2)+H | 1_PC(17:0_17:2)+H | 1_PC(14:0_20:2)+H | 1_PE(18:2_19:0)+H | 1_PE(15:0_22:2)+H | 1_PE(17:1_20:1)+H | 1_PE(17:0_20:2)+H | 1_PE(15:1_22:1)+H | 3_PE(37:2)+H	PC(34:2)	PC	[M+H]+	PC 34:2; [M+H]+; GPCho(16:0/18:2(2E,4E))	[M+Na]+	2
796.654	Entire Growth Plate	PHOSPHO1-KO	758.57	1_PC(16:0_18:2)+H | 1_PC(16:1_18:1)+H | 1_PC(14:1_20:1)+H | 1_PC(12:0_22:2)+H | 1_PC(17:0_17:2)+H | 1_PC(14:0_20:2)+H | 1_PE(18:2_19:0)+H | 1_PE(15:0_22:2)+H | 1_PE(17:1_20:1)+H | 1_PE(17:0_20:2)+H | 1_PE(15:1_22:1)+H | 3_PE(37:2)+H	PC(34:2)	PC	[M+H]+	PC 34:2; [M+H]+; GPCho(16:0/18:2(2E,4E))	[M+K]+	2
756.562	Entire Growth Plate	PHOSPHO1-KO	756.555	1_PC(16:0_18:3)+H | 1_PC(16:1_18:2)+H | 1_PC(14:0_20:3)+H | 1_PC(12:0_22:3)+H | 1_PC(17:1_17:2)+H | 1_PC(16:0_16:0)+Na | 1_PC(14:0_18:0)+Na | 1_PC(12:0_20:0)+Na | 1_PC(13:0_19:0)+Na | 1_PC(15:0_17:0)+Na | 1_PE(18:3_19:0)+H | 1_PE(17:0_18:0)+Na | 1_PE(1...	PC(34:3)	PC	[M+H]+	PC 34:3; [M+H]+; GPCho(16:1(7Z)/18:2(2E,4E))	[M+H]+	2
778.549	Proliferating Zone	PHOSPHO1-KO	756.555	1_PC(16:0_18:3)+H | 1_PC(16:1_18:2)+H | 1_PC(14:0_20:3)+H | 1_PC(12:0_22:3)+H | 1_PC(17:1_17:2)+H | 1_PC(16:0_16:0)+Na | 1_PC(14:0_18:0)+Na | 1_PC(12:0_20:0)+Na | 1_PC(13:0_19:0)+Na | 1_PC(15:0_17:0)+Na | 1_PE(18:3_19:0)+H | 1_PE(17:0_18:0)+Na | 1_PE(1...	PC(34:3)	PC	[M+H]+	PC 34:3; [M+H]+; GPCho(16:1(7Z)/18:2(2E,4E))	[M+Na]+	2
736.586	Proliferating Zone	Wild Type	754.539	1_PC(14:0_20:4)+H | 1_PC(16:1_18:3)+H | 1_PC(16:0_18:4)+H | 1_PC(14:1_20:3)+H | 1_PC(12:0_22:4)+H | 1_PC(17:2_17:2)+H | 1_PC(14:0_18:1)+Na | 1_PC(16:0_16:1)+Na | 1_PC(14:1_18:0)+Na | 1_PC(12:0_20:1)+Na | 1_PC(15:1_17:0)+Na | 1_PC(8:0_24:1)+Na | 1_PC(15...	PC(34:4)	PC	[M+H]+	PC 34:4; [M+H]+; GPCho(14:0/20:4(5E,8E,11E,14E))	[M-H2O+H]+	2	comes up only as M-H2O+H
788.628	Hypertrophic Zone and Proliferating Zone	Wild Type	788.618	1_PC(18:0_18:1)+H | 1_PC(16:0_20:1)+H | 1_PC(16:1_20:0)+H | 1_PC(12:0_24:1)+H | 1_PC(14:0_22:1)+H | 1_PC(17:1_19:0)+H | 1_PE(18:1_21:0)+H | 1_PE(16:1_23:0)+H | 1_PE(19:0_20:1)+H | 1_PE(17:1_22:0)+H | 1_PE(17:0_22:1)+H | 1_PE(14:1_25:0)+H | 3_PE(39:1)+H	PC(36:1)	PC	[M+H]+	PC 36:1; [M+H]+; GPCho(18:0/18:1(11E))	[M+H]+	2
826.707	Entire Growth Plate	PHOSPHO1-KO	788.618	1_PC(18:0_18:1)+H | 1_PC(16:0_20:1)+H | 1_PC(16:1_20:0)+H | 1_PC(12:0_24:1)+H | 1_PC(14:0_22:1)+H | 1_PC(17:1_19:0)+H | 1_PE(18:1_21:0)+H | 1_PE(16:1_23:0)+H | 1_PE(19:0_20:1)+H | 1_PE(17:1_22:0)+H | 1_PE(17:0_22:1)+H | 1_PE(14:1_25:0)+H | 3_PE(39:1)+H	PC(36:1)	PC	[M+H]+	PC 36:1; [M+H]+; GPCho(18:0/18:1(11E))	[M+K]+	2
786.611	Hypertrophic Zone and Proliferating Zone	Wild Type	786.602	1_PC(18:0_18:2)+H | 1_PC(16:0_20:2)+H | 1_PC(17:2_19:0)+H | 1_PC(18:1_18:1)+H | 1_PC(16:1_20:1)+H | 1_PC(14:0_22:2)+H | 1_PC(14:1_22:1)+H	PC(36:2)	PC	[M+H]+	PC 36:2; [M+H]+; GPCho(18:0/18:2(2E,4E))	[M+H]+	2
808.592	Proliferating Zone	PHOSPHO1-KO	786.602	1_PC(18:0_18:2)+H | 1_PC(16:0_20:2)+H | 1_PC(17:2_19:0)+H | 1_PC(18:1_18:1)+H | 1_PC(16:1_20:1)+H | 1_PC(14:0_22:2)+H | 1_PC(14:1_22:1)+H	PC(36:2)	PC	[M+H]+	PC 36:2; [M+H]+; GPCho(18:0/18:2(2E,4E))	[M+Na]+	2
824.689	Entire Growth Plate	PHOSPHO1-KO	786.602	1_PC(18:0_18:2)+H | 1_PC(16:0_20:2)+H | 1_PC(17:2_19:0)+H | 1_PC(18:1_18:1)+H | 1_PC(16:1_20:1)+H | 1_PC(14:0_22:2)+H | 1_PC(14:1_22:1)+H	PC(36:2)	PC	[M+H]+	PC 36:2; [M+H]+; GPCho(18:0/18:2(2E,4E))	[M+K]+	2
766.553	Proliferating Zone	PHOSPHO1-KO	784.586	1_PC(16:0_20:3)+H | 1_PC(18:1_18:2)+H | 1_PC(18:0_18:3)+H | 1_PC(16:1_20:2)+H | 1_PC(14:0_22:3)+H | 1_PC(16:0_18:0)+Na | 1_PC(14:0_20:0)+Na | 1_PC(10:0_24:0)+Na | 1_PC(13:0_21:0)+Na | 1_PC(15:0_19:0)+Na | 1_PC(8:0_26:0)+Na | 1_PC(17:0_17:0)+Na | 1_PE(1...	PC(36:3)	PC	[M+H]+	PC 36:3; [M+H]+; GPCho(18:1(11E)/18:2(2E,4E))	[M-H2O+H]+	2	comes up only as M-H2O+H
782.58	Proliferating Zone and Resting zone	PHOSPHO1-KO	782.57	1_PC(16:0_20:4)+H | 1_PC(18:2_18:2)+H | 1_PC(18:1_18:3)+H | 1_PC(14:0_22:4)+H | 1_PC(14:1_22:3)+H | 1_PC(18:0_18:4)+H | 1_PC(16:1_20:3)+H | 1_PC(16:0_18:1)+Na | 1_PC(14:0_20:1)+Na | 1_PC(12:0_22:1)+Na | 1_PC(16:1_18:0)+Na | 1_PC(17:0_17:1)+Na | 1_PC(15...	PC(36:4)	PC	[M+H]+	PC 36:4; [M+H]+; GPCho(16:0/20:4(5E,8E,11E,14E))	[M+H]+	2
804.563	Resting zone	PHOSPHO1-KO	782.57	1_PC(16:0_20:4)+H | 1_PC(18:2_18:2)+H | 1_PC(18:1_18:3)+H | 1_PC(14:0_22:4)+H | 1_PC(14:1_22:3)+H | 1_PC(18:0_18:4)+H | 1_PC(16:1_20:3)+H | 1_PC(16:0_18:1)+Na | 1_PC(14:0_20:1)+Na | 1_PC(12:0_22:1)+Na | 1_PC(16:1_18:0)+Na | 1_PC(17:0_17:1)+Na | 1_PC(15...	PC(36:4)	PC	[M+H]+	PC 36:4; [M+H]+; GPCho(16:0/20:4(5E,8E,11E,14E))	[M+Na]+	2
762.607	Proliferating Zone	Wild Type	780.554	1_PC(18:2_18:3)+H | 1_PC(16:1_20:4)+H | 1_PC(14:0_22:5)+H | 1_PC(14:1_22:4)+H | 1_PC(18:1_18:4)+H | 1_PC(16:0_20:5)+H | 1_PC(16:0_18:2)+Na | 1_PC(16:1_18:1)+Na | 1_PC(14:0_20:2)+Na | 1_PC(17:0_17:2)+Na | 1_PC(12:0_22:2)+Na | 1_PC(14:1_20:1)+Na | 1_PC(1...	PC(36:5)	PC	[M+H]+	PC 36:5; [M+H]+; GPCho(18:2(2E,4E)/18:3(6Z,9Z,12Z))	[M-H2O+H]+	2
780.562	Entire Growth Plate	PHOSPHO1-KO	780.554	1_PC(18:2_18:3)+H | 1_PC(16:1_20:4)+H | 1_PC(14:0_22:5)+H | 1_PC(14:1_22:4)+H | 1_PC(18:1_18:4)+H | 1_PC(16:0_20:5)+H | 1_PC(16:0_18:2)+Na | 1_PC(16:1_18:1)+Na | 1_PC(14:0_20:2)+Na | 1_PC(17:0_17:2)+Na | 1_PC(12:0_22:2)+Na | 1_PC(14:1_20:1)+Na | 1_PC(1...	PC(36:5)	PC	[M+H]+	PC 36:5; [M+H]+; GPCho(18:2(2E,4E)/18:3(6Z,9Z,12Z))	[M+H]+	2
778.549	Proliferating Zone	PHOSPHO1-KO	778.54	1_PC(14:0_22:6)+H | 1_PC(18:2_18:4)+H | 1_PC(16:1_20:5)+H | 1_PC(14:1_22:5)+H | 1_PC(18:3_18:3)+H | 1_PE(17:1_22:5)+H | 1_PE(17:0_22:6)+H | 1_PE(15:0_22:3)+Na | 1_PE(17:0_20:3)+Na | 1_PE(17:1_20:2)+Na | 1_PE(18:3_19:0)+Na | 3_PE(39:6)+H | 1_PE(15:1_22:...	PC(36:6)	PC	[M+H]+	NA	[M+H]+	3	only M+H+
796.654	Entire Growth Plate	PHOSPHO1-KO	814.634	1_PC(18:0_20:2)+H | 1_PC(17:2_21:0)+H | 1_PC(16:0_22:2)+H | 1_PC(18:1_20:1)+H | 1_PC(18:2_20:0)+H | 1_PC(14:1_24:1)+H | 1_PE(18:2_23:0)+H | 1_PE(19:0_22:2)+H | 1_PE(20:2_21:0)+H | 1_PE(17:1_24:1)+H | 1_PE(17:2_24:0)+H | 3_PE(41:2)+H	PC(38:2)	PC	[M+H]+	PC 38:2; [M+H]+; GPCho(18:0/20:2(11Z,14Z))	[M-H2O+H]+	2
814.56	Hypertrophic zone	PHOSPHO1-KO	814.634	1_PC(18:0_20:2)+H | 1_PC(17:2_21:0)+H | 1_PC(16:0_22:2)+H | 1_PC(18:1_20:1)+H | 1_PC(18:2_20:0)+H | 1_PC(14:1_24:1)+H | 1_PE(18:2_23:0)+H | 1_PE(19:0_22:2)+H | 1_PE(20:2_21:0)+H | 1_PE(17:1_24:1)+H | 1_PE(17:2_24:0)+H | 3_PE(41:2)+H	PC(38:2)	PC	[M+H]+	PC 38:2; [M+H]+; GPCho(18:0/20:2(11Z,14Z))	[M+H]+	2
852.723	Entire Growth Plate	PHOSPHO1-KO	814.634	1_PC(18:0_20:2)+H | 1_PC(17:2_21:0)+H | 1_PC(16:0_22:2)+H | 1_PC(18:1_20:1)+H | 1_PC(18:2_20:0)+H | 1_PC(14:1_24:1)+H | 1_PE(18:2_23:0)+H | 1_PE(19:0_22:2)+H | 1_PE(20:2_21:0)+H | 1_PE(17:1_24:1)+H | 1_PE(17:2_24:0)+H | 3_PE(41:2)+H	PC(38:2)	PC	[M+H]+	PC 38:2; [M+H]+; GPCho(18:0/20:2(11Z,14Z))	[M+K]+	2
850.791	Resting zone	PHOSPHO1-KO	812.618	1_PC(18:0_20:3)+H | 1_PC(18:2_20:1)+H | 1_PC(18:1_20:2)+H | 1_PC(16:0_22:3)+H | 1_PC(16:1_22:2)+H | 1_PC(18:3_20:0)+H | 1_PC(18:0_18:0)+Na | 1_PE(18:0_21:0)+Na | 1_PC(14:0_22:0)+Na | 1_PC(13:0_23:0)+Na | 1_PC(15:0_21:0)+Na | 1_PC(12:0_24:0)+Na | 1_PC(1...	PC(38:3)	PC	[M+H]+	PC 38:3; [M+H]+; GPCho(18:0/20:3(5Z,8Z,11Z))	[M+K]+	2	Only M+K+
808.592	Proliferating Zone	PHOSPHO1-KO	808.586	1_PC(16:0_22:5)+H | 1_PC(18:1_20:4)+H | 1_PC(18:2_20:3)+H | 1_PC(18:4_20:1)+H | 1_PC(18:3_20:2)+H | 1_PC(18:0_20:5)+H | 1_PC(16:1_22:4)+H | 1_PC(16:0_20:2)+Na | 1_PC(18:0_18:2)+Na | 1_PC(16:1_20:1)+Na | 1_PC(18:1_18:1)+Na | 1_PC(14:0_22:2)+Na | 1_PC(14...	PC(38:5)	PC	[M+H]+	PC 38:5; [M+H]+; GPCho(18:1(11E)/20:4(5E,8E,11E,14E))	[M+H]+	2
830.569	Entire Growth Plate	PHOSPHO1-KO	808.586	1_PC(16:0_22:5)+H | 1_PC(18:1_20:4)+H | 1_PC(18:2_20:3)+H | 1_PC(18:4_20:1)+H | 1_PC(18:3_20:2)+H | 1_PC(18:0_20:5)+H | 1_PC(16:1_22:4)+H | 1_PC(16:0_20:2)+Na | 1_PC(18:0_18:2)+Na | 1_PC(16:1_20:1)+Na | 1_PC(18:1_18:1)+Na | 1_PC(14:0_22:2)+Na | 1_PC(14...	PC(38:5)	PC	[M+H]+	PC 38:5; [M+H]+; GPCho(18:1(11E)/20:4(5E,8E,11E,14E))	[M+Na]+	2
788.628	Hypertrophic Zone and Proliferating Zone	Wild Type	806.57	1_PC(16:0_22:6)+H | 1_PC(18:1_20:5)+H | 1_PC(18:2_20:4)+H | 1_PC(16:1_22:5)+H | 1_PC(18:3_20:3)+H | 1_PC(18:1_18:2)+Na | 1_PC(16:0_20:3)+Na | 1_PC(16:1_20:2)+Na | 1_PC(14:0_22:3)+Na | 1_PC(18:0_18:3)+Na | 1_PC(14:1_22:2)+Na | 1_PE(19:0_20:3)+Na | 1_PE(...	PC(38:6)	PC	[M+H]+	PC 38:6; [M+H]+; GPCho(16:0/22:6(4Z,7Z,10Z,13Z,16Z,19Z))	[M-H2O+H]+	2
844.701	Entire Growth Plate	PHOSPHO1-KO	806.57	1_PC(16:0_22:6)+H | 1_PC(18:1_20:5)+H | 1_PC(18:2_20:4)+H | 1_PC(16:1_22:5)+H | 1_PC(18:3_20:3)+H | 1_PC(18:1_18:2)+Na | 1_PC(16:0_20:3)+Na | 1_PC(16:1_20:2)+Na | 1_PC(14:0_22:3)+Na | 1_PC(18:0_18:3)+Na | 1_PC(14:1_22:2)+Na | 1_PE(19:0_20:3)+Na | 1_PE(...	PC(38:6)	PC	[M+H]+	PC 38:6; [M+H]+; GPCho(16:0/22:6(4Z,7Z,10Z,13Z,16Z,19Z))	[M+K]+	2
786.611	Hypertrophic Zone and Proliferating Zone	Wild Type	804.555	1_PC(16:1_22:6)+H | 1_PC(18:3_20:4)+H | 1_PC(18:2_20:5)+H | 1_PC(18:4_20:3)+H | 1_PC(16:0_20:4)+Na | 1_PC(18:1_18:3)+Na | 1_PC(16:1_20:3)+Na | 1_PC(14:1_22:3)+Na | 1_PC(18:2_18:2)+Na | 1_PC(18:0_18:4)+Na | 1_PC(14:0_22:4)+Na | 1_PE(17:0_22:4)+Na | 1_PE...	PC(38:7)	PC	[M+H]+	PC 38:7; [M+H]+; GPCho(18:3(6Z,9Z,12Z)/20:4(5E,8E,11E,14E))	[M-H2O+H]+	2
804.563	Resting zone	PHOSPHO1-KO	804.555	1_PC(16:1_22:6)+H | 1_PC(18:3_20:4)+H | 1_PC(18:2_20:5)+H | 1_PC(18:4_20:3)+H | 1_PC(16:0_20:4)+Na | 1_PC(18:1_18:3)+Na | 1_PC(16:1_20:3)+Na | 1_PC(14:1_22:3)+Na | 1_PC(18:2_18:2)+Na | 1_PC(18:0_18:4)+Na | 1_PC(14:0_22:4)+Na | 1_PE(17:0_22:4)+Na | 1_PE...	PC(38:7)	PC	[M+H]+	PC 38:7; [M+H]+; GPCho(18:3(6Z,9Z,12Z)/20:4(5E,8E,11E,14E))	[M+H]+	2
842.694	Entire Growth Plate	PHOSPHO1-KO	804.555	1_PC(16:1_22:6)+H | 1_PC(18:3_20:4)+H | 1_PC(18:2_20:5)+H | 1_PC(18:4_20:3)+H | 1_PC(16:0_20:4)+Na | 1_PC(18:1_18:3)+Na | 1_PC(16:1_20:3)+Na | 1_PC(14:1_22:3)+Na | 1_PC(18:2_18:2)+Na | 1_PC(18:0_18:4)+Na | 1_PC(14:0_22:4)+Na | 1_PE(17:0_22:4)+Na | 1_PE...	PC(38:7)	PC	[M+H]+	PC 38:7; [M+H]+; GPCho(18:3(6Z,9Z,12Z)/20:4(5E,8E,11E,14E))	[M+K]+	2
824.598	Entire Growth Plate	PHOSPHO1-KO	802.54	1_PC(18:3_20:5)+H | 1_PC(18:4_20:4)+H | 1_PC(18:2_18:3)+Na | 1_PC(16:0_20:5)+Na | 1_PC(18:1_18:4)+Na | 1_PC(14:0_22:5)+Na | 1_PC(16:1_20:4)+Na | 1_PE(17:2_22:3)+Na | 1_PE(19:0_20:5)+Na | 1_PE(17:1_22:4)+Na | 1_PE(17:0_22:5)+Na	PC(38:8)	PC	[M+H]+	NA	[M+Na]+	3	Only M+Na
808.592	Proliferating Zone	PHOSPHO1-KO	826.537	1_PC(20:5_20:5)+H | 1_PC(18:4_22:6)+H | 1_PC(16:1_22:6)+Na | 1_PC(18:2_20:5)+Na | 1_PC(18:3_20:4)+Na | 1_PC(18:4_20:3)+Na	PC(40:10)	PC	[M+H]+	NA	[M-H2O+H]+	3
864.679	Hypertrophic zone	Wild Type	826.537	1_PC(20:5_20:5)+H | 1_PC(18:4_22:6)+H | 1_PC(16:1_22:6)+Na | 1_PC(18:2_20:5)+Na | 1_PC(18:3_20:4)+Na | 1_PC(18:4_20:3)+Na	PC(40:10)	PC	[M+H]+	NA	[M+K]+	3
872.752	Proliferating Zone and Resting zone	PHOSPHO1-KO	834.602	1_PC(18:0_22:6)+H | 1_PC(20:1_20:5)+H | 1_PC(18:1_22:5)+H | 1_PC(20:2_20:4)+H | 1_PC(18:2_22:4)+H | 1_PC(18:4_22:2)+H | 1_PC(18:3_22:3)+H | 1_PC(20:3_20:3)+H | 1_PC(18:0_20:3)+Na | 1_PC(18:2_20:1)+Na | 1_PC(16:0_22:3)+Na | 1_PC(18:1_20:2)+Na | 1_PC(18:...	PC(40:6)	PC	[M+H]+	PC 40:6; [M+H]+; GPCho(18:0/22:6(4Z,7Z,10Z,13Z,16Z,19Z))	[M+K]+	2	Only M+K+
814.56	Hypertrophic zone	PHOSPHO1-KO	832.586	1_PC(18:1_22:6)+H | 1_PC(18:2_22:5)+H | 1_PC(20:3_20:4)+H | 1_PC(20:2_20:5)+H | 1_PC(18:4_22:3)+H | 1_PC(18:3_22:4)+H | 1_PC(18:1_20:3)+Na | 1_PC(16:1_22:3)+Na | 1_PC(18:2_20:2)+Na | 1_PC(18:0_20:4)+Na | 1_PC(18:4_20:0)+Na | 1_PC(18:3_20:1)+Na | 1_PC(1...	PC(40:7)	PC	[M+H]+	PC 40:7; [M+H]+; GPCho(18:1(11E)/22:6(4Z,7Z,10Z,13Z,16Z,19Z))	[M-H2O+H]+	2
870.737	Entire Growth Plate	PHOSPHO1-KO	832.586	1_PC(18:1_22:6)+H | 1_PC(18:2_22:5)+H | 1_PC(20:3_20:4)+H | 1_PC(20:2_20:5)+H | 1_PC(18:4_22:3)+H | 1_PC(18:3_22:4)+H | 1_PC(18:1_20:3)+Na | 1_PC(16:1_22:3)+Na | 1_PC(18:2_20:2)+Na | 1_PC(18:0_20:4)+Na | 1_PC(18:4_20:0)+Na | 1_PC(18:3_20:1)+Na | 1_PC(1...	PC(40:7)	PC	[M+H]+	PC 40:7; [M+H]+; GPCho(18:1(11E)/22:6(4Z,7Z,10Z,13Z,16Z,19Z))	[M+K]+	2
830.569	Entire Growth Plate	PHOSPHO1-KO	830.571	1_PC(18:2_22:6)+H | 1_PC(20:3_20:5)+H | 1_PC(20:4_20:4)+H | 1_PC(18:3_22:5)+H | 1_PC(18:4_22:4)+H | 1_PC(18:2_20:3)+Na | 1_PC(18:1_20:4)+Na | 1_PC(16:0_22:5)+Na | 1_PC(18:4_20:1)+Na | 1_PC(16:1_22:4)+Na | 1_PC(18:0_20:5)+Na | 1_PC(18:3_20:2)+Na | 1_PE(...	PC(40:8)	PC	[M+H]+	PC 40:8; [M+H]+; GPCho(18:2(2E,4E)/22:6(4Z,7Z,10Z,13Z,16Z,19Z))	[M+H]+	2
868.722	Entire Growth Plate	PHOSPHO1-KO	830.571	1_PC(18:2_22:6)+H | 1_PC(20:3_20:5)+H | 1_PC(20:4_20:4)+H | 1_PC(18:3_22:5)+H | 1_PC(18:4_22:4)+H | 1_PC(18:2_20:3)+Na | 1_PC(18:1_20:4)+Na | 1_PC(16:0_22:5)+Na | 1_PC(18:4_20:1)+Na | 1_PC(16:1_22:4)+Na | 1_PC(18:0_20:5)+Na | 1_PC(18:3_20:2)+Na | 1_PE(...	PC(40:8)	PC	[M+H]+	PC 40:8; [M+H]+; GPCho(18:2(2E,4E)/22:6(4Z,7Z,10Z,13Z,16Z,19Z))	[M+K]+	2
866.696	Entire Growth Plate	PHOSPHO1-KO	828.555	1_PC(18:3_22:6)+H | 1_PC(18:4_22:5)+H | 1_PC(20:4_20:5)+H	PC(40:9)	PC	[M+H]+	PC 40:9; [M+H]+; GPCho(18:3(6Z,9Z,12Z)/22:6(4Z,7Z,10Z,13Z,16Z,19Z))	[M+K]+	2	Only M+K+
876.535	Hypertrophic zone	PHOSPHO1-KO	854.57	1_PC(20:4_22:6)+H | 1_PC(20:5_22:5)+H	PC(42:10)	PC	[M+H]+	PC 42:10; [M+H]+; GPCho(20:4(5E,8E,11E,14E)/22:6(4Z,7Z,10Z,13Z,16Z,19Z))	[M+Na]+	2	Only M+Na
878.562	Proliferating Zone and Resting zone	PHOSPHO1-KO	856.586	1_PC(20:3_22:6)+H | 1_PC(20:5_22:4)+H	PC(42:9)	PC	[M+H]+	PC 42:9; [M+H]+; GPCho(20:3(5Z,8Z,11Z)/22:6(4Z,7Z,10Z,13Z,16Z,19Z))	[M+Na]+	2
894.742	Entire Growth Plate	PHOSPHO1-KO	856.586	1_PC(20:3_22:6)+H | 1_PC(20:5_22:4)+H	PC(42:9)	PC	[M+H]+	PC 42:9; [M+H]+; GPCho(20:3(5Z,8Z,11Z)/22:6(4Z,7Z,10Z,13Z,16Z,19Z))	[M+K]+	2
896.755	Entire Growth Plate	PHOSPHO1-KO	858.602	4_PC(20:2_22:6)+H | 4_PC(20:3_22:5)+H | 4_PC(20:4_22:4)+H | 4_PC(20:5_22:3)+H | 4_PC(6:2_36:6)+H | 4_PC(7:2_35:6)+H | 4_PC(7:3_35:5)+H | 4_PC(8:2_34:6)+H | 4_PC(8:3_34:5)+H | 4_PC(9:2_33:6)+H | 4_PC(9:3_33:5)+H | 4_PC(9:4_33:4)+H | 4_PC(10:2_32:6)+H | ...	PC(44:8)	PC		NA	[M+K]+	4*	Only M+K+
742.561	Resting zone	PHOSPHO1-KO	720.555	1_PC(15:0_16:0)+H | 1_PC(14:0_17:0)+H | 1_PC(12:0_19:0)+H | 1_PC(8:0_23:0)+H | 1_PE(12:0_22:0)+H | 1_PE(16:0_18:0)+H | 1_PE(15:0_19:0)+H | 1_PE(8:0_26:0)+H | 1_PE(10:0_24:0)+H | 1_PE(13:0_21:0)+H | 1_PE(17:0_17:0)+H | 3_PE(34:0)+H	PE(34:0)	PC	[M+H]+	PC 31:0; [M+H]+; GPCho(15:0/16:0)	[M+Na]+	3	Only M+Na
756.562	Entire Growth Plate	PHOSPHO1-KO	774.602	1_PC(17:0_18:1)+H | 1_PC(16:1_19:0)+H | 1_PC(17:1_18:0)+H | 1_PC(15:0_20:1)+H | 1_PC(15:1_20:0)+H | 1_PC(13:0_22:1)+H | 1_PE(16:0_22:1)+H | 1_PE(18:1_20:0)+H | 1_PE(18:0_20:1)+H | 1_PE(16:1_22:0)+H | 1_PE(14:0_24:1)+H | 1_PE(15:1_23:0)+H | 1_PE(17:1_21...	PE(38:1)	PC	[M+H]+	NA	[M-H2O+H]+	3	comes up only as M-H2O+H
766.553	Proliferating Zone	PHOSPHO1-KO	766.539	1_PE(18:1_20:4)+H | 1_PE(16:0_22:5)+H | 1_PE(14:0_22:2)+Na | 1_PE(18:2_20:3)+H | 1_PE(18:4_20:1)+H | 1_PE(18:0_20:5)+H | 1_PE(18:3_20:2)+H | 1_PE(16:1_22:4)+H | 3_PE(38:5)+H | 1_PE(16:1_20:1)+Na | 1_PE(16:0_20:2)+Na | 1_PE(14:1_22:1)+Na | 1_PE(18:0_18:...	PE(38:5)	PE	[M+H]+	NA	[M+H]+	3
804.563	Resting zone	PHOSPHO1-KO	766.539	1_PE(18:1_20:4)+H | 1_PE(16:0_22:5)+H | 1_PE(14:0_22:2)+Na | 1_PE(18:2_20:3)+H | 1_PE(18:4_20:1)+H | 1_PE(18:0_20:5)+H | 1_PE(18:3_20:2)+H | 1_PE(16:1_22:4)+H | 3_PE(38:5)+H | 1_PE(16:1_20:1)+Na | 1_PE(16:0_20:2)+Na | 1_PE(14:1_22:1)+Na | 1_PE(18:0_18:...	PE(38:5)	PE	[M+H]+	NA	[M+K]+	3
814.56	Hypertrophic zone	PHOSPHO1-KO	792.555	1_PE(18:0_22:6)+H | 1_PE(20:1_20:5)+H | 1_PE(18:1_22:5)+H | 1_PE(18:0_20:3)+Na | 1_PE(20:2_20:4)+H | 1_PE(18:3_20:0)+Na | 1_PE(18:2_20:1)+Na | 3_PE(40:6)+H | 1_PE(18:2_22:4)+H | 1_PE(16:0_22:3)+Na | 1_PE(18:1_20:2)+Na | 1_PC(15:0_22:6)+H | 1_PC(15:1_22...	PE(40:6)	PE	[M+H]+	PE 40:6; [M+H]+; GPEtn(20:1(11E)/20:5(5Z,8Z,11Z,14Z,17Z))	[M+Na]+	2
830.569	Entire Growth Plate	PHOSPHO1-KO	792.555	1_PE(18:0_22:6)+H | 1_PE(20:1_20:5)+H | 1_PE(18:1_22:5)+H | 1_PE(18:0_20:3)+Na | 1_PE(20:2_20:4)+H | 1_PE(18:3_20:0)+Na | 1_PE(18:2_20:1)+Na | 3_PE(40:6)+H | 1_PE(18:2_22:4)+H | 1_PE(16:0_22:3)+Na | 1_PE(18:1_20:2)+Na | 1_PC(15:0_22:6)+H | 1_PC(15:1_22...	PE(40:6)	PE	[M+H]+	PE 40:6; [M+H]+; GPEtn(20:1(11E)/20:5(5Z,8Z,11Z,14Z,17Z))	[M+K]+	2
824.598	Entire Growth Plate	PHOSPHO1-KO	786.505	1_PE(18:4_20:2)+Na | 1_PE(20:4_20:5)+H | 1_PE(18:3_22:6)+H | 1_PE(18:3_20:3)+Na | 1_PE(16:1_22:5)+Na | 1_PE(18:2_20:4)+Na | 1_PE(18:1_20:5)+Na | 1_PE(16:0_22:6)+Na | 3_PE(40:9)+H	PE(40:9)	PE	[M+H]+	NA	[M+K]+	3	PE 40:9 is +H; rest of hits were + Na; Only M+K+
814.56	Hypertrophic zone	PHOSPHO1-KO	814.537	1_PE(20:4_22:5)+H | 1_PE(20:2_20:4)+Na | 1_PE(20:1_20:5)+Na | 1_PE(20:5_22:4)+H | 1_PE(18:2_22:4)+Na | 1_PE(18:3_22:3)+Na | 3_PE(42:9)+H | 1_PE(18:4_22:2)+Na | 1_PE(20:3_20:3)+Na | 1_PE(20:3_22:6)+H	PE(42:9)	PE	[M+H]+	NA	[M+H]+	3	only M+H+
822.579	Hypertrophic zone	PHOSPHO1-KO	840.554	1_PE(22:4_22:6)+H | 1_PE(22:5_22:5)+H | 1_PE(20:3_22:4)+Na | 1_PE(20:2_22:5)+Na | 1_PE(20:4_22:3)+Na | 3_PE(44:10)+H	PE(44:10)	PE	[M+H]+	NA	[M-H2O+H]+	3
862.462	Hypertrophic zone	PHOSPHO1-KO	840.554	1_PE(22:4_22:6)+H | 1_PE(22:5_22:5)+H | 1_PE(20:3_22:4)+Na | 1_PE(20:2_22:5)+Na | 1_PE(20:4_22:3)+Na | 3_PE(44:10)+H	PE(44:10)	PE	[M+H]+	NA	[M+Na]+	3
862.558	Hypertrophic zone	PHOSPHO1-KO	840.554	1_PE(22:4_22:6)+H | 1_PE(22:5_22:5)+H | 1_PE(20:3_22:4)+Na | 1_PE(20:2_22:5)+Na | 1_PE(20:4_22:3)+Na | 3_PE(44:10)+H	PE(44:10)	PE	[M+H]+	NA	[M+Na]+	3
878.562	Proliferating Zone and Resting zone	PHOSPHO1-KO	840.554	1_PE(22:4_22:6)+H | 1_PE(22:5_22:5)+H | 1_PE(20:3_22:4)+Na | 1_PE(20:2_22:5)+Na | 1_PE(20:4_22:3)+Na | 3_PE(44:10)+H	PE(44:10)	PE	[M+H]+	NA	[M+K]+	3
504.332	Proliferating Zone	Wild Type	482.361	1_Plasmanyl-LPC(O-16:0)+H	Plasmanyl-LPC(O-16:0)	Plasmanyl-LPC	[M+H]+	lysoPC 16:0; [M+H]+; PC(O-16:0/0:0)	[M+Na]+	2	Only M+Na
742.561	Resting zone	PHOSPHO1-KO	720.592	1_Plasmanyl-PC(O-16:0/16:0)+H | 1_Plasmanyl-PC(O-18:0/14:0)+H | 1_Plasmanyl-PC(O-20:0/12:0)+H	Plasmanyl-PC(O-32:0)	Plasmanyl-PC	[M+H]+	NA	[M+Na]+	3	Only M+Na
728.529	Entire Growth Plate	PHOSPHO1-KO	746.607	1_Plasmenyl-PC(P-18:0/16:0)+H | 1_Plasmanyl-PC(O-18:1/16:0)+H | 1_Plasmanyl-PC(O-16:1/18:0)+H | 1_Plasmanyl-PC(O-16:0/18:1)+H | 1_Plasmanyl-PC(O-18:0/16:1)+H | 1_Plasmanyl-PC(O-20:1/14:0)+H | 1_Plasmanyl-PC(O-24:1/10:0)+H | 1_Plasmenyl-PC(P-20:0/14:0)+...	Plasmanyl-PC(O-34:1)	Plasmanyl-PC	[M+H]+	NA	[M-H2O+H]+	3
746.611	Hypertrophic Zone and Proliferating Zone	Wild Type	746.607	1_Plasmenyl-PC(P-18:0/16:0)+H | 1_Plasmanyl-PC(O-18:1/16:0)+H | 1_Plasmanyl-PC(O-16:1/18:0)+H | 1_Plasmanyl-PC(O-16:0/18:1)+H | 1_Plasmanyl-PC(O-18:0/16:1)+H | 1_Plasmanyl-PC(O-20:1/14:0)+H | 1_Plasmanyl-PC(O-24:1/10:0)+H | 1_Plasmenyl-PC(P-20:0/14:0)+...	Plasmanyl-PC(O-34:1)	Plasmanyl-PC	[M+H]+	NA	[M+H]+	3
856.755	Entire Growth Plate	PHOSPHO1-KO	818.696	4_Plasmanyl-PC(O-16:0/23:0)+H | 4_Plasmanyl-PC(O-18:0/21:0)+H | 4_Plasmanyl-PC(O-20:0/19:0)+H | 4_Plasmanyl-PE(O-16:0/26:0)+H | 4_Plasmanyl-PE(O-18:0/24:0)+H | 4_Plasmanyl-PE(O-20:0/22:0)+H	Plasmanyl-PE(O-42:0)	Plasmanyl-PE		NA	[M+K]+	4*	Only M+K+
725.564	Entire Growth Plate	PHOSPHO1-KO	703.576	1_SM(d16:1/18:0)+H | 1_SM(d18:1/16:0)+H | 1_SM(d19:0/15:1)+H | 1_SM(d17:0/17:1)+H | 1_SM(d16:0/18:1)+H | 1_SM(d17:1/17:0)+H | 1_SM(d14:0/20:1)+H | 1_SM(d14:1/20:0)+H	SM(34:1)	SM	[M+H]+	SM 34:1; [M]+; SM(d14:1(4E)/20:0)	[M+Na]+	2	Only M+Na
713.55	Resting zone	PHOSPHO1-KO	731.608	1_SM(d18:1/18:0)+H | 1_SM(d21:0/15:1)+H | 1_SM(d14:1/22:0)+H	SM(36:1)	SM	[M+H]+	NA	[M-H2O+H]+	3
731.615	Proliferating Zone	Wild Type	731.608	1_SM(d18:1/18:0)+H | 1_SM(d21:0/15:1)+H | 1_SM(d14:1/22:0)+H	SM(36:1)	SM	[M+H]+	NA	[M+H]+	3
797.668	Entire Growth Plate	PHOSPHO1-KO	815.701	1_SM(d18:1/24:0)+H | 1_SM(d18:0/24:1)+H | 1_SM(d20:1/22:0)+H | 1_SM(d22:1/20:0)+H | 1_SM(d20:0/22:1)+H | 1_SM(d24:0/18:1)+H | 1_SM(d16:1/26:0)+H | 1_SM(d25:0/17:1)+H	SM(42:1)	SM	[M+H]+	NA	[M-H2O+H]+	3
837.671	Entire Growth Plate	PHOSPHO1-KO	815.701	1_SM(d18:1/24:0)+H | 1_SM(d18:0/24:1)+H | 1_SM(d20:1/22:0)+H | 1_SM(d22:1/20:0)+H | 1_SM(d20:0/22:1)+H | 1_SM(d24:0/18:1)+H | 1_SM(d16:1/26:0)+H | 1_SM(d25:0/17:1)+H	SM(42:1)	SM	[M+H]+	NA	[M+Na]+	3
853.736	Entire Growth Plate	PHOSPHO1-KO	815.701	1_SM(d18:1/24:0)+H | 1_SM(d18:0/24:1)+H | 1_SM(d20:1/22:0)+H | 1_SM(d22:1/20:0)+H | 1_SM(d20:0/22:1)+H | 1_SM(d24:0/18:1)+H | 1_SM(d16:1/26:0)+H | 1_SM(d25:0/17:1)+H	SM(42:1)	SM	[M+H]+	NA	[M+K]+	3
795.646	Proliferating Zone and Resting zone	PHOSPHO1-KO	813.686	1_SM(d18:1/24:1)+H | 1_SM(d18:2/24:0)+H | 1_SM(d17:2/25:0)+H | 1_SM(d22:2/20:0)+H | 1_SM(d20:2/22:0)+H | 1_SM(d24:0/18:2)+H | 1_SM(d24:1/18:1)+H | 1_SM(d20:0/22:2)+H | 1_SM(d20:1/22:1)+H	SM(42:2)	SM	[M+H]+	NA	[M-H2O+H]+	3
835.671	Entire Growth Plate	PHOSPHO1-KO	813.686	1_SM(d18:1/24:1)+H | 1_SM(d18:2/24:0)+H | 1_SM(d17:2/25:0)+H | 1_SM(d22:2/20:0)+H | 1_SM(d20:2/22:0)+H | 1_SM(d24:0/18:2)+H | 1_SM(d24:1/18:1)+H | 1_SM(d20:0/22:2)+H | 1_SM(d20:1/22:1)+H	SM(42:2)	SM	[M+H]+	NA	[M+Na]+	3
851.72	Entire Growth Plate	PHOSPHO1-KO	813.686	1_SM(d18:1/24:1)+H | 1_SM(d18:2/24:0)+H | 1_SM(d17:2/25:0)+H | 1_SM(d22:2/20:0)+H | 1_SM(d20:2/22:0)+H | 1_SM(d24:0/18:2)+H | 1_SM(d24:1/18:1)+H | 1_SM(d20:0/22:2)+H | 1_SM(d20:1/22:1)+H	SM(42:2)	SM	[M+H]+	NA	[M+K]+	3
853.736	Entire Growth Plate	PHOSPHO1-KO	871.758	4_SM(d20:1_26:0)+H | 4_SM(d22:0_24:1)+H | 4_SM(d22:1_24:0)+H | 4_SM(d24:0_22:1)+H | 4_SM(d24:1_22:0)+H | 4_SM(d26:0_20:1)+H	SM(46:1)	SM		NA	[M-H2O+H]+	4*
871.74	Entire Growth Plate	PHOSPHO1-KO	871.758	4_SM(d20:1_26:0)+H | 4_SM(d22:0_24:1)+H | 4_SM(d22:1_24:0)+H | 4_SM(d24:0_22:1)+H | 4_SM(d24:1_22:0)+H | 4_SM(d26:0_20:1)+H	SM(46:1)	SM		NA	[M+H]+	4*
893.725	Entire Growth Plate	PHOSPHO1-KO	871.758	4_SM(d20:1_26:0)+H | 4_SM(d22:0_24:1)+H | 4_SM(d22:1_24:0)+H | 4_SM(d24:0_22:1)+H | 4_SM(d24:1_22:0)+H | 4_SM(d26:0_20:1)+H	SM(46:1)	SM		NA	[M+Na]+	4*
909.791	Entire Growth Plate	PHOSPHO1-KO	871.758	4_SM(d20:1_26:0)+H | 4_SM(d22:0_24:1)+H | 4_SM(d22:1_24:0)+H | 4_SM(d24:0_22:1)+H | 4_SM(d24:1_22:0)+H | 4_SM(d26:0_20:1)+H	SM(46:1)	SM		NA	[M+K]+	4*
881.766	Entire Growth Plate	PHOSPHO1-KO	899.789	1_SM(d22:1/26:0)+H | 1_SM(d26:0/22:1)+H | 1_SM(d24:0/24:1)+H | 1_SM(d24:1/24:0)+H	SM(48:1)	SM	[M+H]+	NA	[M-H2O+H]+	3
921.754	Entire Growth Plate	PHOSPHO1-KO	899.789	1_SM(d22:1/26:0)+H | 1_SM(d26:0/22:1)+H | 1_SM(d24:0/24:1)+H | 1_SM(d24:1/24:0)+H	SM(48:1)	SM	[M+H]+	NA	[M+Na]+	3
